# Supplementary material for: Transcripts and genomic intervals associated with variation in metabolite abundance in maize leaves under field conditions
Source: BMC Genomics. 2025 May 1;26:434. doi: 10.1186/s12864-025-11580-3 (PMC12046723; doi:10.1186/s12864-025-11580-3)
Supplement: Supplementary file 1 — Supplementary Material 1. [file 12864_2025_11580_MOESM1_ESM.zip]

Archive with 5 entries (5 files):
- Supplementary_Figures.pdf
- Supplementary Data File 2.xlsx
- Supplementary Data File 3.xlsx
- Supplementary Data File 1.xlsx
- Supplementary Data File 4.xlsx
