# Supplementary material for: Transcripts and genomic intervals associated with variation in metabolite abundance in maize leaves under field conditions
Source: BMC Genomics. 2025 May 1;26:434. doi: 10.1186/s12864-025-11580-3 (PMC12046723; doi:10.1186/s12864-025-11580-3)
Supplement: Supplementary file 1 — Supplementary Material 1. [file 12864_2025_11580_MOESM1_ESM.zip › Supplementary Data File 2.xlsx]

## Sheet: Sheet1
Supplementary Table S2. Markers Associated with 26 Metabolite Traits and 41 Non-Metabolite Traits
Teble description: This table lists genetic markers significantly associated with 26 metabolite traits and 41 non-metabolite traits, identified using genome-wide association studies (GWAS) in the Wisconsin Diversity Panel.
Marker	Chromosome	Position	RMIP	Trait
chr1_247145172	chr1	247145172	0.25	Chlorogenic_acid
chr1_193639633	chr1	193639633	0.14	Chlorogenic_acid
chr1_103710075	chr1	103710075	0.1	Chlorogenic_acid
chr1_78693642	chr1	78693642	0.07	Chlorogenic_acid
chr1_2701838	chr1	2701838	0.04	Chlorogenic_acid
chr1_91107460	chr1	91107460	0.02	Chlorogenic_acid
chr1_103520116	chr1	103520116	0.02	Chlorogenic_acid
chr1_203475190	chr1	203475190	0.02	Chlorogenic_acid
chr1_205195598	chr1	205195598	0.02	Chlorogenic_acid
chr1_290213455	chr1	290213455	0.02	Chlorogenic_acid
chr1_223764624	chr1	223764624	0.01	Chlorogenic_acid
chr1_210764851	chr1	210764851	0.01	Chlorogenic_acid
chr1_2699219	chr1	2699219	0.01	Chlorogenic_acid
chr1_196102486	chr1	196102486	0.01	Chlorogenic_acid
chr1_282530383	chr1	282530383	0.01	Chlorogenic_acid
chr1_290826602	chr1	290826602	0.01	Chlorogenic_acid
chr1_226484381	chr1	226484381	0.01	Chlorogenic_acid
chr1_296763426	chr1	296763426	0.01	Chlorogenic_acid
chr1_77267223	chr1	77267223	0.01	Chlorogenic_acid
chr1_44681785	chr1	44681785	0.01	Chlorogenic_acid
chr1_290658297	chr1	290658297	0.01	Chlorogenic_acid
chr1_46990495	chr1	46990495	0.01	Chlorogenic_acid
chr1_2720786	chr1	2720786	0.01	Chlorogenic_acid
chr1_39607984	chr1	39607984	0.01	Chlorogenic_acid
chr1_190993096	chr1	190993096	0.01	Chlorogenic_acid
chr1_306296279	chr1	306296279	0.01	Chlorogenic_acid
chr2_203757097	chr2	203757097	0.47	Chlorogenic_acid
chr2_169144332	chr2	169144332	0.06	Chlorogenic_acid
chr2_199645198	chr2	199645198	0.03	Chlorogenic_acid
chr2_165319441	chr2	165319441	0.03	Chlorogenic_acid
chr2_61806785	chr2	61806785	0.02	Chlorogenic_acid
chr2_59575113	chr2	59575113	0.02	Chlorogenic_acid
chr2_163651203	chr2	163651203	0.02	Chlorogenic_acid
chr2_18581822	chr2	18581822	0.01	Chlorogenic_acid
chr2_163504777	chr2	163504777	0.01	Chlorogenic_acid
chr2_156233975	chr2	156233975	0.01	Chlorogenic_acid
chr2_44202724	chr2	44202724	0.01	Chlorogenic_acid
chr2_29562818	chr2	29562818	0.01	Chlorogenic_acid
chr2_109659613	chr2	109659613	0.01	Chlorogenic_acid
chr2_231049858	chr2	231049858	0.01	Chlorogenic_acid
chr2_156145253	chr2	156145253	0.01	Chlorogenic_acid
chr2_158068346	chr2	158068346	0.01	Chlorogenic_acid
chr2_146412288	chr2	146412288	0.01	Chlorogenic_acid
chr2_67604265	chr2	67604265	0.01	Chlorogenic_acid
chr2_162233119	chr2	162233119	0.01	Chlorogenic_acid
chr2_151625280	chr2	151625280	0.01	Chlorogenic_acid
chr2_167065953	chr2	167065953	0.01	Chlorogenic_acid
chr2_231024477	chr2	231024477	0.01	Chlorogenic_acid
chr2_66983688	chr2	66983688	0.01	Chlorogenic_acid
chr2_126973532	chr2	126973532	0.01	Chlorogenic_acid
chr2_14950129	chr2	14950129	0.01	Chlorogenic_acid
chr2_163598604	chr2	163598604	0.01	Chlorogenic_acid
chr2_231050260	chr2	231050260	0.01	Chlorogenic_acid
chr2_59575096	chr2	59575096	0.01	Chlorogenic_acid
chr2_163559998	chr2	163559998	0.01	Chlorogenic_acid
chr2_203757562	chr2	203757562	0.01	Chlorogenic_acid
chr2_62121228	chr2	62121228	0.01	Chlorogenic_acid
chr2_155819836	chr2	155819836	0.01	Chlorogenic_acid
chr3_21917469	chr3	21917469	0.05	Chlorogenic_acid
chr3_112975892	chr3	112975892	0.03	Chlorogenic_acid
chr3_227235521	chr3	227235521	0.02	Chlorogenic_acid
chr3_118245999	chr3	118245999	0.01	Chlorogenic_acid
chr3_48753856	chr3	48753856	0.01	Chlorogenic_acid
chr3_3445845	chr3	3445845	0.01	Chlorogenic_acid
chr3_134801541	chr3	134801541	0.01	Chlorogenic_acid
chr3_150275030	chr3	150275030	0.01	Chlorogenic_acid
chr3_150366042	chr3	150366042	0.01	Chlorogenic_acid
chr3_113034826	chr3	113034826	0.01	Chlorogenic_acid
chr3_68681776	chr3	68681776	0.01	Chlorogenic_acid
chr3_46568880	chr3	46568880	0.01	Chlorogenic_acid
chr3_45873953	chr3	45873953	0.01	Chlorogenic_acid
chr3_21914166	chr3	21914166	0.01	Chlorogenic_acid
chr3_47686985	chr3	47686985	0.01	Chlorogenic_acid
chr3_696051	chr3	696051	0.01	Chlorogenic_acid
chr4_83094827	chr4	83094827	0.11	Chlorogenic_acid
chr4_166823212	chr4	166823212	0.07	Chlorogenic_acid
chr4_13130233	chr4	13130233	0.05	Chlorogenic_acid
chr4_1868847	chr4	1868847	0.04	Chlorogenic_acid
chr4_248390772	chr4	248390772	0.03	Chlorogenic_acid
chr4_90605542	chr4	90605542	0.02	Chlorogenic_acid
chr4_136910585	chr4	136910585	0.01	Chlorogenic_acid
chr4_59854472	chr4	59854472	0.01	Chlorogenic_acid
chr4_144984668	chr4	144984668	0.01	Chlorogenic_acid
chr4_36818379	chr4	36818379	0.01	Chlorogenic_acid
chr4_1363378	chr4	1363378	0.01	Chlorogenic_acid
chr4_248748393	chr4	248748393	0.01	Chlorogenic_acid
chr4_83094964	chr4	83094964	0.01	Chlorogenic_acid
chr4_70545976	chr4	70545976	0.01	Chlorogenic_acid
chr4_136901486	chr4	136901486	0.01	Chlorogenic_acid
chr4_45655886	chr4	45655886	0.01	Chlorogenic_acid
chr4_180076740	chr4	180076740	0.01	Chlorogenic_acid
chr4_60676656	chr4	60676656	0.01	Chlorogenic_acid
chr4_179744320	chr4	179744320	0.01	Chlorogenic_acid
chr4_145008064	chr4	145008064	0.01	Chlorogenic_acid
chr4_8237564	chr4	8237564	0.01	Chlorogenic_acid
chr4_243457764	chr4	243457764	0.01	Chlorogenic_acid
chr4_144985236	chr4	144985236	0.01	Chlorogenic_acid
chr5_77852059	chr5	77852059	0.03	Chlorogenic_acid
chr5_138213095	chr5	138213095	0.02	Chlorogenic_acid
chr5_195860787	chr5	195860787	0.02	Chlorogenic_acid
chr5_157224223	chr5	157224223	0.01	Chlorogenic_acid
chr5_158449402	chr5	158449402	0.01	Chlorogenic_acid
chr5_178825823	chr5	178825823	0.01	Chlorogenic_acid
chr5_157623463	chr5	157623463	0.01	Chlorogenic_acid
chr5_216529945	chr5	216529945	0.01	Chlorogenic_acid
chr5_157342787	chr5	157342787	0.01	Chlorogenic_acid
chr6_144411874	chr6	144411874	0.04	Chlorogenic_acid
chr6_144412400	chr6	144412400	0.02	Chlorogenic_acid
chr6_29819455	chr6	29819455	0.01	Chlorogenic_acid
chr6_152326526	chr6	152326526	0.01	Chlorogenic_acid
chr6_157072253	chr6	157072253	0.01	Chlorogenic_acid
chr6_101939858	chr6	101939858	0.01	Chlorogenic_acid
chr6_25606035	chr6	25606035	0.01	Chlorogenic_acid
chr6_144748278	chr6	144748278	0.01	Chlorogenic_acid
chr6_16340056	chr6	16340056	0.01	Chlorogenic_acid
chr6_81849508	chr6	81849508	0.01	Chlorogenic_acid
chr6_81805685	chr6	81805685	0.01	Chlorogenic_acid
chr6_148061531	chr6	148061531	0.01	Chlorogenic_acid
chr6_153311286	chr6	153311286	0.01	Chlorogenic_acid
chr6_152158986	chr6	152158986	0.01	Chlorogenic_acid
chr6_171686903	chr6	171686903	0.01	Chlorogenic_acid
chr6_116127701	chr6	116127701	0.01	Chlorogenic_acid
chr6_81735479	chr6	81735479	0.01	Chlorogenic_acid
chr6_81737772	chr6	81737772	0.01	Chlorogenic_acid
chr7_1204204	chr7	1204204	0.31	Chlorogenic_acid
chr7_144532372	chr7	144532372	0.08	Chlorogenic_acid
chr7_123678513	chr7	123678513	0.02	Chlorogenic_acid
chr7_132243189	chr7	132243189	0.01	Chlorogenic_acid
chr7_121138725	chr7	121138725	0.01	Chlorogenic_acid
chr7_48266431	chr7	48266431	0.01	Chlorogenic_acid
chr7_48681974	chr7	48681974	0.01	Chlorogenic_acid
chr7_125677999	chr7	125677999	0.01	Chlorogenic_acid
chr7_89209	chr7	89209	0.01	Chlorogenic_acid
chr7_124570821	chr7	124570821	0.01	Chlorogenic_acid
chr7_48531935	chr7	48531935	0.01	Chlorogenic_acid
chr7_125169212	chr7	125169212	0.01	Chlorogenic_acid
chr7_129940896	chr7	129940896	0.01	Chlorogenic_acid
chr7_97404203	chr7	97404203	0.01	Chlorogenic_acid
chr7_309403	chr7	309403	0.01	Chlorogenic_acid
chr7_11191764	chr7	11191764	0.01	Chlorogenic_acid
chr7_48396630	chr7	48396630	0.01	Chlorogenic_acid
chr8_108556391	chr8	108556391	0.08	Chlorogenic_acid
chr8_110451981	chr8	110451981	0.04	Chlorogenic_acid
chr8_108556313	chr8	108556313	0.03	Chlorogenic_acid
chr8_89931747	chr8	89931747	0.03	Chlorogenic_acid
chr8_179939585	chr8	179939585	0.02	Chlorogenic_acid
chr8_144448175	chr8	144448175	0.02	Chlorogenic_acid
chr8_34329744	chr8	34329744	0.02	Chlorogenic_acid
chr8_179955140	chr8	179955140	0.02	Chlorogenic_acid
chr8_104450199	chr8	104450199	0.02	Chlorogenic_acid
chr8_155257021	chr8	155257021	0.01	Chlorogenic_acid
chr8_133054755	chr8	133054755	0.01	Chlorogenic_acid
chr8_90100432	chr8	90100432	0.01	Chlorogenic_acid
chr8_166789844	chr8	166789844	0.01	Chlorogenic_acid
chr8_153520446	chr8	153520446	0.01	Chlorogenic_acid
chr8_65775435	chr8	65775435	0.01	Chlorogenic_acid
chr8_144448525	chr8	144448525	0.01	Chlorogenic_acid
chr8_151997079	chr8	151997079	0.01	Chlorogenic_acid
chr8_27569284	chr8	27569284	0.01	Chlorogenic_acid
chr8_65645219	chr8	65645219	0.01	Chlorogenic_acid
chr8_82384018	chr8	82384018	0.01	Chlorogenic_acid
chr8_10323478	chr8	10323478	0.01	Chlorogenic_acid
chr8_90632552	chr8	90632552	0.01	Chlorogenic_acid
chr9_110701391	chr9	110701391	0.05	Chlorogenic_acid
chr9_144850289	chr9	144850289	0.03	Chlorogenic_acid
chr9_55029821	chr9	55029821	0.01	Chlorogenic_acid
chr9_68533033	chr9	68533033	0.01	Chlorogenic_acid
chr9_120762230	chr9	120762230	0.01	Chlorogenic_acid
chr9_159706366	chr9	159706366	0.01	Chlorogenic_acid
chr9_152882502	chr9	152882502	0.01	Chlorogenic_acid
chr9_160064530	chr9	160064530	0.01	Chlorogenic_acid
chr9_145027748	chr9	145027748	0.01	Chlorogenic_acid
chr9_10678894	chr9	10678894	0.01	Chlorogenic_acid
chr9_126168069	chr9	126168069	0.01	Chlorogenic_acid
chr10_13089413	chr10	13089413	0.02	Chlorogenic_acid
chr10_140947310	chr10	140947310	0.02	Chlorogenic_acid
chr10_143817713	chr10	143817713	0.01	Chlorogenic_acid
chr1_44727993	chr1	44727993	0.08	Glycerol_1_phosphate
chr1_78203227	chr1	78203227	0.08	Glycerol_1_phosphate
chr1_242038501	chr1	242038501	0.07	Glycerol_1_phosphate
chr1_44710111	chr1	44710111	0.06	Glycerol_1_phosphate
chr1_46248367	chr1	46248367	0.05	Glycerol_1_phosphate
chr1_235391114	chr1	235391114	0.04	Glycerol_1_phosphate
chr1_39939356	chr1	39939356	0.03	Glycerol_1_phosphate
chr1_263447917	chr1	263447917	0.03	Glycerol_1_phosphate
chr1_272132473	chr1	272132473	0.02	Glycerol_1_phosphate
chr1_11730307	chr1	11730307	0.02	Glycerol_1_phosphate
chr1_241377399	chr1	241377399	0.02	Glycerol_1_phosphate
chr1_197595362	chr1	197595362	0.01	Glycerol_1_phosphate
chr1_301859683	chr1	301859683	0.01	Glycerol_1_phosphate
chr1_30434054	chr1	30434054	0.01	Glycerol_1_phosphate
chr1_297288852	chr1	297288852	0.01	Glycerol_1_phosphate
chr1_131987073	chr1	131987073	0.01	Glycerol_1_phosphate
chr1_271100672	chr1	271100672	0.01	Glycerol_1_phosphate
chr1_116833394	chr1	116833394	0.01	Glycerol_1_phosphate
chr1_94079773	chr1	94079773	0.01	Glycerol_1_phosphate
chr1_134011029	chr1	134011029	0.01	Glycerol_1_phosphate
chr1_146326229	chr1	146326229	0.01	Glycerol_1_phosphate
chr1_81746354	chr1	81746354	0.01	Glycerol_1_phosphate
chr1_159626765	chr1	159626765	0.01	Glycerol_1_phosphate
chr1_242260005	chr1	242260005	0.01	Glycerol_1_phosphate
chr1_305445170	chr1	305445170	0.01	Glycerol_1_phosphate
chr1_53945289	chr1	53945289	0.01	Glycerol_1_phosphate
chr1_297272392	chr1	297272392	0.01	Glycerol_1_phosphate
chr1_16197253	chr1	16197253	0.01	Glycerol_1_phosphate
chr1_78618142	chr1	78618142	0.01	Glycerol_1_phosphate
chr1_98880190	chr1	98880190	0.01	Glycerol_1_phosphate
chr1_294106473	chr1	294106473	0.01	Glycerol_1_phosphate
chr1_235411439	chr1	235411439	0.01	Glycerol_1_phosphate
chr1_84264842	chr1	84264842	0.01	Glycerol_1_phosphate
chr1_254705122	chr1	254705122	0.01	Glycerol_1_phosphate
chr1_39913923	chr1	39913923	0.01	Glycerol_1_phosphate
chr1_146761639	chr1	146761639	0.01	Glycerol_1_phosphate
chr1_297272394	chr1	297272394	0.01	Glycerol_1_phosphate
chr1_30456351	chr1	30456351	0.01	Glycerol_1_phosphate
chr1_58384573	chr1	58384573	0.01	Glycerol_1_phosphate
chr1_305513163	chr1	305513163	0.01	Glycerol_1_phosphate
chr1_243111778	chr1	243111778	0.01	Glycerol_1_phosphate
chr1_242035413	chr1	242035413	0.01	Glycerol_1_phosphate
chr1_146761617	chr1	146761617	0.01	Glycerol_1_phosphate
chr1_18435978	chr1	18435978	0.01	Glycerol_1_phosphate
chr1_277719663	chr1	277719663	0.01	Glycerol_1_phosphate
chr1_148330276	chr1	148330276	0.01	Glycerol_1_phosphate
chr1_301904073	chr1	301904073	0.01	Glycerol_1_phosphate
chr1_30338594	chr1	30338594	0.01	Glycerol_1_phosphate
chr1_83314361	chr1	83314361	0.01	Glycerol_1_phosphate
chr1_44727420	chr1	44727420	0.01	Glycerol_1_phosphate
chr1_78714419	chr1	78714419	0.01	Glycerol_1_phosphate
chr1_290441010	chr1	290441010	0.01	Glycerol_1_phosphate
chr1_159580865	chr1	159580865	0.01	Glycerol_1_phosphate
chr1_21573037	chr1	21573037	0.01	Glycerol_1_phosphate
chr1_53483027	chr1	53483027	0.01	Glycerol_1_phosphate
chr1_46370092	chr1	46370092	0.01	Glycerol_1_phosphate
chr2_180438680	chr2	180438680	0.02	Glycerol_1_phosphate
chr2_225758510	chr2	225758510	0.01	Glycerol_1_phosphate
chr2_223673551	chr2	223673551	0.01	Glycerol_1_phosphate
chr2_112461043	chr2	112461043	0.01	Glycerol_1_phosphate
chr2_55948342	chr2	55948342	0.01	Glycerol_1_phosphate
chr2_59703387	chr2	59703387	0.01	Glycerol_1_phosphate
chr2_239182017	chr2	239182017	0.01	Glycerol_1_phosphate
chr2_105180873	chr2	105180873	0.01	Glycerol_1_phosphate
chr2_137270807	chr2	137270807	0.01	Glycerol_1_phosphate
chr2_22398446	chr2	22398446	0.01	Glycerol_1_phosphate
chr2_163603583	chr2	163603583	0.01	Glycerol_1_phosphate
chr2_130362948	chr2	130362948	0.01	Glycerol_1_phosphate
chr2_129695631	chr2	129695631	0.01	Glycerol_1_phosphate
chr2_108491117	chr2	108491117	0.01	Glycerol_1_phosphate
chr3_210740240	chr3	210740240	0.1	Glycerol_1_phosphate
chr3_146838915	chr3	146838915	0.08	Glycerol_1_phosphate
chr3_118407612	chr3	118407612	0.03	Glycerol_1_phosphate
chr3_211188860	chr3	211188860	0.03	Glycerol_1_phosphate
chr3_210892135	chr3	210892135	0.02	Glycerol_1_phosphate
chr3_191308978	chr3	191308978	0.01	Glycerol_1_phosphate
chr3_204420344	chr3	204420344	0.01	Glycerol_1_phosphate
chr3_159093963	chr3	159093963	0.01	Glycerol_1_phosphate
chr3_115355379	chr3	115355379	0.01	Glycerol_1_phosphate
chr3_115349501	chr3	115349501	0.01	Glycerol_1_phosphate
chr3_92601621	chr3	92601621	0.01	Glycerol_1_phosphate
chr3_197096463	chr3	197096463	0.01	Glycerol_1_phosphate
chr3_125604675	chr3	125604675	0.01	Glycerol_1_phosphate
chr3_6388958	chr3	6388958	0.01	Glycerol_1_phosphate
chr3_150317618	chr3	150317618	0.01	Glycerol_1_phosphate
chr3_115863936	chr3	115863936	0.01	Glycerol_1_phosphate
chr3_221262041	chr3	221262041	0.01	Glycerol_1_phosphate
chr4_204946233	chr4	204946233	0.02	Glycerol_1_phosphate
chr4_3686324	chr4	3686324	0.01	Glycerol_1_phosphate
chr4_200482266	chr4	200482266	0.01	Glycerol_1_phosphate
chr4_210512575	chr4	210512575	0.01	Glycerol_1_phosphate
chr4_217519331	chr4	217519331	0.01	Glycerol_1_phosphate
chr4_59800493	chr4	59800493	0.01	Glycerol_1_phosphate
chr4_241455966	chr4	241455966	0.01	Glycerol_1_phosphate
chr4_18970488	chr4	18970488	0.01	Glycerol_1_phosphate
chr4_245158338	chr4	245158338	0.01	Glycerol_1_phosphate
chr4_173616827	chr4	173616827	0.01	Glycerol_1_phosphate
chr4_235352533	chr4	235352533	0.01	Glycerol_1_phosphate
chr4_243836746	chr4	243836746	0.01	Glycerol_1_phosphate
chr4_134221152	chr4	134221152	0.01	Glycerol_1_phosphate
chr5_141548551	chr5	141548551	0.19	Glycerol_1_phosphate
chr5_87395867	chr5	87395867	0.05	Glycerol_1_phosphate
chr5_141213926	chr5	141213926	0.03	Glycerol_1_phosphate
chr5_140156659	chr5	140156659	0.02	Glycerol_1_phosphate
chr5_12930640	chr5	12930640	0.02	Glycerol_1_phosphate
chr5_3113322	chr5	3113322	0.01	Glycerol_1_phosphate
chr5_221019983	chr5	221019983	0.01	Glycerol_1_phosphate
chr5_154950229	chr5	154950229	0.01	Glycerol_1_phosphate
chr5_198692314	chr5	198692314	0.01	Glycerol_1_phosphate
chr5_154255528	chr5	154255528	0.01	Glycerol_1_phosphate
chr5_140180480	chr5	140180480	0.01	Glycerol_1_phosphate
chr6_20056959	chr6	20056959	0.04	Glycerol_1_phosphate
chr6_114159811	chr6	114159811	0.04	Glycerol_1_phosphate
chr6_114165333	chr6	114165333	0.03	Glycerol_1_phosphate
chr6_20058643	chr6	20058643	0.02	Glycerol_1_phosphate
chr6_131288685	chr6	131288685	0.02	Glycerol_1_phosphate
chr6_79055702	chr6	79055702	0.02	Glycerol_1_phosphate
chr6_64281809	chr6	64281809	0.02	Glycerol_1_phosphate
chr6_97381909	chr6	97381909	0.02	Glycerol_1_phosphate
chr6_20058612	chr6	20058612	0.01	Glycerol_1_phosphate
chr6_115221504	chr6	115221504	0.01	Glycerol_1_phosphate
chr6_64281692	chr6	64281692	0.01	Glycerol_1_phosphate
chr6_64281846	chr6	64281846	0.01	Glycerol_1_phosphate
chr6_78973223	chr6	78973223	0.01	Glycerol_1_phosphate
chr6_143860279	chr6	143860279	0.01	Glycerol_1_phosphate
chr6_89622893	chr6	89622893	0.01	Glycerol_1_phosphate
chr6_126061094	chr6	126061094	0.01	Glycerol_1_phosphate
chr6_64281976	chr6	64281976	0.01	Glycerol_1_phosphate
chr6_140875402	chr6	140875402	0.01	Glycerol_1_phosphate
chr6_90985228	chr6	90985228	0.01	Glycerol_1_phosphate
chr6_9865002	chr6	9865002	0.01	Glycerol_1_phosphate
chr6_89948648	chr6	89948648	0.01	Glycerol_1_phosphate
chr6_64282407	chr6	64282407	0.01	Glycerol_1_phosphate
chr6_35114402	chr6	35114402	0.01	Glycerol_1_phosphate
chr6_114047406	chr6	114047406	0.01	Glycerol_1_phosphate
chr6_169842510	chr6	169842510	0.01	Glycerol_1_phosphate
chr6_176043177	chr6	176043177	0.01	Glycerol_1_phosphate
chr7_134809930	chr7	134809930	0.05	Glycerol_1_phosphate
chr7_123660272	chr7	123660272	0.02	Glycerol_1_phosphate
chr7_174993029	chr7	174993029	0.01	Glycerol_1_phosphate
chr7_5463515	chr7	5463515	0.01	Glycerol_1_phosphate
chr7_134809906	chr7	134809906	0.01	Glycerol_1_phosphate
chr7_125163569	chr7	125163569	0.01	Glycerol_1_phosphate
chr7_5139370	chr7	5139370	0.01	Glycerol_1_phosphate
chr7_7866529	chr7	7866529	0.01	Glycerol_1_phosphate
chr7_133183295	chr7	133183295	0.01	Glycerol_1_phosphate
chr7_172374845	chr7	172374845	0.01	Glycerol_1_phosphate
chr8_155746055	chr8	155746055	0.08	Glycerol_1_phosphate
chr8_76870412	chr8	76870412	0.06	Glycerol_1_phosphate
chr8_127820177	chr8	127820177	0.04	Glycerol_1_phosphate
chr8_48785548	chr8	48785548	0.03	Glycerol_1_phosphate
chr8_35567923	chr8	35567923	0.02	Glycerol_1_phosphate
chr8_59903005	chr8	59903005	0.02	Glycerol_1_phosphate
chr8_33316698	chr8	33316698	0.02	Glycerol_1_phosphate
chr8_178340969	chr8	178340969	0.02	Glycerol_1_phosphate
chr8_33222473	chr8	33222473	0.02	Glycerol_1_phosphate
chr8_76865725	chr8	76865725	0.02	Glycerol_1_phosphate
chr8_29676054	chr8	29676054	0.01	Glycerol_1_phosphate
chr8_33316071	chr8	33316071	0.01	Glycerol_1_phosphate
chr8_29346992	chr8	29346992	0.01	Glycerol_1_phosphate
chr8_170315148	chr8	170315148	0.01	Glycerol_1_phosphate
chr8_45591605	chr8	45591605	0.01	Glycerol_1_phosphate
chr8_101078503	chr8	101078503	0.01	Glycerol_1_phosphate
chr8_35591754	chr8	35591754	0.01	Glycerol_1_phosphate
chr8_178340712	chr8	178340712	0.01	Glycerol_1_phosphate
chr8_75234183	chr8	75234183	0.01	Glycerol_1_phosphate
chr8_82723962	chr8	82723962	0.01	Glycerol_1_phosphate
chr8_65390836	chr8	65390836	0.01	Glycerol_1_phosphate
chr8_180783971	chr8	180783971	0.01	Glycerol_1_phosphate
chr8_81659027	chr8	81659027	0.01	Glycerol_1_phosphate
chr8_85882644	chr8	85882644	0.01	Glycerol_1_phosphate
chr8_76824989	chr8	76824989	0.01	Glycerol_1_phosphate
chr8_177318611	chr8	177318611	0.01	Glycerol_1_phosphate
chr8_35084014	chr8	35084014	0.01	Glycerol_1_phosphate
chr8_32524252	chr8	32524252	0.01	Glycerol_1_phosphate
chr8_33444142	chr8	33444142	0.01	Glycerol_1_phosphate
chr8_29350855	chr8	29350855	0.01	Glycerol_1_phosphate
chr8_51028478	chr8	51028478	0.01	Glycerol_1_phosphate
chr8_38744186	chr8	38744186	0.01	Glycerol_1_phosphate
chr8_146341542	chr8	146341542	0.01	Glycerol_1_phosphate
chr8_12563613	chr8	12563613	0.01	Glycerol_1_phosphate
chr8_29353101	chr8	29353101	0.01	Glycerol_1_phosphate
chr8_76870517	chr8	76870517	0.01	Glycerol_1_phosphate
chr8_65943755	chr8	65943755	0.01	Glycerol_1_phosphate
chr8_29319928	chr8	29319928	0.01	Glycerol_1_phosphate
chr9_136358420	chr9	136358420	0.01	Glycerol_1_phosphate
chr9_146670662	chr9	146670662	0.01	Glycerol_1_phosphate
chr9_158042882	chr9	158042882	0.01	Glycerol_1_phosphate
chr9_149187422	chr9	149187422	0.01	Glycerol_1_phosphate
chr9_78951873	chr9	78951873	0.01	Glycerol_1_phosphate
chr9_99848685	chr9	99848685	0.01	Glycerol_1_phosphate
chr9_139766421	chr9	139766421	0.01	Glycerol_1_phosphate
chr9_149186319	chr9	149186319	0.01	Glycerol_1_phosphate
chr9_162720442	chr9	162720442	0.01	Glycerol_1_phosphate
chr9_98135190	chr9	98135190	0.01	Glycerol_1_phosphate
chr1_98727658	chr1	98727658	0.01	Glycerol_1_phosphate
chr10_29370434	chr10	29370434	0.28	Glycerol_1_phosphate
chr10_151357405	chr10	151357405	0.22	Glycerol_1_phosphate
chr10_56497543	chr10	56497543	0.15	Glycerol_1_phosphate
chr10_29236882	chr10	29236882	0.02	Glycerol_1_phosphate
chr10_28363489	chr10	28363489	0.02	Glycerol_1_phosphate
chr10_72790661	chr10	72790661	0.01	Glycerol_1_phosphate
chr10_137236190	chr10	137236190	0.01	Glycerol_1_phosphate
chr10_122731556	chr10	122731556	0.01	Glycerol_1_phosphate
chr10_35997788	chr10	35997788	0.01	Glycerol_1_phosphate
chr10_100246392	chr10	100246392	0.01	Glycerol_1_phosphate
chr1_271081646	chr1	271081646	0.13	L_glutamic_acid
chr1_263445935	chr1	263445935	0.1	L_glutamic_acid
chr1_235898187	chr1	235898187	0.05	L_glutamic_acid
chr1_232727895	chr1	232727895	0.03	L_glutamic_acid
chr1_196931952	chr1	196931952	0.03	L_glutamic_acid
chr1_224606913	chr1	224606913	0.03	L_glutamic_acid
chr1_283269567	chr1	283269567	0.02	L_glutamic_acid
chr1_232144894	chr1	232144894	0.02	L_glutamic_acid
chr1_4100476	chr1	4100476	0.02	L_glutamic_acid
chr1_283183245	chr1	283183245	0.01	L_glutamic_acid
chr1_252167822	chr1	252167822	0.01	L_glutamic_acid
chr1_226109992	chr1	226109992	0.01	L_glutamic_acid
chr1_216897331	chr1	216897331	0.01	L_glutamic_acid
chr1_11362213	chr1	11362213	0.01	L_glutamic_acid
chr1_7136693	chr1	7136693	0.01	L_glutamic_acid
chr1_212444442	chr1	212444442	0.01	L_glutamic_acid
chr1_275124499	chr1	275124499	0.01	L_glutamic_acid
chr1_162595280	chr1	162595280	0.01	L_glutamic_acid
chr1_303880468	chr1	303880468	0.01	L_glutamic_acid
chr1_224659851	chr1	224659851	0.01	L_glutamic_acid
chr1_306939814	chr1	306939814	0.01	L_glutamic_acid
chr1_235883843	chr1	235883843	0.01	L_glutamic_acid
chr1_263445368	chr1	263445368	0.01	L_glutamic_acid
chr1_162595559	chr1	162595559	0.01	L_glutamic_acid
chr1_216768804	chr1	216768804	0.01	L_glutamic_acid
chr1_271081986	chr1	271081986	0.01	L_glutamic_acid
chr1_206440653	chr1	206440653	0.01	L_glutamic_acid
chr1_221349940	chr1	221349940	0.01	L_glutamic_acid
chr1_222464114	chr1	222464114	0.01	L_glutamic_acid
chr2_232649465	chr2	232649465	0.02	L_glutamic_acid
chr2_156617500	chr2	156617500	0.01	L_glutamic_acid
chr2_118213829	chr2	118213829	0.01	L_glutamic_acid
chr2_115285397	chr2	115285397	0.01	L_glutamic_acid
chr2_156793687	chr2	156793687	0.01	L_glutamic_acid
chr2_48311512	chr2	48311512	0.01	L_glutamic_acid
chr2_195840567	chr2	195840567	0.01	L_glutamic_acid
chr2_207375218	chr2	207375218	0.01	L_glutamic_acid
chr2_40568448	chr2	40568448	0.01	L_glutamic_acid
chr2_105385301	chr2	105385301	0.01	L_glutamic_acid
chr2_190371137	chr2	190371137	0.01	L_glutamic_acid
chr2_35080304	chr2	35080304	0.01	L_glutamic_acid
chr2_219046121	chr2	219046121	0.01	L_glutamic_acid
chr2_81837822	chr2	81837822	0.01	L_glutamic_acid
chr2_92843448	chr2	92843448	0.01	L_glutamic_acid
chr2_113528552	chr2	113528552	0.01	L_glutamic_acid
chr2_136142266	chr2	136142266	0.01	L_glutamic_acid
chr2_92108428	chr2	92108428	0.01	L_glutamic_acid
chr2_49799115	chr2	49799115	0.01	L_glutamic_acid
chr3_189768506	chr3	189768506	0.11	L_glutamic_acid
chr3_3879153	chr3	3879153	0.09	L_glutamic_acid
chr3_189769320	chr3	189769320	0.07	L_glutamic_acid
chr3_230759102	chr3	230759102	0.06	L_glutamic_acid
chr3_230737061	chr3	230737061	0.05	L_glutamic_acid
chr3_64068074	chr3	64068074	0.05	L_glutamic_acid
chr3_1401928	chr3	1401928	0.04	L_glutamic_acid
chr3_64467671	chr3	64467671	0.04	L_glutamic_acid
chr3_230582922	chr3	230582922	0.04	L_glutamic_acid
chr3_49500118	chr3	49500118	0.03	L_glutamic_acid
chr3_189785722	chr3	189785722	0.03	L_glutamic_acid
chr3_212862893	chr3	212862893	0.03	L_glutamic_acid
chr3_129037730	chr3	129037730	0.03	L_glutamic_acid
chr3_141553617	chr3	141553617	0.02	L_glutamic_acid
chr3_61738821	chr3	61738821	0.01	L_glutamic_acid
chr3_3507472	chr3	3507472	0.01	L_glutamic_acid
chr3_59243665	chr3	59243665	0.01	L_glutamic_acid
chr3_23490262	chr3	23490262	0.01	L_glutamic_acid
chr3_49480207	chr3	49480207	0.01	L_glutamic_acid
chr3_96752786	chr3	96752786	0.01	L_glutamic_acid
chr3_6867167	chr3	6867167	0.01	L_glutamic_acid
chr3_141775126	chr3	141775126	0.01	L_glutamic_acid
chr3_189779011	chr3	189779011	0.01	L_glutamic_acid
chr3_173708053	chr3	173708053	0.01	L_glutamic_acid
chr3_92649768	chr3	92649768	0.01	L_glutamic_acid
chr3_230911747	chr3	230911747	0.01	L_glutamic_acid
chr3_153969706	chr3	153969706	0.01	L_glutamic_acid
chr3_216069836	chr3	216069836	0.01	L_glutamic_acid
chr4_180694971	chr4	180694971	0.04	L_glutamic_acid
chr4_180701352	chr4	180701352	0.04	L_glutamic_acid
chr4_48138871	chr4	48138871	0.03	L_glutamic_acid
chr4_8590293	chr4	8590293	0.03	L_glutamic_acid
chr4_182235669	chr4	182235669	0.03	L_glutamic_acid
chr4_121738597	chr4	121738597	0.01	L_glutamic_acid
chr4_19235487	chr4	19235487	0.01	L_glutamic_acid
chr4_243454760	chr4	243454760	0.01	L_glutamic_acid
chr4_246930343	chr4	246930343	0.01	L_glutamic_acid
chr4_217273957	chr4	217273957	0.01	L_glutamic_acid
chr4_180551449	chr4	180551449	0.01	L_glutamic_acid
chr4_35173587	chr4	35173587	0.01	L_glutamic_acid
chr4_39173037	chr4	39173037	0.01	L_glutamic_acid
chr4_42231193	chr4	42231193	0.01	L_glutamic_acid
chr4_22892862	chr4	22892862	0.01	L_glutamic_acid
chr5_218207601	chr5	218207601	0.09	L_glutamic_acid
chr5_194180566	chr5	194180566	0.04	L_glutamic_acid
chr5_175499411	chr5	175499411	0.02	L_glutamic_acid
chr5_75061179	chr5	75061179	0.02	L_glutamic_acid
chr5_215368646	chr5	215368646	0.02	L_glutamic_acid
chr5_218205834	chr5	218205834	0.01	L_glutamic_acid
chr5_198476812	chr5	198476812	0.01	L_glutamic_acid
chr5_176166193	chr5	176166193	0.01	L_glutamic_acid
chr5_175352544	chr5	175352544	0.01	L_glutamic_acid
chr5_176164909	chr5	176164909	0.01	L_glutamic_acid
chr5_74605138	chr5	74605138	0.01	L_glutamic_acid
chr5_184373807	chr5	184373807	0.01	L_glutamic_acid
chr5_156088359	chr5	156088359	0.01	L_glutamic_acid
chr5_169329716	chr5	169329716	0.01	L_glutamic_acid
chr6_113956696	chr6	113956696	0.11	L_glutamic_acid
chr6_20242097	chr6	20242097	0.06	L_glutamic_acid
chr6_135510688	chr6	135510688	0.05	L_glutamic_acid
chr6_175938023	chr6	175938023	0.02	L_glutamic_acid
chr6_132096517	chr6	132096517	0.02	L_glutamic_acid
chr6_110453474	chr6	110453474	0.01	L_glutamic_acid
chr6_141031062	chr6	141031062	0.01	L_glutamic_acid
chr6_132539107	chr6	132539107	0.01	L_glutamic_acid
chr6_135555400	chr6	135555400	0.01	L_glutamic_acid
chr6_176156109	chr6	176156109	0.01	L_glutamic_acid
chr6_32190918	chr6	32190918	0.01	L_glutamic_acid
chr6_180425785	chr6	180425785	0.01	L_glutamic_acid
chr6_43232958	chr6	43232958	0.01	L_glutamic_acid
chr7_40785802	chr7	40785802	0.05	L_glutamic_acid
chr7_40799802	chr7	40799802	0.02	L_glutamic_acid
chr7_40681250	chr7	40681250	0.02	L_glutamic_acid
chr7_107756764	chr7	107756764	0.01	L_glutamic_acid
chr7_136131225	chr7	136131225	0.01	L_glutamic_acid
chr7_4349988	chr7	4349988	0.01	L_glutamic_acid
chr7_40691562	chr7	40691562	0.01	L_glutamic_acid
chr7_102123164	chr7	102123164	0.01	L_glutamic_acid
chr7_164879322	chr7	164879322	0.01	L_glutamic_acid
chr7_126612827	chr7	126612827	0.01	L_glutamic_acid
chr7_1338915	chr7	1338915	0.01	L_glutamic_acid
chr7_40766629	chr7	40766629	0.01	L_glutamic_acid
chr7_166536248	chr7	166536248	0.01	L_glutamic_acid
chr8_67914269	chr8	67914269	0.03	L_glutamic_acid
chr8_150387964	chr8	150387964	0.02	L_glutamic_acid
chr8_72927435	chr8	72927435	0.02	L_glutamic_acid
chr8_37053907	chr8	37053907	0.02	L_glutamic_acid
chr8_66124686	chr8	66124686	0.02	L_glutamic_acid
chr8_12253920	chr8	12253920	0.02	L_glutamic_acid
chr8_23111192	chr8	23111192	0.02	L_glutamic_acid
chr8_35569014	chr8	35569014	0.02	L_glutamic_acid
chr8_25179447	chr8	25179447	0.01	L_glutamic_acid
chr8_18168315	chr8	18168315	0.01	L_glutamic_acid
chr8_169098415	chr8	169098415	0.01	L_glutamic_acid
chr8_66129166	chr8	66129166	0.01	L_glutamic_acid
chr8_40933878	chr8	40933878	0.01	L_glutamic_acid
chr8_122131612	chr8	122131612	0.01	L_glutamic_acid
chr8_144848985	chr8	144848985	0.01	L_glutamic_acid
chr8_122110669	chr8	122110669	0.01	L_glutamic_acid
chr8_23111025	chr8	23111025	0.01	L_glutamic_acid
chr8_10715854	chr8	10715854	0.01	L_glutamic_acid
chr8_114110602	chr8	114110602	0.01	L_glutamic_acid
chr8_120900829	chr8	120900829	0.01	L_glutamic_acid
chr8_99593877	chr8	99593877	0.01	L_glutamic_acid
chr8_121909794	chr8	121909794	0.01	L_glutamic_acid
chr8_64609701	chr8	64609701	0.01	L_glutamic_acid
chr9_70728128	chr9	70728128	0.05	L_glutamic_acid
chr9_144573629	chr9	144573629	0.05	L_glutamic_acid
chr9_101971612	chr9	101971612	0.02	L_glutamic_acid
chr9_102873128	chr9	102873128	0.01	L_glutamic_acid
chr9_101748516	chr9	101748516	0.01	L_glutamic_acid
chr9_144519602	chr9	144519602	0.01	L_glutamic_acid
chr9_106743123	chr9	106743123	0.01	L_glutamic_acid
chr9_155675588	chr9	155675588	0.01	L_glutamic_acid
chr9_158069992	chr9	158069992	0.01	L_glutamic_acid
chr9_2375481	chr9	2375481	0.01	L_glutamic_acid
chr9_10730806	chr9	10730806	0.01	L_glutamic_acid
chr9_104233616	chr9	104233616	0.01	L_glutamic_acid
chr10_130019301	chr10	130019301	0.06	L_glutamic_acid
chr10_129939769	chr10	129939769	0.05	L_glutamic_acid
chr10_77638829	chr10	77638829	0.02	L_glutamic_acid
chr10_77566615	chr10	77566615	0.02	L_glutamic_acid
chr10_73428735	chr10	73428735	0.02	L_glutamic_acid
chr10_31276599	chr10	31276599	0.01	L_glutamic_acid
chr10_77657227	chr10	77657227	0.01	L_glutamic_acid
chr10_62205402	chr10	62205402	0.01	L_glutamic_acid
chr10_129939757	chr10	129939757	0.01	L_glutamic_acid
chr10_76064818	chr10	76064818	0.01	L_glutamic_acid
chr10_139283195	chr10	139283195	0.01	L_glutamic_acid
chr10_100590688	chr10	100590688	0.01	L_glutamic_acid
chr1_300494662	chr1	300494662	0.14	Quinic_acid
chr1_35069367	chr1	35069367	0.11	Quinic_acid
chr1_269077244	chr1	269077244	0.08	Quinic_acid
chr1_269079491	chr1	269079491	0.06	Quinic_acid
chr1_269099784	chr1	269099784	0.05	Quinic_acid
chr1_48400041	chr1	48400041	0.04	Quinic_acid
chr1_269101556	chr1	269101556	0.03	Quinic_acid
chr1_81398502	chr1	81398502	0.03	Quinic_acid
chr1_51188192	chr1	51188192	0.02	Quinic_acid
chr1_48402993	chr1	48402993	0.02	Quinic_acid
chr1_269077221	chr1	269077221	0.02	Quinic_acid
chr1_300494160	chr1	300494160	0.02	Quinic_acid
chr1_201925060	chr1	201925060	0.02	Quinic_acid
chr1_258476462	chr1	258476462	0.02	Quinic_acid
chr1_300495282	chr1	300495282	0.01	Quinic_acid
chr1_75396140	chr1	75396140	0.01	Quinic_acid
chr1_80861774	chr1	80861774	0.01	Quinic_acid
chr1_7055311	chr1	7055311	0.01	Quinic_acid
chr1_228610584	chr1	228610584	0.01	Quinic_acid
chr1_62138111	chr1	62138111	0.01	Quinic_acid
chr1_7333780	chr1	7333780	0.01	Quinic_acid
chr1_51188130	chr1	51188130	0.01	Quinic_acid
chr1_75396311	chr1	75396311	0.01	Quinic_acid
chr1_247790817	chr1	247790817	0.01	Quinic_acid
chr1_41171995	chr1	41171995	0.01	Quinic_acid
chr1_25001550	chr1	25001550	0.01	Quinic_acid
chr1_2349523	chr1	2349523	0.01	Quinic_acid
chr1_4298003	chr1	4298003	0.01	Quinic_acid
chr1_48438543	chr1	48438543	0.01	Quinic_acid
chr1_11070828	chr1	11070828	0.01	Quinic_acid
chr1_20021011	chr1	20021011	0.01	Quinic_acid
chr1_238230276	chr1	238230276	0.01	Quinic_acid
chr1_52930053	chr1	52930053	0.01	Quinic_acid
chr1_269081041	chr1	269081041	0.01	Quinic_acid
chr1_4298164	chr1	4298164	0.01	Quinic_acid
chr1_50062375	chr1	50062375	0.01	Quinic_acid
chr1_76615080	chr1	76615080	0.01	Quinic_acid
chr1_4300653	chr1	4300653	0.01	Quinic_acid
chr1_174729000	chr1	174729000	0.01	Quinic_acid
chr1_29472063	chr1	29472063	0.01	Quinic_acid
chr2_62483309	chr2	62483309	0.1	Quinic_acid
chr2_147910768	chr2	147910768	0.04	Quinic_acid
chr2_65886912	chr2	65886912	0.01	Quinic_acid
chr2_3266759	chr2	3266759	0.01	Quinic_acid
chr2_44182268	chr2	44182268	0.01	Quinic_acid
chr2_68372863	chr2	68372863	0.01	Quinic_acid
chr2_51254720	chr2	51254720	0.01	Quinic_acid
chr2_117447430	chr2	117447430	0.01	Quinic_acid
chr2_65885927	chr2	65885927	0.01	Quinic_acid
chr2_54473695	chr2	54473695	0.01	Quinic_acid
chr2_224083354	chr2	224083354	0.01	Quinic_acid
chr2_44023644	chr2	44023644	0.01	Quinic_acid
chr2_56711633	chr2	56711633	0.01	Quinic_acid
chr3_116669684	chr3	116669684	0.39	Quinic_acid
chr3_48555911	chr3	48555911	0.07	Quinic_acid
chr3_115368691	chr3	115368691	0.03	Quinic_acid
chr3_115899107	chr3	115899107	0.03	Quinic_acid
chr3_206329361	chr3	206329361	0.02	Quinic_acid
chr3_116669677	chr3	116669677	0.02	Quinic_acid
chr3_3998810	chr3	3998810	0.02	Quinic_acid
chr3_229611360	chr3	229611360	0.02	Quinic_acid
chr3_69099345	chr3	69099345	0.02	Quinic_acid
chr3_227715603	chr3	227715603	0.02	Quinic_acid
chr3_51528298	chr3	51528298	0.01	Quinic_acid
chr3_191026884	chr3	191026884	0.01	Quinic_acid
chr3_115912286	chr3	115912286	0.01	Quinic_acid
chr3_51309762	chr3	51309762	0.01	Quinic_acid
chr3_233268124	chr3	233268124	0.01	Quinic_acid
chr3_148982766	chr3	148982766	0.01	Quinic_acid
chr3_69070633	chr3	69070633	0.01	Quinic_acid
chr3_149535292	chr3	149535292	0.01	Quinic_acid
chr3_229450051	chr3	229450051	0.01	Quinic_acid
chr3_68613906	chr3	68613906	0.01	Quinic_acid
chr3_13237570	chr3	13237570	0.01	Quinic_acid
chr3_156694396	chr3	156694396	0.01	Quinic_acid
chr3_51104355	chr3	51104355	0.01	Quinic_acid
chr3_232144412	chr3	232144412	0.01	Quinic_acid
chr4_216556947	chr4	216556947	0.1	Quinic_acid
chr4_157978276	chr4	157978276	0.06	Quinic_acid
chr4_216576491	chr4	216576491	0.03	Quinic_acid
chr4_130448061	chr4	130448061	0.02	Quinic_acid
chr4_33709766	chr4	33709766	0.02	Quinic_acid
chr4_245860974	chr4	245860974	0.01	Quinic_acid
chr4_182654049	chr4	182654049	0.01	Quinic_acid
chr4_136117461	chr4	136117461	0.01	Quinic_acid
chr4_184320419	chr4	184320419	0.01	Quinic_acid
chr4_62227872	chr4	62227872	0.01	Quinic_acid
chr4_224758607	chr4	224758607	0.01	Quinic_acid
chr4_216577774	chr4	216577774	0.01	Quinic_acid
chr4_216573912	chr4	216573912	0.01	Quinic_acid
chr4_216086712	chr4	216086712	0.01	Quinic_acid
chr4_7605646	chr4	7605646	0.01	Quinic_acid
chr4_198133187	chr4	198133187	0.01	Quinic_acid
chr4_133058304	chr4	133058304	0.01	Quinic_acid
chr4_229223580	chr4	229223580	0.01	Quinic_acid
chr5_153714290	chr5	153714290	0.1	Quinic_acid
chr5_153714306	chr5	153714306	0.04	Quinic_acid
chr5_36973117	chr5	36973117	0.03	Quinic_acid
chr5_221159259	chr5	221159259	0.02	Quinic_acid
chr5_59041770	chr5	59041770	0.01	Quinic_acid
chr5_94779900	chr5	94779900	0.01	Quinic_acid
chr5_60988590	chr5	60988590	0.01	Quinic_acid
chr5_32282036	chr5	32282036	0.01	Quinic_acid
chr5_39155949	chr5	39155949	0.01	Quinic_acid
chr5_153687854	chr5	153687854	0.01	Quinic_acid
chr5_19499328	chr5	19499328	0.01	Quinic_acid
chr5_153691540	chr5	153691540	0.01	Quinic_acid
chr5_188086222	chr5	188086222	0.01	Quinic_acid
chr5_13123198	chr5	13123198	0.01	Quinic_acid
chr5_154757048	chr5	154757048	0.01	Quinic_acid
chr5_5104610	chr5	5104610	0.01	Quinic_acid
chr5_221879585	chr5	221879585	0.01	Quinic_acid
chr5_5218116	chr5	5218116	0.01	Quinic_acid
chr5_182286714	chr5	182286714	0.01	Quinic_acid
chr6_115519218	chr6	115519218	0.17	Quinic_acid
chr6_166223002	chr6	166223002	0.12	Quinic_acid
chr6_175373819	chr6	175373819	0.11	Quinic_acid
chr6_115519322	chr6	115519322	0.07	Quinic_acid
chr6_67604821	chr6	67604821	0.06	Quinic_acid
chr6_158279249	chr6	158279249	0.03	Quinic_acid
chr6_139745960	chr6	139745960	0.01	Quinic_acid
chr6_172183932	chr6	172183932	0.01	Quinic_acid
chr6_142060544	chr6	142060544	0.01	Quinic_acid
chr6_172186834	chr6	172186834	0.01	Quinic_acid
chr7_165094339	chr7	165094339	0.1	Quinic_acid
chr7_178367864	chr7	178367864	0.04	Quinic_acid
chr7_153483923	chr7	153483923	0.03	Quinic_acid
chr7_18204082	chr7	18204082	0.02	Quinic_acid
chr7_175983413	chr7	175983413	0.02	Quinic_acid
chr7_8487306	chr7	8487306	0.02	Quinic_acid
chr7_28655309	chr7	28655309	0.01	Quinic_acid
chr7_28778959	chr7	28778959	0.01	Quinic_acid
chr7_171944907	chr7	171944907	0.01	Quinic_acid
chr7_88815826	chr7	88815826	0.01	Quinic_acid
chr7_153481851	chr7	153481851	0.01	Quinic_acid
chr7_137747612	chr7	137747612	0.01	Quinic_acid
chr7_179202372	chr7	179202372	0.01	Quinic_acid
chr7_137747712	chr7	137747712	0.01	Quinic_acid
chr7_147658959	chr7	147658959	0.01	Quinic_acid
chr7_176697318	chr7	176697318	0.01	Quinic_acid
chr7_177851346	chr7	177851346	0.01	Quinic_acid
chr7_165169664	chr7	165169664	0.01	Quinic_acid
chr8_134871378	chr8	134871378	0.07	Quinic_acid
chr8_179954170	chr8	179954170	0.05	Quinic_acid
chr8_171233709	chr8	171233709	0.02	Quinic_acid
chr8_3477282	chr8	3477282	0.02	Quinic_acid
chr8_179955338	chr8	179955338	0.02	Quinic_acid
chr8_115264142	chr8	115264142	0.01	Quinic_acid
chr8_88592458	chr8	88592458	0.01	Quinic_acid
chr8_181088524	chr8	181088524	0.01	Quinic_acid
chr8_4662434	chr8	4662434	0.01	Quinic_acid
chr8_142654026	chr8	142654026	0.01	Quinic_acid
chr9_157496142	chr9	157496142	0.03	Quinic_acid
chr9_95539834	chr9	95539834	0.03	Quinic_acid
chr9_21615596	chr9	21615596	0.03	Quinic_acid
chr9_73765641	chr9	73765641	0.02	Quinic_acid
chr9_83109872	chr9	83109872	0.02	Quinic_acid
chr9_44835244	chr9	44835244	0.01	Quinic_acid
chr9_85798556	chr9	85798556	0.01	Quinic_acid
chr9_73137096	chr9	73137096	0.01	Quinic_acid
chr9_124527234	chr9	124527234	0.01	Quinic_acid
chr9_73460301	chr9	73460301	0.01	Quinic_acid
chr9_73981147	chr9	73981147	0.01	Quinic_acid
chr9_58058158	chr9	58058158	0.01	Quinic_acid
chr9_74192088	chr9	74192088	0.01	Quinic_acid
chr9_83396142	chr9	83396142	0.01	Quinic_acid
chr9_61211981	chr9	61211981	0.01	Quinic_acid
chr9_93393278	chr9	93393278	0.01	Quinic_acid
chr9_92776357	chr9	92776357	0.01	Quinic_acid
chr9_92800616	chr9	92800616	0.01	Quinic_acid
chr9_83320219	chr9	83320219	0.01	Quinic_acid
chr9_58058316	chr9	58058316	0.01	Quinic_acid
chr9_58308908	chr9	58308908	0.01	Quinic_acid
chr9_160268711	chr9	160268711	0.01	Quinic_acid
chr10_68072439	chr10	68072439	0.02	Quinic_acid
chr10_85483094	chr10	85483094	0.02	Quinic_acid
chr10_4931012	chr10	4931012	0.02	Quinic_acid
chr10_61703806	chr10	61703806	0.02	Quinic_acid
chr10_54994572	chr10	54994572	0.02	Quinic_acid
chr10_24586472	chr10	24586472	0.01	Quinic_acid
chr10_42840553	chr10	42840553	0.01	Quinic_acid
chr10_53967322	chr10	53967322	0.01	Quinic_acid
chr10_52742250	chr10	52742250	0.01	Quinic_acid
chr10_65666331	chr10	65666331	0.01	Quinic_acid
chr10_67130894	chr10	67130894	0.01	Quinic_acid
chr10_43851570	chr10	43851570	0.01	Quinic_acid
chr10_16253723	chr10	16253723	0.01	Quinic_acid
chr10_119480094	chr10	119480094	0.01	Quinic_acid
chr10_48515581	chr10	48515581	0.01	Quinic_acid
chr10_55227014	chr10	55227014	0.01	Quinic_acid
chr10_85483150	chr10	85483150	0.01	Quinic_acid
chr10_55276719	chr10	55276719	0.01	Quinic_acid
chr1_259091103	chr1	259091103	0.1	Shikimic_acid
chr1_6362770	chr1	6362770	0.05	Shikimic_acid
chr1_77601174	chr1	77601174	0.04	Shikimic_acid
chr1_13396804	chr1	13396804	0.04	Shikimic_acid
chr1_200940739	chr1	200940739	0.02	Shikimic_acid
chr1_7012461	chr1	7012461	0.02	Shikimic_acid
chr1_53461159	chr1	53461159	0.01	Shikimic_acid
chr1_22682740	chr1	22682740	0.01	Shikimic_acid
chr1_259091068	chr1	259091068	0.01	Shikimic_acid
chr1_6604176	chr1	6604176	0.01	Shikimic_acid
chr1_18054836	chr1	18054836	0.01	Shikimic_acid
chr1_4109566	chr1	4109566	0.01	Shikimic_acid
chr1_65056040	chr1	65056040	0.01	Shikimic_acid
chr1_7012480	chr1	7012480	0.01	Shikimic_acid
chr1_83821638	chr1	83821638	0.01	Shikimic_acid
chr1_200801281	chr1	200801281	0.01	Shikimic_acid
chr1_19856608	chr1	19856608	0.01	Shikimic_acid
chr1_34103150	chr1	34103150	0.01	Shikimic_acid
chr1_177567371	chr1	177567371	0.01	Shikimic_acid
chr1_207327660	chr1	207327660	0.01	Shikimic_acid
chr1_300340318	chr1	300340318	0.01	Shikimic_acid
chr1_32552367	chr1	32552367	0.01	Shikimic_acid
chr2_225580424	chr2	225580424	0.07	Shikimic_acid
chr2_198318480	chr2	198318480	0.04	Shikimic_acid
chr2_9666405	chr2	9666405	0.04	Shikimic_acid
chr2_22061874	chr2	22061874	0.03	Shikimic_acid
chr2_10961680	chr2	10961680	0.02	Shikimic_acid
chr2_100861910	chr2	100861910	0.01	Shikimic_acid
chr2_200123119	chr2	200123119	0.01	Shikimic_acid
chr2_112668873	chr2	112668873	0.01	Shikimic_acid
chr2_200123164	chr2	200123164	0.01	Shikimic_acid
chr2_200125927	chr2	200125927	0.01	Shikimic_acid
chr2_225579801	chr2	225579801	0.01	Shikimic_acid
chr2_232598265	chr2	232598265	0.01	Shikimic_acid
chr2_216604974	chr2	216604974	0.01	Shikimic_acid
chr2_225578628	chr2	225578628	0.01	Shikimic_acid
chr2_239904932	chr2	239904932	0.01	Shikimic_acid
chr2_146838857	chr2	146838857	0.01	Shikimic_acid
chr3_151106660	chr3	151106660	0.09	Shikimic_acid
chr3_109057295	chr3	109057295	0.05	Shikimic_acid
chr3_19883142	chr3	19883142	0.03	Shikimic_acid
chr3_12370109	chr3	12370109	0.03	Shikimic_acid
chr3_229537957	chr3	229537957	0.02	Shikimic_acid
chr3_42651133	chr3	42651133	0.01	Shikimic_acid
chr3_31634561	chr3	31634561	0.01	Shikimic_acid
chr3_19897633	chr3	19897633	0.01	Shikimic_acid
chr3_194513578	chr3	194513578	0.01	Shikimic_acid
chr3_114045754	chr3	114045754	0.01	Shikimic_acid
chr3_201046157	chr3	201046157	0.01	Shikimic_acid
chr3_130181286	chr3	130181286	0.01	Shikimic_acid
chr3_187591688	chr3	187591688	0.01	Shikimic_acid
chr3_230850864	chr3	230850864	0.01	Shikimic_acid
chr3_109057199	chr3	109057199	0.01	Shikimic_acid
chr3_231896597	chr3	231896597	0.01	Shikimic_acid
chr3_173004418	chr3	173004418	0.01	Shikimic_acid
chr3_156056141	chr3	156056141	0.01	Shikimic_acid
chr4_212836690	chr4	212836690	0.43	Shikimic_acid
chr4_77562423	chr4	77562423	0.14	Shikimic_acid
chr4_172331591	chr4	172331591	0.08	Shikimic_acid
chr4_190588801	chr4	190588801	0.05	Shikimic_acid
chr4_80498486	chr4	80498486	0.03	Shikimic_acid
chr4_233954331	chr4	233954331	0.03	Shikimic_acid
chr4_178380059	chr4	178380059	0.03	Shikimic_acid
chr4_186449314	chr4	186449314	0.02	Shikimic_acid
chr4_21034378	chr4	21034378	0.02	Shikimic_acid
chr4_82847482	chr4	82847482	0.02	Shikimic_acid
chr4_178369835	chr4	178369835	0.01	Shikimic_acid
chr4_186823028	chr4	186823028	0.01	Shikimic_acid
chr4_153128073	chr4	153128073	0.01	Shikimic_acid
chr4_186878527	chr4	186878527	0.01	Shikimic_acid
chr4_72711281	chr4	72711281	0.01	Shikimic_acid
chr4_172475527	chr4	172475527	0.01	Shikimic_acid
chr4_227597142	chr4	227597142	0.01	Shikimic_acid
chr4_144833491	chr4	144833491	0.01	Shikimic_acid
chr4_179525326	chr4	179525326	0.01	Shikimic_acid
chr4_184987504	chr4	184987504	0.01	Shikimic_acid
chr4_178770861	chr4	178770861	0.01	Shikimic_acid
chr4_3409748	chr4	3409748	0.01	Shikimic_acid
chr4_3374052	chr4	3374052	0.01	Shikimic_acid
chr4_180002921	chr4	180002921	0.01	Shikimic_acid
chr4_185431976	chr4	185431976	0.01	Shikimic_acid
chr4_172331212	chr4	172331212	0.01	Shikimic_acid
chr4_47292926	chr4	47292926	0.01	Shikimic_acid
chr4_85479134	chr4	85479134	0.01	Shikimic_acid
chr4_176732112	chr4	176732112	0.01	Shikimic_acid
chr4_80536587	chr4	80536587	0.01	Shikimic_acid
chr4_195283522	chr4	195283522	0.01	Shikimic_acid
chr4_190426188	chr4	190426188	0.01	Shikimic_acid
chr4_134945051	chr4	134945051	0.01	Shikimic_acid
chr5_169800472	chr5	169800472	0.02	Shikimic_acid
chr5_169800638	chr5	169800638	0.02	Shikimic_acid
chr5_169790281	chr5	169790281	0.01	Shikimic_acid
chr5_58214769	chr5	58214769	0.01	Shikimic_acid
chr5_169787946	chr5	169787946	0.01	Shikimic_acid
chr5_196295806	chr5	196295806	0.01	Shikimic_acid
chr5_206813431	chr5	206813431	0.01	Shikimic_acid
chr5_32614674	chr5	32614674	0.01	Shikimic_acid
chr5_224050452	chr5	224050452	0.01	Shikimic_acid
chr5_7797741	chr5	7797741	0.01	Shikimic_acid
chr5_58680396	chr5	58680396	0.01	Shikimic_acid
chr5_170112331	chr5	170112331	0.01	Shikimic_acid
chr5_168597128	chr5	168597128	0.01	Shikimic_acid
chr6_106230739	chr6	106230739	0.05	Shikimic_acid
chr6_128138665	chr6	128138665	0.03	Shikimic_acid
chr6_99486332	chr6	99486332	0.03	Shikimic_acid
chr6_106230628	chr6	106230628	0.03	Shikimic_acid
chr6_16006270	chr6	16006270	0.01	Shikimic_acid
chr6_91049902	chr6	91049902	0.01	Shikimic_acid
chr6_168364594	chr6	168364594	0.01	Shikimic_acid
chr6_128173927	chr6	128173927	0.01	Shikimic_acid
chr6_164373216	chr6	164373216	0.01	Shikimic_acid
chr6_128122755	chr6	128122755	0.01	Shikimic_acid
chr6_170686989	chr6	170686989	0.01	Shikimic_acid
chr6_47266660	chr6	47266660	0.01	Shikimic_acid
chr6_99188481	chr6	99188481	0.01	Shikimic_acid
chr7_152559927	chr7	152559927	0.11	Shikimic_acid
chr7_102050102	chr7	102050102	0.07	Shikimic_acid
chr7_174470993	chr7	174470993	0.04	Shikimic_acid
chr7_172072595	chr7	172072595	0.02	Shikimic_acid
chr7_110690280	chr7	110690280	0.01	Shikimic_acid
chr7_124023781	chr7	124023781	0.01	Shikimic_acid
chr7_6512277	chr7	6512277	0.01	Shikimic_acid
chr7_122643389	chr7	122643389	0.01	Shikimic_acid
chr7_82587834	chr7	82587834	0.01	Shikimic_acid
chr7_152183898	chr7	152183898	0.01	Shikimic_acid
chr7_116947389	chr7	116947389	0.01	Shikimic_acid
chr8_118218432	chr8	118218432	0.04	Shikimic_acid
chr8_20696962	chr8	20696962	0.03	Shikimic_acid
chr8_24845260	chr8	24845260	0.02	Shikimic_acid
chr8_118150094	chr8	118150094	0.02	Shikimic_acid
chr8_118149924	chr8	118149924	0.02	Shikimic_acid
chr8_118098576	chr8	118098576	0.02	Shikimic_acid
chr8_139387868	chr8	139387868	0.01	Shikimic_acid
chr8_88592458	chr8	88592458	0.01	Shikimic_acid
chr8_118587712	chr8	118587712	0.01	Shikimic_acid
chr8_118218201	chr8	118218201	0.01	Shikimic_acid
chr8_33969005	chr8	33969005	0.01	Shikimic_acid
chr8_118202842	chr8	118202842	0.01	Shikimic_acid
chr8_179239995	chr8	179239995	0.01	Shikimic_acid
chr8_118149862	chr8	118149862	0.01	Shikimic_acid
chr8_2868238	chr8	2868238	0.01	Shikimic_acid
chr8_97997578	chr8	97997578	0.01	Shikimic_acid
chr8_37558987	chr8	37558987	0.01	Shikimic_acid
chr8_37924302	chr8	37924302	0.01	Shikimic_acid
chr8_118218528	chr8	118218528	0.01	Shikimic_acid
chr9_105999571	chr9	105999571	0.14	Shikimic_acid
chr9_116376085	chr9	116376085	0.12	Shikimic_acid
chr9_153863563	chr9	153863563	0.06	Shikimic_acid
chr9_4777402	chr9	4777402	0.03	Shikimic_acid
chr9_93380321	chr9	93380321	0.02	Shikimic_acid
chr9_67620428	chr9	67620428	0.01	Shikimic_acid
chr9_25051839	chr9	25051839	0.01	Shikimic_acid
chr9_82808795	chr9	82808795	0.01	Shikimic_acid
chr9_102100762	chr9	102100762	0.01	Shikimic_acid
chr9_102101332	chr9	102101332	0.01	Shikimic_acid
chr9_8518094	chr9	8518094	0.01	Shikimic_acid
chr9_43881372	chr9	43881372	0.01	Shikimic_acid
chr10_137177814	chr10	137177814	0.01	Shikimic_acid
chr10_47764252	chr10	47764252	0.01	Shikimic_acid
chr1_78675330	chr1	78675330	0.07	Aspartic_acid
chr1_71454461	chr1	71454461	0.06	Aspartic_acid
chr1_14120295	chr1	14120295	0.03	Aspartic_acid
chr1_74671069	chr1	74671069	0.02	Aspartic_acid
chr1_201198730	chr1	201198730	0.02	Aspartic_acid
chr1_28037650	chr1	28037650	0.01	Aspartic_acid
chr1_213597476	chr1	213597476	0.01	Aspartic_acid
chr1_292723294	chr1	292723294	0.01	Aspartic_acid
chr1_8616733	chr1	8616733	0.01	Aspartic_acid
chr1_211698744	chr1	211698744	0.01	Aspartic_acid
chr1_253630165	chr1	253630165	0.01	Aspartic_acid
chr1_89369291	chr1	89369291	0.01	Aspartic_acid
chr1_115734106	chr1	115734106	0.01	Aspartic_acid
chr1_256378561	chr1	256378561	0.01	Aspartic_acid
chr1_120292823	chr1	120292823	0.01	Aspartic_acid
chr1_74588846	chr1	74588846	0.01	Aspartic_acid
chr1_38284579	chr1	38284579	0.01	Aspartic_acid
chr1_17366334	chr1	17366334	0.01	Aspartic_acid
chr1_167473903	chr1	167473903	0.01	Aspartic_acid
chr1_17274528	chr1	17274528	0.01	Aspartic_acid
chr1_64235291	chr1	64235291	0.01	Aspartic_acid
chr1_46022246	chr1	46022246	0.01	Aspartic_acid
chr1_120646912	chr1	120646912	0.01	Aspartic_acid
chr2_137829718	chr2	137829718	0.08	Aspartic_acid
chr2_203323002	chr2	203323002	0.08	Aspartic_acid
chr2_57620254	chr2	57620254	0.05	Aspartic_acid
chr2_153216872	chr2	153216872	0.05	Aspartic_acid
chr2_137831386	chr2	137831386	0.04	Aspartic_acid
chr2_137830215	chr2	137830215	0.03	Aspartic_acid
chr2_137831294	chr2	137831294	0.03	Aspartic_acid
chr2_100824272	chr2	100824272	0.03	Aspartic_acid
chr2_99157567	chr2	99157567	0.02	Aspartic_acid
chr2_5750153	chr2	5750153	0.02	Aspartic_acid
chr2_2503504	chr2	2503504	0.02	Aspartic_acid
chr2_239890694	chr2	239890694	0.02	Aspartic_acid
chr2_108237627	chr2	108237627	0.01	Aspartic_acid
chr2_18842551	chr2	18842551	0.01	Aspartic_acid
chr2_187653006	chr2	187653006	0.01	Aspartic_acid
chr2_99426250	chr2	99426250	0.01	Aspartic_acid
chr2_149050153	chr2	149050153	0.01	Aspartic_acid
chr2_137948429	chr2	137948429	0.01	Aspartic_acid
chr2_88555713	chr2	88555713	0.01	Aspartic_acid
chr2_161479994	chr2	161479994	0.01	Aspartic_acid
chr2_57594407	chr2	57594407	0.01	Aspartic_acid
chr2_97005763	chr2	97005763	0.01	Aspartic_acid
chr2_148963379	chr2	148963379	0.01	Aspartic_acid
chr2_137829942	chr2	137829942	0.01	Aspartic_acid
chr2_58071452	chr2	58071452	0.01	Aspartic_acid
chr2_112949886	chr2	112949886	0.01	Aspartic_acid
chr3_112196123	chr3	112196123	0.12	Aspartic_acid
chr3_144786237	chr3	144786237	0.02	Aspartic_acid
chr3_153354172	chr3	153354172	0.01	Aspartic_acid
chr3_107464810	chr3	107464810	0.01	Aspartic_acid
chr3_19453186	chr3	19453186	0.01	Aspartic_acid
chr3_215963398	chr3	215963398	0.01	Aspartic_acid
chr3_90873025	chr3	90873025	0.01	Aspartic_acid
chr3_222262296	chr3	222262296	0.01	Aspartic_acid
chr3_6853989	chr3	6853989	0.01	Aspartic_acid
chr3_37363200	chr3	37363200	0.01	Aspartic_acid
chr3_91374400	chr3	91374400	0.01	Aspartic_acid
chr3_10505377	chr3	10505377	0.01	Aspartic_acid
chr3_112321234	chr3	112321234	0.01	Aspartic_acid
chr3_152288343	chr3	152288343	0.01	Aspartic_acid
chr3_148448178	chr3	148448178	0.01	Aspartic_acid
chr3_112196058	chr3	112196058	0.01	Aspartic_acid
chr3_154943995	chr3	154943995	0.01	Aspartic_acid
chr3_13351201	chr3	13351201	0.01	Aspartic_acid
chr3_91428711	chr3	91428711	0.01	Aspartic_acid
chr3_144778021	chr3	144778021	0.01	Aspartic_acid
chr4_239512351	chr4	239512351	0.02	Aspartic_acid
chr4_180495954	chr4	180495954	0.02	Aspartic_acid
chr4_148639407	chr4	148639407	0.01	Aspartic_acid
chr4_229217877	chr4	229217877	0.01	Aspartic_acid
chr4_73134331	chr4	73134331	0.01	Aspartic_acid
chr4_194533015	chr4	194533015	0.01	Aspartic_acid
chr4_124567101	chr4	124567101	0.01	Aspartic_acid
chr4_5572887	chr4	5572887	0.01	Aspartic_acid
chr4_95815612	chr4	95815612	0.01	Aspartic_acid
chr4_229129164	chr4	229129164	0.01	Aspartic_acid
chr4_246688993	chr4	246688993	0.01	Aspartic_acid
chr4_126044081	chr4	126044081	0.01	Aspartic_acid
chr4_239511815	chr4	239511815	0.01	Aspartic_acid
chr4_187638865	chr4	187638865	0.01	Aspartic_acid
chr4_11087894	chr4	11087894	0.01	Aspartic_acid
chr4_11085662	chr4	11085662	0.01	Aspartic_acid
chr5_97662842	chr5	97662842	0.04	Aspartic_acid
chr5_163019020	chr5	163019020	0.02	Aspartic_acid
chr5_212758243	chr5	212758243	0.02	Aspartic_acid
chr5_167762279	chr5	167762279	0.01	Aspartic_acid
chr5_213129545	chr5	213129545	0.01	Aspartic_acid
chr5_66537949	chr5	66537949	0.01	Aspartic_acid
chr5_31991981	chr5	31991981	0.01	Aspartic_acid
chr5_167832586	chr5	167832586	0.01	Aspartic_acid
chr5_177699955	chr5	177699955	0.01	Aspartic_acid
chr6_175829123	chr6	175829123	0.12	Aspartic_acid
chr6_142330037	chr6	142330037	0.09	Aspartic_acid
chr6_27015067	chr6	27015067	0.08	Aspartic_acid
chr6_124909944	chr6	124909944	0.04	Aspartic_acid
chr6_153524763	chr6	153524763	0.03	Aspartic_acid
chr6_123013968	chr6	123013968	0.01	Aspartic_acid
chr6_115842419	chr6	115842419	0.01	Aspartic_acid
chr6_174641481	chr6	174641481	0.01	Aspartic_acid
chr6_125386844	chr6	125386844	0.01	Aspartic_acid
chr6_166283726	chr6	166283726	0.01	Aspartic_acid
chr6_72361101	chr6	72361101	0.01	Aspartic_acid
chr6_931708	chr6	931708	0.01	Aspartic_acid
chr6_141656726	chr6	141656726	0.01	Aspartic_acid
chr6_121925235	chr6	121925235	0.01	Aspartic_acid
chr6_43563777	chr6	43563777	0.01	Aspartic_acid
chr6_142328671	chr6	142328671	0.01	Aspartic_acid
chr6_118424139	chr6	118424139	0.01	Aspartic_acid
chr6_152900305	chr6	152900305	0.01	Aspartic_acid
chr6_115380833	chr6	115380833	0.01	Aspartic_acid
chr6_74024981	chr6	74024981	0.01	Aspartic_acid
chr6_153898838	chr6	153898838	0.01	Aspartic_acid
chr7_36352494	chr7	36352494	0.13	Aspartic_acid
chr7_36352613	chr7	36352613	0.01	Aspartic_acid
chr7_37706308	chr7	37706308	0.01	Aspartic_acid
chr7_27802323	chr7	27802323	0.01	Aspartic_acid
chr8_801664	chr8	801664	0.03	Aspartic_acid
chr8_801202	chr8	801202	0.02	Aspartic_acid
chr8_65978476	chr8	65978476	0.01	Aspartic_acid
chr8_801261	chr8	801261	0.01	Aspartic_acid
chr8_69725270	chr8	69725270	0.01	Aspartic_acid
chr8_801617	chr8	801617	0.01	Aspartic_acid
chr8_66048074	chr8	66048074	0.01	Aspartic_acid
chr8_179532715	chr8	179532715	0.01	Aspartic_acid
chr8_168843122	chr8	168843122	0.01	Aspartic_acid
chr8_66366510	chr8	66366510	0.01	Aspartic_acid
chr8_89950086	chr8	89950086	0.01	Aspartic_acid
chr9_90264706	chr9	90264706	0.02	Aspartic_acid
chr9_34371518	chr9	34371518	0.01	Aspartic_acid
chr9_96435241	chr9	96435241	0.01	Aspartic_acid
chr9_114279624	chr9	114279624	0.01	Aspartic_acid
chr9_161344918	chr9	161344918	0.01	Aspartic_acid
chr9_9070197	chr9	9070197	0.01	Aspartic_acid
chr9_9414108	chr9	9414108	0.01	Aspartic_acid
chr9_158071293	chr9	158071293	0.01	Aspartic_acid
chr9_60823728	chr9	60823728	0.01	Aspartic_acid
chr9_60823692	chr9	60823692	0.01	Aspartic_acid
chr9_11921238	chr9	11921238	0.01	Aspartic_acid
chr10_24589122	chr10	24589122	0.05	Aspartic_acid
chr10_114928939	chr10	114928939	0.03	Aspartic_acid
chr10_132115183	chr10	132115183	0.02	Aspartic_acid
chr10_15090897	chr10	15090897	0.01	Aspartic_acid
chr10_129160273	chr10	129160273	0.01	Aspartic_acid
chr10_81316828	chr10	81316828	0.01	Aspartic_acid
chr10_81318879	chr10	81318879	0.01	Aspartic_acid
chr10_137275282	chr10	137275282	0.01	Aspartic_acid
chr10_15080026	chr10	15080026	0.01	Aspartic_acid
chr10_24050185	chr10	24050185	0.01	Aspartic_acid
chr10_81318876	chr10	81318876	0.01	Aspartic_acid
chr10_22944756	chr10	22944756	0.01	Aspartic_acid
chr10_13440421	chr10	13440421	0.01	Aspartic_acid
chr10_16291358	chr10	16291358	0.01	Aspartic_acid
chr10_114890544	chr10	114890544	0.01	Aspartic_acid
chr10_14735635	chr10	14735635	0.01	Aspartic_acid
chr10_27492029	chr10	27492029	0.01	Aspartic_acid
chr10_35585887	chr10	35585887	0.01	Aspartic_acid
chr10_35588386	chr10	35588386	0.01	Aspartic_acid
chr10_129192285	chr10	129192285	0.01	Aspartic_acid
chr10_81317414	chr10	81317414	0.01	Aspartic_acid
chr10_118227138	chr10	118227138	0.01	Aspartic_acid
chr10_116743754	chr10	116743754	0.01	Aspartic_acid
chr10_118366067	chr10	118366067	0.01	Aspartic_acid
chr10_136419527	chr10	136419527	0.01	Aspartic_acid
chr1_198672716	chr1	198672716	0.07	Beta_alanine
chr1_198568371	chr1	198568371	0.07	Beta_alanine
chr1_283330516	chr1	283330516	0.05	Beta_alanine
chr1_283331727	chr1	283331727	0.03	Beta_alanine
chr1_212144250	chr1	212144250	0.03	Beta_alanine
chr1_198673554	chr1	198673554	0.03	Beta_alanine
chr1_38495243	chr1	38495243	0.02	Beta_alanine
chr1_28873819	chr1	28873819	0.02	Beta_alanine
chr1_38495280	chr1	38495280	0.02	Beta_alanine
chr1_38495330	chr1	38495330	0.01	Beta_alanine
chr1_15456730	chr1	15456730	0.01	Beta_alanine
chr1_15588183	chr1	15588183	0.01	Beta_alanine
chr1_101829059	chr1	101829059	0.01	Beta_alanine
chr1_188644105	chr1	188644105	0.01	Beta_alanine
chr1_277640436	chr1	277640436	0.01	Beta_alanine
chr1_78643137	chr1	78643137	0.01	Beta_alanine
chr1_234864004	chr1	234864004	0.01	Beta_alanine
chr1_34833646	chr1	34833646	0.01	Beta_alanine
chr1_221999716	chr1	221999716	0.01	Beta_alanine
chr1_198568355	chr1	198568355	0.01	Beta_alanine
chr1_229526969	chr1	229526969	0.01	Beta_alanine
chr1_112344159	chr1	112344159	0.01	Beta_alanine
chr1_166878034	chr1	166878034	0.01	Beta_alanine
chr1_283335493	chr1	283335493	0.01	Beta_alanine
chr1_16763092	chr1	16763092	0.01	Beta_alanine
chr1_198566166	chr1	198566166	0.01	Beta_alanine
chr1_28878876	chr1	28878876	0.01	Beta_alanine
chr1_180979439	chr1	180979439	0.01	Beta_alanine
chr1_198673550	chr1	198673550	0.01	Beta_alanine
chr2_226437053	chr2	226437053	0.1	Beta_alanine
chr2_168838213	chr2	168838213	0.03	Beta_alanine
chr2_13391779	chr2	13391779	0.03	Beta_alanine
chr2_46053660	chr2	46053660	0.01	Beta_alanine
chr2_210233687	chr2	210233687	0.01	Beta_alanine
chr2_170876271	chr2	170876271	0.01	Beta_alanine
chr2_30668113	chr2	30668113	0.01	Beta_alanine
chr2_169440060	chr2	169440060	0.01	Beta_alanine
chr2_226436859	chr2	226436859	0.01	Beta_alanine
chr2_165054292	chr2	165054292	0.01	Beta_alanine
chr2_10926686	chr2	10926686	0.01	Beta_alanine
chr2_30597880	chr2	30597880	0.01	Beta_alanine
chr2_128726197	chr2	128726197	0.01	Beta_alanine
chr2_153168244	chr2	153168244	0.01	Beta_alanine
chr2_174019875	chr2	174019875	0.01	Beta_alanine
chr2_2627829	chr2	2627829	0.01	Beta_alanine
chr2_234633482	chr2	234633482	0.01	Beta_alanine
chr2_74254943	chr2	74254943	0.01	Beta_alanine
chr2_242298424	chr2	242298424	0.01	Beta_alanine
chr2_180369475	chr2	180369475	0.01	Beta_alanine
chr3_181853518	chr3	181853518	0.06	Beta_alanine
chr3_101873967	chr3	101873967	0.05	Beta_alanine
chr3_12248791	chr3	12248791	0.04	Beta_alanine
chr3_50857658	chr3	50857658	0.04	Beta_alanine
chr3_2138533	chr3	2138533	0.03	Beta_alanine
chr3_66329472	chr3	66329472	0.03	Beta_alanine
chr3_181853520	chr3	181853520	0.02	Beta_alanine
chr3_111458583	chr3	111458583	0.01	Beta_alanine
chr3_150117702	chr3	150117702	0.01	Beta_alanine
chr3_124059656	chr3	124059656	0.01	Beta_alanine
chr3_120207406	chr3	120207406	0.01	Beta_alanine
chr3_209732873	chr3	209732873	0.01	Beta_alanine
chr3_111458476	chr3	111458476	0.01	Beta_alanine
chr3_196312017	chr3	196312017	0.01	Beta_alanine
chr3_207719680	chr3	207719680	0.01	Beta_alanine
chr3_34895712	chr3	34895712	0.01	Beta_alanine
chr3_174862897	chr3	174862897	0.01	Beta_alanine
chr3_204472384	chr3	204472384	0.01	Beta_alanine
chr3_111447848	chr3	111447848	0.01	Beta_alanine
chr3_150629030	chr3	150629030	0.01	Beta_alanine
chr3_2128977	chr3	2128977	0.01	Beta_alanine
chr3_138790316	chr3	138790316	0.01	Beta_alanine
chr3_16910835	chr3	16910835	0.01	Beta_alanine
chr3_195648759	chr3	195648759	0.01	Beta_alanine
chr4_172279776	chr4	172279776	0.04	Beta_alanine
chr4_197756586	chr4	197756586	0.02	Beta_alanine
chr4_26198342	chr4	26198342	0.02	Beta_alanine
chr4_217015923	chr4	217015923	0.01	Beta_alanine
chr4_70292712	chr4	70292712	0.01	Beta_alanine
chr4_28465250	chr4	28465250	0.01	Beta_alanine
chr4_240097143	chr4	240097143	0.01	Beta_alanine
chr4_212269922	chr4	212269922	0.01	Beta_alanine
chr4_242648899	chr4	242648899	0.01	Beta_alanine
chr4_240097201	chr4	240097201	0.01	Beta_alanine
chr4_197758139	chr4	197758139	0.01	Beta_alanine
chr5_212253242	chr5	212253242	0.04	Beta_alanine
chr5_30899048	chr5	30899048	0.02	Beta_alanine
chr5_179001530	chr5	179001530	0.01	Beta_alanine
chr5_187882596	chr5	187882596	0.01	Beta_alanine
chr5_30899880	chr5	30899880	0.01	Beta_alanine
chr5_192154247	chr5	192154247	0.01	Beta_alanine
chr5_220898782	chr5	220898782	0.01	Beta_alanine
chr5_180187291	chr5	180187291	0.01	Beta_alanine
chr5_216987435	chr5	216987435	0.01	Beta_alanine
chr5_30900204	chr5	30900204	0.01	Beta_alanine
chr5_171403241	chr5	171403241	0.01	Beta_alanine
chr6_143322920	chr6	143322920	0.04	Beta_alanine
chr6_9266309	chr6	9266309	0.02	Beta_alanine
chr6_15227924	chr6	15227924	0.01	Beta_alanine
chr6_102305958	chr6	102305958	0.01	Beta_alanine
chr6_143018492	chr6	143018492	0.01	Beta_alanine
chr7_175038631	chr7	175038631	0.13	Beta_alanine
chr7_49296196	chr7	49296196	0.1	Beta_alanine
chr7_173290049	chr7	173290049	0.03	Beta_alanine
chr7_27077358	chr7	27077358	0.03	Beta_alanine
chr7_27009440	chr7	27009440	0.03	Beta_alanine
chr7_22892286	chr7	22892286	0.02	Beta_alanine
chr7_23249759	chr7	23249759	0.01	Beta_alanine
chr7_23230867	chr7	23230867	0.01	Beta_alanine
chr7_64363686	chr7	64363686	0.01	Beta_alanine
chr7_180063417	chr7	180063417	0.01	Beta_alanine
chr7_46648177	chr7	46648177	0.01	Beta_alanine
chr7_161530031	chr7	161530031	0.01	Beta_alanine
chr7_49673035	chr7	49673035	0.01	Beta_alanine
chr7_924544	chr7	924544	0.01	Beta_alanine
chr7_131538478	chr7	131538478	0.01	Beta_alanine
chr7_23302700	chr7	23302700	0.01	Beta_alanine
chr7_180084865	chr7	180084865	0.01	Beta_alanine
chr7_23280801	chr7	23280801	0.01	Beta_alanine
chr8_32555264	chr8	32555264	0.03	Beta_alanine
chr8_7927565	chr8	7927565	0.02	Beta_alanine
chr8_93274814	chr8	93274814	0.02	Beta_alanine
chr8_21313265	chr8	21313265	0.01	Beta_alanine
chr8_21352202	chr8	21352202	0.01	Beta_alanine
chr8_144576319	chr8	144576319	0.01	Beta_alanine
chr8_95739981	chr8	95739981	0.01	Beta_alanine
chr8_177718575	chr8	177718575	0.01	Beta_alanine
chr9_11626003	chr9	11626003	0.12	Beta_alanine
chr9_75909418	chr9	75909418	0.09	Beta_alanine
chr9_15319088	chr9	15319088	0.03	Beta_alanine
chr9_7318361	chr9	7318361	0.02	Beta_alanine
chr9_15327728	chr9	15327728	0.02	Beta_alanine
chr9_79526471	chr9	79526471	0.01	Beta_alanine
chr9_158038132	chr9	158038132	0.01	Beta_alanine
chr9_11624156	chr9	11624156	0.01	Beta_alanine
chr9_15319041	chr9	15319041	0.01	Beta_alanine
chr9_94197416	chr9	94197416	0.01	Beta_alanine
chr9_7363472	chr9	7363472	0.01	Beta_alanine
chr9_133486453	chr9	133486453	0.01	Beta_alanine
chr9_93502877	chr9	93502877	0.01	Beta_alanine
chr9_160158920	chr9	160158920	0.01	Beta_alanine
chr9_6863663	chr9	6863663	0.01	Beta_alanine
chr9_11326829	chr9	11326829	0.01	Beta_alanine
chr10_118124488	chr10	118124488	0.16	Beta_alanine
chr10_136389711	chr10	136389711	0.07	Beta_alanine
chr10_149402591	chr10	149402591	0.02	Beta_alanine
chr10_66921348	chr10	66921348	0.01	Beta_alanine
chr10_118124259	chr10	118124259	0.01	Beta_alanine
chr10_101395616	chr10	101395616	0.01	Beta_alanine
chr10_129698312	chr10	129698312	0.01	Beta_alanine
chr10_151308328	chr10	151308328	0.01	Beta_alanine
chr10_118125723	chr10	118125723	0.01	Beta_alanine
chr10_136370190	chr10	136370190	0.01	Beta_alanine
chr10_22705749	chr10	22705749	0.01	Beta_alanine
chr10_116877104	chr10	116877104	0.01	Beta_alanine
chr10_120491091	chr10	120491091	0.01	Beta_alanine
chr10_38789598	chr10	38789598	0.01	Beta_alanine
chr10_122051006	chr10	122051006	0.01	Beta_alanine
chr1_273956502	chr1	273956502	0.19	Caffeic_acid
chr1_122521576	chr1	122521576	0.06	Caffeic_acid
chr1_122547829	chr1	122547829	0.05	Caffeic_acid
chr1_247219537	chr1	247219537	0.05	Caffeic_acid
chr1_60014813	chr1	60014813	0.03	Caffeic_acid
chr1_8602016	chr1	8602016	0.02	Caffeic_acid
chr1_8601817	chr1	8601817	0.02	Caffeic_acid
chr1_15401064	chr1	15401064	0.02	Caffeic_acid
chr1_15677564	chr1	15677564	0.02	Caffeic_acid
chr1_305655555	chr1	305655555	0.01	Caffeic_acid
chr1_176986595	chr1	176986595	0.01	Caffeic_acid
chr1_8058604	chr1	8058604	0.01	Caffeic_acid
chr1_248530881	chr1	248530881	0.01	Caffeic_acid
chr1_233928445	chr1	233928445	0.01	Caffeic_acid
chr1_122464127	chr1	122464127	0.01	Caffeic_acid
chr1_157227277	chr1	157227277	0.01	Caffeic_acid
chr1_8049456	chr1	8049456	0.01	Caffeic_acid
chr1_122553771	chr1	122553771	0.01	Caffeic_acid
chr1_303644882	chr1	303644882	0.01	Caffeic_acid
chr1_8602183	chr1	8602183	0.01	Caffeic_acid
chr1_48970584	chr1	48970584	0.01	Caffeic_acid
chr1_49379503	chr1	49379503	0.01	Caffeic_acid
chr1_79760352	chr1	79760352	0.01	Caffeic_acid
chr1_155392074	chr1	155392074	0.01	Caffeic_acid
chr1_89096178	chr1	89096178	0.01	Caffeic_acid
chr1_3116131	chr1	3116131	0.01	Caffeic_acid
chr2_168248869	chr2	168248869	0.02	Caffeic_acid
chr2_162800032	chr2	162800032	0.02	Caffeic_acid
chr2_12701443	chr2	12701443	0.01	Caffeic_acid
chr2_231091166	chr2	231091166	0.01	Caffeic_acid
chr2_108718780	chr2	108718780	0.01	Caffeic_acid
chr2_23349775	chr2	23349775	0.01	Caffeic_acid
chr2_219869840	chr2	219869840	0.01	Caffeic_acid
chr2_70362364	chr2	70362364	0.01	Caffeic_acid
chr2_42139038	chr2	42139038	0.01	Caffeic_acid
chr2_228782150	chr2	228782150	0.01	Caffeic_acid
chr2_4189891	chr2	4189891	0.01	Caffeic_acid
chr2_9087719	chr2	9087719	0.01	Caffeic_acid
chr2_101245330	chr2	101245330	0.01	Caffeic_acid
chr2_188156693	chr2	188156693	0.01	Caffeic_acid
chr2_189240889	chr2	189240889	0.01	Caffeic_acid
chr3_99458408	chr3	99458408	0.1	Caffeic_acid
chr3_158247830	chr3	158247830	0.04	Caffeic_acid
chr3_96567983	chr3	96567983	0.03	Caffeic_acid
chr3_17210092	chr3	17210092	0.01	Caffeic_acid
chr3_215497033	chr3	215497033	0.01	Caffeic_acid
chr3_108232175	chr3	108232175	0.01	Caffeic_acid
chr3_230581057	chr3	230581057	0.01	Caffeic_acid
chr3_149356989	chr3	149356989	0.01	Caffeic_acid
chr3_105240470	chr3	105240470	0.01	Caffeic_acid
chr3_108754163	chr3	108754163	0.01	Caffeic_acid
chr3_161654324	chr3	161654324	0.01	Caffeic_acid
chr3_232268594	chr3	232268594	0.01	Caffeic_acid
chr3_209942639	chr3	209942639	0.01	Caffeic_acid
chr4_3500407	chr4	3500407	0.12	Caffeic_acid
chr4_163143817	chr4	163143817	0.1	Caffeic_acid
chr4_232359661	chr4	232359661	0.07	Caffeic_acid
chr4_196530890	chr4	196530890	0.05	Caffeic_acid
chr4_3500900	chr4	3500900	0.02	Caffeic_acid
chr4_5275679	chr4	5275679	0.02	Caffeic_acid
chr4_1435320	chr4	1435320	0.02	Caffeic_acid
chr4_188371772	chr4	188371772	0.01	Caffeic_acid
chr4_204573354	chr4	204573354	0.01	Caffeic_acid
chr4_20680799	chr4	20680799	0.01	Caffeic_acid
chr4_41587942	chr4	41587942	0.01	Caffeic_acid
chr4_84545061	chr4	84545061	0.01	Caffeic_acid
chr4_84691176	chr4	84691176	0.01	Caffeic_acid
chr4_73971336	chr4	73971336	0.01	Caffeic_acid
chr4_4599047	chr4	4599047	0.01	Caffeic_acid
chr5_94763710	chr5	94763710	0.12	Caffeic_acid
chr5_37388057	chr5	37388057	0.03	Caffeic_acid
chr5_185614040	chr5	185614040	0.02	Caffeic_acid
chr5_7440537	chr5	7440537	0.01	Caffeic_acid
chr5_37011656	chr5	37011656	0.01	Caffeic_acid
chr5_7437874	chr5	7437874	0.01	Caffeic_acid
chr5_65840373	chr5	65840373	0.01	Caffeic_acid
chr5_2843690	chr5	2843690	0.01	Caffeic_acid
chr5_21826503	chr5	21826503	0.01	Caffeic_acid
chr5_37299381	chr5	37299381	0.01	Caffeic_acid
chr5_14178910	chr5	14178910	0.01	Caffeic_acid
chr6_8244688	chr6	8244688	0.12	Caffeic_acid
chr6_160548402	chr6	160548402	0.1	Caffeic_acid
chr6_86373122	chr6	86373122	0.04	Caffeic_acid
chr6_74878344	chr6	74878344	0.02	Caffeic_acid
chr6_120670991	chr6	120670991	0.02	Caffeic_acid
chr6_86663846	chr6	86663846	0.02	Caffeic_acid
chr6_105191391	chr6	105191391	0.01	Caffeic_acid
chr6_142976001	chr6	142976001	0.01	Caffeic_acid
chr6_131605173	chr6	131605173	0.01	Caffeic_acid
chr6_160548455	chr6	160548455	0.01	Caffeic_acid
chr6_120703755	chr6	120703755	0.01	Caffeic_acid
chr6_120704299	chr6	120704299	0.01	Caffeic_acid
chr6_120711676	chr6	120711676	0.01	Caffeic_acid
chr6_108309881	chr6	108309881	0.01	Caffeic_acid
chr6_84792212	chr6	84792212	0.01	Caffeic_acid
chr6_14621135	chr6	14621135	0.01	Caffeic_acid
chr6_75487322	chr6	75487322	0.01	Caffeic_acid
chr6_107396257	chr6	107396257	0.01	Caffeic_acid
chr6_153309357	chr6	153309357	0.01	Caffeic_acid
chr6_10260477	chr6	10260477	0.01	Caffeic_acid
chr6_30495178	chr6	30495178	0.01	Caffeic_acid
chr6_29719020	chr6	29719020	0.01	Caffeic_acid
chr6_126808674	chr6	126808674	0.01	Caffeic_acid
chr6_127092441	chr6	127092441	0.01	Caffeic_acid
chr6_87186845	chr6	87186845	0.01	Caffeic_acid
chr7_172007833	chr7	172007833	0.06	Caffeic_acid
chr7_137953791	chr7	137953791	0.02	Caffeic_acid
chr7_145569802	chr7	145569802	0.02	Caffeic_acid
chr7_104708971	chr7	104708971	0.01	Caffeic_acid
chr7_32563273	chr7	32563273	0.01	Caffeic_acid
chr7_152388312	chr7	152388312	0.01	Caffeic_acid
chr7_2166517	chr7	2166517	0.01	Caffeic_acid
chr8_41733680	chr8	41733680	0.05	Caffeic_acid
chr8_156865184	chr8	156865184	0.01	Caffeic_acid
chr8_107971852	chr8	107971852	0.01	Caffeic_acid
chr8_23416466	chr8	23416466	0.01	Caffeic_acid
chr8_3186488	chr8	3186488	0.01	Caffeic_acid
chr8_5852697	chr8	5852697	0.01	Caffeic_acid
chr8_2604867	chr8	2604867	0.01	Caffeic_acid
chr8_17378585	chr8	17378585	0.01	Caffeic_acid
chr8_66048871	chr8	66048871	0.01	Caffeic_acid
chr9_11921052	chr9	11921052	0.04	Caffeic_acid
chr9_139441428	chr9	139441428	0.03	Caffeic_acid
chr9_106378192	chr9	106378192	0.01	Caffeic_acid
chr9_144363221	chr9	144363221	0.01	Caffeic_acid
chr9_93183899	chr9	93183899	0.01	Caffeic_acid
chr9_141440342	chr9	141440342	0.01	Caffeic_acid
chr9_28624563	chr9	28624563	0.01	Caffeic_acid
chr9_150045931	chr9	150045931	0.01	Caffeic_acid
chr10_5033269	chr10	5033269	0.19	Caffeic_acid
chr10_26981999	chr10	26981999	0.08	Caffeic_acid
chr10_141616331	chr10	141616331	0.01	Caffeic_acid
chr10_26941484	chr10	26941484	0.01	Caffeic_acid
chr10_69637516	chr10	69637516	0.01	Caffeic_acid
chr10_67390824	chr10	67390824	0.01	Caffeic_acid
chr10_144328688	chr10	144328688	0.01	Caffeic_acid
chr10_23412114	chr10	23412114	0.01	Caffeic_acid
chr10_31898695	chr10	31898695	0.01	Caffeic_acid
chr10_33268316	chr10	33268316	0.01	Caffeic_acid
chr10_7773869	chr10	7773869	0.01	Caffeic_acid
chr10_7773863	chr10	7773863	0.01	Caffeic_acid
chr1_246585712	chr1	246585712	0.08	Citric_acid
chr1_26649146	chr1	26649146	0.08	Citric_acid
chr1_185852706	chr1	185852706	0.04	Citric_acid
chr1_246591486	chr1	246591486	0.03	Citric_acid
chr1_11928768	chr1	11928768	0.03	Citric_acid
chr1_286890845	chr1	286890845	0.02	Citric_acid
chr1_217307956	chr1	217307956	0.01	Citric_acid
chr1_69788844	chr1	69788844	0.01	Citric_acid
chr1_78204292	chr1	78204292	0.01	Citric_acid
chr1_217236728	chr1	217236728	0.01	Citric_acid
chr1_231889655	chr1	231889655	0.01	Citric_acid
chr1_42986500	chr1	42986500	0.01	Citric_acid
chr1_251427101	chr1	251427101	0.01	Citric_acid
chr1_102368503	chr1	102368503	0.01	Citric_acid
chr1_283022541	chr1	283022541	0.01	Citric_acid
chr1_29514165	chr1	29514165	0.01	Citric_acid
chr1_152613485	chr1	152613485	0.01	Citric_acid
chr1_254698679	chr1	254698679	0.01	Citric_acid
chr1_203624724	chr1	203624724	0.01	Citric_acid
chr2_30199506	chr2	30199506	0.1	Citric_acid
chr2_151886801	chr2	151886801	0.09	Citric_acid
chr2_12606309	chr2	12606309	0.08	Citric_acid
chr2_54366534	chr2	54366534	0.07	Citric_acid
chr2_202600117	chr2	202600117	0.06	Citric_acid
chr2_4321243	chr2	4321243	0.02	Citric_acid
chr2_30199523	chr2	30199523	0.02	Citric_acid
chr2_230604569	chr2	230604569	0.01	Citric_acid
chr2_152191165	chr2	152191165	0.01	Citric_acid
chr2_6047655	chr2	6047655	0.01	Citric_acid
chr2_186153004	chr2	186153004	0.01	Citric_acid
chr2_234769133	chr2	234769133	0.01	Citric_acid
chr2_231196339	chr2	231196339	0.01	Citric_acid
chr2_16328173	chr2	16328173	0.01	Citric_acid
chr2_211718318	chr2	211718318	0.01	Citric_acid
chr2_3819836	chr2	3819836	0.01	Citric_acid
chr3_164473258	chr3	164473258	0.07	Citric_acid
chr3_225601819	chr3	225601819	0.05	Citric_acid
chr3_225682357	chr3	225682357	0.02	Citric_acid
chr3_11751082	chr3	11751082	0.02	Citric_acid
chr3_225697811	chr3	225697811	0.02	Citric_acid
chr3_226284773	chr3	226284773	0.01	Citric_acid
chr3_27416286	chr3	27416286	0.01	Citric_acid
chr3_72495668	chr3	72495668	0.01	Citric_acid
chr3_122008887	chr3	122008887	0.01	Citric_acid
chr3_207442802	chr3	207442802	0.01	Citric_acid
chr3_164471655	chr3	164471655	0.01	Citric_acid
chr3_26302525	chr3	26302525	0.01	Citric_acid
chr3_142543017	chr3	142543017	0.01	Citric_acid
chr3_164462985	chr3	164462985	0.01	Citric_acid
chr3_68744085	chr3	68744085	0.01	Citric_acid
chr3_26050904	chr3	26050904	0.01	Citric_acid
chr3_81443392	chr3	81443392	0.01	Citric_acid
chr3_169729373	chr3	169729373	0.01	Citric_acid
chr3_186876617	chr3	186876617	0.01	Citric_acid
chr3_99450903	chr3	99450903	0.01	Citric_acid
chr3_154377545	chr3	154377545	0.01	Citric_acid
chr3_3436453	chr3	3436453	0.01	Citric_acid
chr4_209278967	chr4	209278967	0.22	Citric_acid
chr4_26900133	chr4	26900133	0.1	Citric_acid
chr4_186651494	chr4	186651494	0.03	Citric_acid
chr4_185489212	chr4	185489212	0.01	Citric_acid
chr4_181250892	chr4	181250892	0.01	Citric_acid
chr4_195484727	chr4	195484727	0.01	Citric_acid
chr4_186713239	chr4	186713239	0.01	Citric_acid
chr4_160417095	chr4	160417095	0.01	Citric_acid
chr4_186534166	chr4	186534166	0.01	Citric_acid
chr4_24900508	chr4	24900508	0.01	Citric_acid
chr5_197664448	chr5	197664448	0.18	Citric_acid
chr5_213465324	chr5	213465324	0.05	Citric_acid
chr5_50553956	chr5	50553956	0.04	Citric_acid
chr5_95302029	chr5	95302029	0.02	Citric_acid
chr5_88630669	chr5	88630669	0.01	Citric_acid
chr5_214685557	chr5	214685557	0.01	Citric_acid
chr5_147888833	chr5	147888833	0.01	Citric_acid
chr5_50540272	chr5	50540272	0.01	Citric_acid
chr5_44378967	chr5	44378967	0.01	Citric_acid
chr5_222004067	chr5	222004067	0.01	Citric_acid
chr5_218085767	chr5	218085767	0.01	Citric_acid
chr5_2477548	chr5	2477548	0.01	Citric_acid
chr5_214789162	chr5	214789162	0.01	Citric_acid
chr5_213620002	chr5	213620002	0.01	Citric_acid
chr5_214699453	chr5	214699453	0.01	Citric_acid
chr5_44379130	chr5	44379130	0.01	Citric_acid
chr6_166971280	chr6	166971280	0.01	Citric_acid
chr6_42402280	chr6	42402280	0.01	Citric_acid
chr6_111933590	chr6	111933590	0.01	Citric_acid
chr7_108647437	chr7	108647437	0.18	Citric_acid
chr7_153750724	chr7	153750724	0.04	Citric_acid
chr7_171267499	chr7	171267499	0.02	Citric_acid
chr7_136624800	chr7	136624800	0.01	Citric_acid
chr7_173062484	chr7	173062484	0.01	Citric_acid
chr7_138162150	chr7	138162150	0.01	Citric_acid
chr7_174381573	chr7	174381573	0.01	Citric_acid
chr7_180609646	chr7	180609646	0.01	Citric_acid
chr7_180619140	chr7	180619140	0.01	Citric_acid
chr7_64673595	chr7	64673595	0.01	Citric_acid
chr7_127651965	chr7	127651965	0.01	Citric_acid
chr7_141559672	chr7	141559672	0.01	Citric_acid
chr7_147289474	chr7	147289474	0.01	Citric_acid
chr7_138684087	chr7	138684087	0.01	Citric_acid
chr7_170359495	chr7	170359495	0.01	Citric_acid
chr7_112931747	chr7	112931747	0.01	Citric_acid
chr7_22688160	chr7	22688160	0.01	Citric_acid
chr7_60580004	chr7	60580004	0.01	Citric_acid
chr7_135989517	chr7	135989517	0.01	Citric_acid
chr7_41463077	chr7	41463077	0.01	Citric_acid
chr7_20916571	chr7	20916571	0.01	Citric_acid
chr8_143049496	chr8	143049496	0.1	Citric_acid
chr8_163552411	chr8	163552411	0.07	Citric_acid
chr8_172520105	chr8	172520105	0.02	Citric_acid
chr8_139232088	chr8	139232088	0.02	Citric_acid
chr8_163551306	chr8	163551306	0.02	Citric_acid
chr8_176765304	chr8	176765304	0.01	Citric_acid
chr8_128447362	chr8	128447362	0.01	Citric_acid
chr8_17622889	chr8	17622889	0.01	Citric_acid
chr8_2361390	chr8	2361390	0.01	Citric_acid
chr8_19479248	chr8	19479248	0.01	Citric_acid
chr8_121857757	chr8	121857757	0.01	Citric_acid
chr8_153859085	chr8	153859085	0.01	Citric_acid
chr8_33495625	chr8	33495625	0.01	Citric_acid
chr8_170172219	chr8	170172219	0.01	Citric_acid
chr8_75266370	chr8	75266370	0.01	Citric_acid
chr8_18967022	chr8	18967022	0.01	Citric_acid
chr8_3195127	chr8	3195127	0.01	Citric_acid
chr8_19771426	chr8	19771426	0.01	Citric_acid
chr8_17673392	chr8	17673392	0.01	Citric_acid
chr8_148963594	chr8	148963594	0.01	Citric_acid
chr8_3193440	chr8	3193440	0.01	Citric_acid
chr8_17623815	chr8	17623815	0.01	Citric_acid
chr8_87841013	chr8	87841013	0.01	Citric_acid
chr9_108281505	chr9	108281505	0.08	Citric_acid
chr9_137420155	chr9	137420155	0.06	Citric_acid
chr9_158904602	chr9	158904602	0.03	Citric_acid
chr9_27326092	chr9	27326092	0.01	Citric_acid
chr9_146124298	chr9	146124298	0.01	Citric_acid
chr9_120385938	chr9	120385938	0.01	Citric_acid
chr10_24032421	chr10	24032421	0.06	Citric_acid
chr10_18586723	chr10	18586723	0.04	Citric_acid
chr10_18586740	chr10	18586740	0.02	Citric_acid
chr10_23896031	chr10	23896031	0.02	Citric_acid
chr10_12578269	chr10	12578269	0.01	Citric_acid
chr10_146234944	chr10	146234944	0.01	Citric_acid
chr10_23896017	chr10	23896017	0.01	Citric_acid
chr10_125577660	chr10	125577660	0.01	Citric_acid
chr10_59144234	chr10	59144234	0.01	Citric_acid
chr10_147010237	chr10	147010237	0.01	Citric_acid
chr10_23455735	chr10	23455735	0.01	Citric_acid
chr10_24032567	chr10	24032567	0.01	Citric_acid
chr10_12336063	chr10	12336063	0.01	Citric_acid
chr1_19275232	chr1	19275232	0.1	D_glucose_6_phosphate
chr1_247215039	chr1	247215039	0.04	D_glucose_6_phosphate
chr1_214140284	chr1	214140284	0.03	D_glucose_6_phosphate
chr1_112388735	chr1	112388735	0.03	D_glucose_6_phosphate
chr1_292465224	chr1	292465224	0.03	D_glucose_6_phosphate
chr1_223992245	chr1	223992245	0.02	D_glucose_6_phosphate
chr1_263855779	chr1	263855779	0.01	D_glucose_6_phosphate
chr1_19285794	chr1	19285794	0.01	D_glucose_6_phosphate
chr1_248090671	chr1	248090671	0.01	D_glucose_6_phosphate
chr1_248097687	chr1	248097687	0.01	D_glucose_6_phosphate
chr1_219815406	chr1	219815406	0.01	D_glucose_6_phosphate
chr1_268885004	chr1	268885004	0.01	D_glucose_6_phosphate
chr1_151093972	chr1	151093972	0.01	D_glucose_6_phosphate
chr1_248096178	chr1	248096178	0.01	D_glucose_6_phosphate
chr1_110901695	chr1	110901695	0.01	D_glucose_6_phosphate
chr1_250200339	chr1	250200339	0.01	D_glucose_6_phosphate
chr1_22655107	chr1	22655107	0.01	D_glucose_6_phosphate
chr1_84744442	chr1	84744442	0.01	D_glucose_6_phosphate
chr1_177736538	chr1	177736538	0.01	D_glucose_6_phosphate
chr1_247825531	chr1	247825531	0.01	D_glucose_6_phosphate
chr2_17272929	chr2	17272929	0.01	D_glucose_6_phosphate
chr2_112351109	chr2	112351109	0.01	D_glucose_6_phosphate
chr2_238568888	chr2	238568888	0.01	D_glucose_6_phosphate
chr2_10931410	chr2	10931410	0.01	D_glucose_6_phosphate
chr2_11570330	chr2	11570330	0.01	D_glucose_6_phosphate
chr2_11802601	chr2	11802601	0.01	D_glucose_6_phosphate
chr2_238568302	chr2	238568302	0.01	D_glucose_6_phosphate
chr2_217436302	chr2	217436302	0.01	D_glucose_6_phosphate
chr2_8725705	chr2	8725705	0.01	D_glucose_6_phosphate
chr2_238508360	chr2	238508360	0.01	D_glucose_6_phosphate
chr2_4270374	chr2	4270374	0.01	D_glucose_6_phosphate
chr2_238235477	chr2	238235477	0.01	D_glucose_6_phosphate
chr2_185370706	chr2	185370706	0.01	D_glucose_6_phosphate
chr2_238792210	chr2	238792210	0.01	D_glucose_6_phosphate
chr2_17272332	chr2	17272332	0.01	D_glucose_6_phosphate
chr3_741211	chr3	741211	0.05	D_glucose_6_phosphate
chr3_112986794	chr3	112986794	0.03	D_glucose_6_phosphate
chr3_2252693	chr3	2252693	0.03	D_glucose_6_phosphate
chr3_232859842	chr3	232859842	0.01	D_glucose_6_phosphate
chr3_160736673	chr3	160736673	0.01	D_glucose_6_phosphate
chr3_100633619	chr3	100633619	0.01	D_glucose_6_phosphate
chr3_8832661	chr3	8832661	0.01	D_glucose_6_phosphate
chr3_219441673	chr3	219441673	0.01	D_glucose_6_phosphate
chr3_103843641	chr3	103843641	0.01	D_glucose_6_phosphate
chr3_181671326	chr3	181671326	0.01	D_glucose_6_phosphate
chr3_9928284	chr3	9928284	0.01	D_glucose_6_phosphate
chr3_11618459	chr3	11618459	0.01	D_glucose_6_phosphate
chr4_26686006	chr4	26686006	0.12	D_glucose_6_phosphate
chr4_1182062	chr4	1182062	0.05	D_glucose_6_phosphate
chr4_70844106	chr4	70844106	0.04	D_glucose_6_phosphate
chr4_162258562	chr4	162258562	0.03	D_glucose_6_phosphate
chr4_71039858	chr4	71039858	0.03	D_glucose_6_phosphate
chr4_168237730	chr4	168237730	0.03	D_glucose_6_phosphate
chr4_70866408	chr4	70866408	0.02	D_glucose_6_phosphate
chr4_82786291	chr4	82786291	0.02	D_glucose_6_phosphate
chr4_176784169	chr4	176784169	0.02	D_glucose_6_phosphate
chr4_219698046	chr4	219698046	0.01	D_glucose_6_phosphate
chr4_18945710	chr4	18945710	0.01	D_glucose_6_phosphate
chr4_13136556	chr4	13136556	0.01	D_glucose_6_phosphate
chr4_176790301	chr4	176790301	0.01	D_glucose_6_phosphate
chr4_171955820	chr4	171955820	0.01	D_glucose_6_phosphate
chr4_91344990	chr4	91344990	0.01	D_glucose_6_phosphate
chr4_199111043	chr4	199111043	0.01	D_glucose_6_phosphate
chr4_130081438	chr4	130081438	0.01	D_glucose_6_phosphate
chr4_186143348	chr4	186143348	0.01	D_glucose_6_phosphate
chr4_158652074	chr4	158652074	0.01	D_glucose_6_phosphate
chr4_201331731	chr4	201331731	0.01	D_glucose_6_phosphate
chr4_171919075	chr4	171919075	0.01	D_glucose_6_phosphate
chr4_178773882	chr4	178773882	0.01	D_glucose_6_phosphate
chr4_172179163	chr4	172179163	0.01	D_glucose_6_phosphate
chr4_16215971	chr4	16215971	0.01	D_glucose_6_phosphate
chr4_45536271	chr4	45536271	0.01	D_glucose_6_phosphate
chr4_152213106	chr4	152213106	0.01	D_glucose_6_phosphate
chr4_26636632	chr4	26636632	0.01	D_glucose_6_phosphate
chr4_5571801	chr4	5571801	0.01	D_glucose_6_phosphate
chr4_62199082	chr4	62199082	0.01	D_glucose_6_phosphate
chr4_23794028	chr4	23794028	0.01	D_glucose_6_phosphate
chr4_179071715	chr4	179071715	0.01	D_glucose_6_phosphate
chr4_5573798	chr4	5573798	0.01	D_glucose_6_phosphate
chr4_163752395	chr4	163752395	0.01	D_glucose_6_phosphate
chr4_5571754	chr4	5571754	0.01	D_glucose_6_phosphate
chr5_134760202	chr5	134760202	0.02	D_glucose_6_phosphate
chr5_57903791	chr5	57903791	0.02	D_glucose_6_phosphate
chr5_132388213	chr5	132388213	0.01	D_glucose_6_phosphate
chr5_130495941	chr5	130495941	0.01	D_glucose_6_phosphate
chr5_140000360	chr5	140000360	0.01	D_glucose_6_phosphate
chr5_222748821	chr5	222748821	0.01	D_glucose_6_phosphate
chr5_24521517	chr5	24521517	0.01	D_glucose_6_phosphate
chr5_63391516	chr5	63391516	0.01	D_glucose_6_phosphate
chr5_181019431	chr5	181019431	0.01	D_glucose_6_phosphate
chr5_196688666	chr5	196688666	0.01	D_glucose_6_phosphate
chr5_141019139	chr5	141019139	0.01	D_glucose_6_phosphate
chr5_173844988	chr5	173844988	0.01	D_glucose_6_phosphate
chr5_36372198	chr5	36372198	0.01	D_glucose_6_phosphate
chr5_143025511	chr5	143025511	0.01	D_glucose_6_phosphate
chr5_175887522	chr5	175887522	0.01	D_glucose_6_phosphate
chr5_126451146	chr5	126451146	0.01	D_glucose_6_phosphate
chr5_57903774	chr5	57903774	0.01	D_glucose_6_phosphate
chr5_137928976	chr5	137928976	0.01	D_glucose_6_phosphate
chr6_142609508	chr6	142609508	0.07	D_glucose_6_phosphate
chr6_161737805	chr6	161737805	0.02	D_glucose_6_phosphate
chr6_166201413	chr6	166201413	0.02	D_glucose_6_phosphate
chr6_114079722	chr6	114079722	0.01	D_glucose_6_phosphate
chr6_139337132	chr6	139337132	0.01	D_glucose_6_phosphate
chr6_156561433	chr6	156561433	0.01	D_glucose_6_phosphate
chr6_39058273	chr6	39058273	0.01	D_glucose_6_phosphate
chr6_138619489	chr6	138619489	0.01	D_glucose_6_phosphate
chr6_110284229	chr6	110284229	0.01	D_glucose_6_phosphate
chr6_128032065	chr6	128032065	0.01	D_glucose_6_phosphate
chr6_163445337	chr6	163445337	0.01	D_glucose_6_phosphate
chr6_116061341	chr6	116061341	0.01	D_glucose_6_phosphate
chr6_127987149	chr6	127987149	0.01	D_glucose_6_phosphate
chr7_108485382	chr7	108485382	0.05	D_glucose_6_phosphate
chr7_148564887	chr7	148564887	0.02	D_glucose_6_phosphate
chr7_133030303	chr7	133030303	0.01	D_glucose_6_phosphate
chr7_69743469	chr7	69743469	0.01	D_glucose_6_phosphate
chr7_5260321	chr7	5260321	0.01	D_glucose_6_phosphate
chr7_142570568	chr7	142570568	0.01	D_glucose_6_phosphate
chr7_136448262	chr7	136448262	0.01	D_glucose_6_phosphate
chr7_110751392	chr7	110751392	0.01	D_glucose_6_phosphate
chr8_161192034	chr8	161192034	0.14	D_glucose_6_phosphate
chr8_34046952	chr8	34046952	0.1	D_glucose_6_phosphate
chr8_100765072	chr8	100765072	0.1	D_glucose_6_phosphate
chr8_40230643	chr8	40230643	0.04	D_glucose_6_phosphate
chr8_34062261	chr8	34062261	0.04	D_glucose_6_phosphate
chr8_59838728	chr8	59838728	0.03	D_glucose_6_phosphate
chr8_146949643	chr8	146949643	0.02	D_glucose_6_phosphate
chr8_131690410	chr8	131690410	0.02	D_glucose_6_phosphate
chr8_59980961	chr8	59980961	0.02	D_glucose_6_phosphate
chr8_169908962	chr8	169908962	0.01	D_glucose_6_phosphate
chr8_50800565	chr8	50800565	0.01	D_glucose_6_phosphate
chr8_145620437	chr8	145620437	0.01	D_glucose_6_phosphate
chr8_59839908	chr8	59839908	0.01	D_glucose_6_phosphate
chr8_35572705	chr8	35572705	0.01	D_glucose_6_phosphate
chr8_60317196	chr8	60317196	0.01	D_glucose_6_phosphate
chr9_147820016	chr9	147820016	0.04	D_glucose_6_phosphate
chr9_20970490	chr9	20970490	0.03	D_glucose_6_phosphate
chr9_9211853	chr9	9211853	0.03	D_glucose_6_phosphate
chr9_20961911	chr9	20961911	0.02	D_glucose_6_phosphate
chr9_10904873	chr9	10904873	0.01	D_glucose_6_phosphate
chr9_149187408	chr9	149187408	0.01	D_glucose_6_phosphate
chr9_22910133	chr9	22910133	0.01	D_glucose_6_phosphate
chr9_10997020	chr9	10997020	0.01	D_glucose_6_phosphate
chr9_137311586	chr9	137311586	0.01	D_glucose_6_phosphate
chr9_150091172	chr9	150091172	0.01	D_glucose_6_phosphate
chr9_10479256	chr9	10479256	0.01	D_glucose_6_phosphate
chr9_4840452	chr9	4840452	0.01	D_glucose_6_phosphate
chr9_81330941	chr9	81330941	0.01	D_glucose_6_phosphate
chr9_23521832	chr9	23521832	0.01	D_glucose_6_phosphate
chr10_142132041	chr10	142132041	0.03	D_glucose_6_phosphate
chr10_123182729	chr10	123182729	0.01	D_glucose_6_phosphate
chr10_123980505	chr10	123980505	0.01	D_glucose_6_phosphate
chr10_143509349	chr10	143509349	0.01	D_glucose_6_phosphate
chr10_29596457	chr10	29596457	0.01	D_glucose_6_phosphate
chr1_19275232	chr1	19275232	0.1	D_glucose
chr1_290845840	chr1	290845840	0.08	D_glucose
chr1_96873659	chr1	96873659	0.08	D_glucose
chr1_247215039	chr1	247215039	0.04	D_glucose
chr1_214140284	chr1	214140284	0.03	D_glucose
chr1_112388735	chr1	112388735	0.03	D_glucose
chr1_292465224	chr1	292465224	0.03	D_glucose
chr1_249160083	chr1	249160083	0.02	D_glucose
chr1_223992245	chr1	223992245	0.02	D_glucose
chr1_201882040	chr1	201882040	0.02	D_glucose
chr1_247543231	chr1	247543231	0.01	D_glucose
chr1_245872703	chr1	245872703	0.01	D_glucose
chr1_73781107	chr1	73781107	0.01	D_glucose
chr1_282395002	chr1	282395002	0.01	D_glucose
chr1_2439311	chr1	2439311	0.01	D_glucose
chr1_263855779	chr1	263855779	0.01	D_glucose
chr1_19285794	chr1	19285794	0.01	D_glucose
chr1_248090671	chr1	248090671	0.01	D_glucose
chr1_248097687	chr1	248097687	0.01	D_glucose
chr1_219815406	chr1	219815406	0.01	D_glucose
chr1_268885004	chr1	268885004	0.01	D_glucose
chr1_151093972	chr1	151093972	0.01	D_glucose
chr1_248096178	chr1	248096178	0.01	D_glucose
chr1_110901695	chr1	110901695	0.01	D_glucose
chr1_250200339	chr1	250200339	0.01	D_glucose
chr1_22655107	chr1	22655107	0.01	D_glucose
chr1_84744442	chr1	84744442	0.01	D_glucose
chr1_177736538	chr1	177736538	0.01	D_glucose
chr1_247825531	chr1	247825531	0.01	D_glucose
chr1_194530564	chr1	194530564	0.01	D_glucose
chr1_248910924	chr1	248910924	0.01	D_glucose
chr1_67133504	chr1	67133504	0.01	D_glucose
chr1_248911062	chr1	248911062	0.01	D_glucose
chr1_196098525	chr1	196098525	0.01	D_glucose
chr2_220151039	chr2	220151039	0.1	D_glucose
chr2_70436360	chr2	70436360	0.07	D_glucose
chr2_58122449	chr2	58122449	0.02	D_glucose
chr2_238594364	chr2	238594364	0.01	D_glucose
chr2_58122454	chr2	58122454	0.01	D_glucose
chr2_152903516	chr2	152903516	0.01	D_glucose
chr2_17272929	chr2	17272929	0.01	D_glucose
chr2_112351109	chr2	112351109	0.01	D_glucose
chr2_238568888	chr2	238568888	0.01	D_glucose
chr2_10931410	chr2	10931410	0.01	D_glucose
chr2_11570330	chr2	11570330	0.01	D_glucose
chr2_11802601	chr2	11802601	0.01	D_glucose
chr2_238568302	chr2	238568302	0.01	D_glucose
chr2_217436302	chr2	217436302	0.01	D_glucose
chr2_8725705	chr2	8725705	0.01	D_glucose
chr2_238508360	chr2	238508360	0.01	D_glucose
chr2_4270374	chr2	4270374	0.01	D_glucose
chr2_238235477	chr2	238235477	0.01	D_glucose
chr2_185370706	chr2	185370706	0.01	D_glucose
chr2_238792210	chr2	238792210	0.01	D_glucose
chr2_17272332	chr2	17272332	0.01	D_glucose
chr2_120463409	chr2	120463409	0.01	D_glucose
chr2_14168898	chr2	14168898	0.01	D_glucose
chr3_216820299	chr3	216820299	0.38	D_glucose
chr3_114078507	chr3	114078507	0.09	D_glucose
chr3_23167757	chr3	23167757	0.07	D_glucose
chr3_741211	chr3	741211	0.05	D_glucose
chr3_113963923	chr3	113963923	0.04	D_glucose
chr3_216860411	chr3	216860411	0.03	D_glucose
chr3_112986794	chr3	112986794	0.03	D_glucose
chr3_2252693	chr3	2252693	0.03	D_glucose
chr3_134758910	chr3	134758910	0.02	D_glucose
chr3_217008581	chr3	217008581	0.02	D_glucose
chr3_192126490	chr3	192126490	0.01	D_glucose
chr3_12672151	chr3	12672151	0.01	D_glucose
chr3_113785658	chr3	113785658	0.01	D_glucose
chr3_57514136	chr3	57514136	0.01	D_glucose
chr3_206145565	chr3	206145565	0.01	D_glucose
chr3_169774050	chr3	169774050	0.01	D_glucose
chr3_232859842	chr3	232859842	0.01	D_glucose
chr3_160736673	chr3	160736673	0.01	D_glucose
chr3_100633619	chr3	100633619	0.01	D_glucose
chr3_8832661	chr3	8832661	0.01	D_glucose
chr3_219441673	chr3	219441673	0.01	D_glucose
chr3_103843641	chr3	103843641	0.01	D_glucose
chr3_181671326	chr3	181671326	0.01	D_glucose
chr3_9928284	chr3	9928284	0.01	D_glucose
chr3_11618459	chr3	11618459	0.01	D_glucose
chr4_248127451	chr4	248127451	0.24	D_glucose
chr4_26686006	chr4	26686006	0.12	D_glucose
chr4_1182062	chr4	1182062	0.05	D_glucose
chr4_1431353	chr4	1431353	0.04	D_glucose
chr4_70844106	chr4	70844106	0.04	D_glucose
chr4_162258562	chr4	162258562	0.03	D_glucose
chr4_71039858	chr4	71039858	0.03	D_glucose
chr4_168237730	chr4	168237730	0.03	D_glucose
chr4_28837012	chr4	28837012	0.02	D_glucose
chr4_70866408	chr4	70866408	0.02	D_glucose
chr4_82786291	chr4	82786291	0.02	D_glucose
chr4_176784169	chr4	176784169	0.02	D_glucose
chr4_191098815	chr4	191098815	0.01	D_glucose
chr4_248126637	chr4	248126637	0.01	D_glucose
chr4_186525808	chr4	186525808	0.01	D_glucose
chr4_206487957	chr4	206487957	0.01	D_glucose
chr4_217101330	chr4	217101330	0.01	D_glucose
chr4_40858717	chr4	40858717	0.01	D_glucose
chr4_153430983	chr4	153430983	0.01	D_glucose
chr4_219698046	chr4	219698046	0.01	D_glucose
chr4_18945710	chr4	18945710	0.01	D_glucose
chr4_13136556	chr4	13136556	0.01	D_glucose
chr4_176790301	chr4	176790301	0.01	D_glucose
chr4_171955820	chr4	171955820	0.01	D_glucose
chr4_91344990	chr4	91344990	0.01	D_glucose
chr4_199111043	chr4	199111043	0.01	D_glucose
chr4_130081438	chr4	130081438	0.01	D_glucose
chr4_186143348	chr4	186143348	0.01	D_glucose
chr4_158652074	chr4	158652074	0.01	D_glucose
chr4_201331731	chr4	201331731	0.01	D_glucose
chr4_171919075	chr4	171919075	0.01	D_glucose
chr4_178773882	chr4	178773882	0.01	D_glucose
chr4_172179163	chr4	172179163	0.01	D_glucose
chr4_16215971	chr4	16215971	0.01	D_glucose
chr4_45536271	chr4	45536271	0.01	D_glucose
chr4_152213106	chr4	152213106	0.01	D_glucose
chr4_26636632	chr4	26636632	0.01	D_glucose
chr4_5571801	chr4	5571801	0.01	D_glucose
chr4_62199082	chr4	62199082	0.01	D_glucose
chr4_23794028	chr4	23794028	0.01	D_glucose
chr4_179071715	chr4	179071715	0.01	D_glucose
chr4_5573798	chr4	5573798	0.01	D_glucose
chr4_163752395	chr4	163752395	0.01	D_glucose
chr4_5571754	chr4	5571754	0.01	D_glucose
chr4_217075794	chr4	217075794	0.01	D_glucose
chr4_219332502	chr4	219332502	0.01	D_glucose
chr4_225413076	chr4	225413076	0.01	D_glucose
chr4_126040680	chr4	126040680	0.01	D_glucose
chr4_235761053	chr4	235761053	0.01	D_glucose
chr4_1267404	chr4	1267404	0.01	D_glucose
chr4_217101823	chr4	217101823	0.01	D_glucose
chr4_204058539	chr4	204058539	0.01	D_glucose
chr5_25081847	chr5	25081847	0.08	D_glucose
chr5_10334157	chr5	10334157	0.04	D_glucose
chr5_167608564	chr5	167608564	0.03	D_glucose
chr5_38263952	chr5	38263952	0.03	D_glucose
chr5_169011135	chr5	169011135	0.03	D_glucose
chr5_134760202	chr5	134760202	0.02	D_glucose
chr5_57903791	chr5	57903791	0.02	D_glucose
chr5_144373514	chr5	144373514	0.02	D_glucose
chr5_19549582	chr5	19549582	0.01	D_glucose
chr5_59982224	chr5	59982224	0.01	D_glucose
chr5_154907244	chr5	154907244	0.01	D_glucose
chr5_205523379	chr5	205523379	0.01	D_glucose
chr5_11906622	chr5	11906622	0.01	D_glucose
chr5_148995664	chr5	148995664	0.01	D_glucose
chr5_88565407	chr5	88565407	0.01	D_glucose
chr5_132388213	chr5	132388213	0.01	D_glucose
chr5_130495941	chr5	130495941	0.01	D_glucose
chr5_140000360	chr5	140000360	0.01	D_glucose
chr5_222748821	chr5	222748821	0.01	D_glucose
chr5_24521517	chr5	24521517	0.01	D_glucose
chr5_63391516	chr5	63391516	0.01	D_glucose
chr5_181019431	chr5	181019431	0.01	D_glucose
chr5_196688666	chr5	196688666	0.01	D_glucose
chr5_141019139	chr5	141019139	0.01	D_glucose
chr5_173844988	chr5	173844988	0.01	D_glucose
chr5_36372198	chr5	36372198	0.01	D_glucose
chr5_143025511	chr5	143025511	0.01	D_glucose
chr5_175887522	chr5	175887522	0.01	D_glucose
chr5_126451146	chr5	126451146	0.01	D_glucose
chr5_57903774	chr5	57903774	0.01	D_glucose
chr5_137928976	chr5	137928976	0.01	D_glucose
chr5_91541064	chr5	91541064	0.01	D_glucose
chr5_41963838	chr5	41963838	0.01	D_glucose
chr5_166528393	chr5	166528393	0.01	D_glucose
chr5_141944570	chr5	141944570	0.01	D_glucose
chr5_73961292	chr5	73961292	0.01	D_glucose
chr5_9818605	chr5	9818605	0.01	D_glucose
chr5_166528442	chr5	166528442	0.01	D_glucose
chr5_9903843	chr5	9903843	0.01	D_glucose
chr5_4362169	chr5	4362169	0.01	D_glucose
chr5_151213264	chr5	151213264	0.01	D_glucose
chr6_162448632	chr6	162448632	0.07	D_glucose
chr6_142609508	chr6	142609508	0.07	D_glucose
chr6_176618534	chr6	176618534	0.05	D_glucose
chr6_161737805	chr6	161737805	0.02	D_glucose
chr6_166201413	chr6	166201413	0.02	D_glucose
chr6_139140587	chr6	139140587	0.02	D_glucose
chr6_176136735	chr6	176136735	0.01	D_glucose
chr6_159224445	chr6	159224445	0.01	D_glucose
chr6_176255640	chr6	176255640	0.01	D_glucose
chr6_139058159	chr6	139058159	0.01	D_glucose
chr6_114079722	chr6	114079722	0.01	D_glucose
chr6_139337132	chr6	139337132	0.01	D_glucose
chr6_156561433	chr6	156561433	0.01	D_glucose
chr6_39058273	chr6	39058273	0.01	D_glucose
chr6_138619489	chr6	138619489	0.01	D_glucose
chr6_110284229	chr6	110284229	0.01	D_glucose
chr6_128032065	chr6	128032065	0.01	D_glucose
chr6_163445337	chr6	163445337	0.01	D_glucose
chr6_116061341	chr6	116061341	0.01	D_glucose
chr6_127987149	chr6	127987149	0.01	D_glucose
chr6_166324805	chr6	166324805	0.01	D_glucose
chr7_15734031	chr7	15734031	0.09	D_glucose
chr7_108485382	chr7	108485382	0.05	D_glucose
chr7_26737298	chr7	26737298	0.02	D_glucose
chr7_148564887	chr7	148564887	0.02	D_glucose
chr7_135536177	chr7	135536177	0.01	D_glucose
chr7_66979787	chr7	66979787	0.01	D_glucose
chr7_168954176	chr7	168954176	0.01	D_glucose
chr7_67048018	chr7	67048018	0.01	D_glucose
chr7_134811219	chr7	134811219	0.01	D_glucose
chr7_22654422	chr7	22654422	0.01	D_glucose
chr7_135706852	chr7	135706852	0.01	D_glucose
chr7_133030303	chr7	133030303	0.01	D_glucose
chr7_69743469	chr7	69743469	0.01	D_glucose
chr7_5260321	chr7	5260321	0.01	D_glucose
chr7_142570568	chr7	142570568	0.01	D_glucose
chr7_136448262	chr7	136448262	0.01	D_glucose
chr7_110751392	chr7	110751392	0.01	D_glucose
chr7_166293944	chr7	166293944	0.01	D_glucose
chr7_135704113	chr7	135704113	0.01	D_glucose
chr7_98770134	chr7	98770134	0.01	D_glucose
chr7_22549988	chr7	22549988	0.01	D_glucose
chr8_161192034	chr8	161192034	0.14	D_glucose
chr8_34046952	chr8	34046952	0.1	D_glucose
chr8_100765072	chr8	100765072	0.1	D_glucose
chr8_40230643	chr8	40230643	0.04	D_glucose
chr8_34062261	chr8	34062261	0.04	D_glucose
chr8_59838728	chr8	59838728	0.03	D_glucose
chr8_111713963	chr8	111713963	0.02	D_glucose
chr8_71960193	chr8	71960193	0.02	D_glucose
chr8_150930353	chr8	150930353	0.02	D_glucose
chr8_146949643	chr8	146949643	0.02	D_glucose
chr8_131690410	chr8	131690410	0.02	D_glucose
chr8_59980961	chr8	59980961	0.02	D_glucose
chr8_13188094	chr8	13188094	0.02	D_glucose
chr8_167788303	chr8	167788303	0.01	D_glucose
chr8_150530918	chr8	150530918	0.01	D_glucose
chr8_9635695	chr8	9635695	0.01	D_glucose
chr8_59810762	chr8	59810762	0.01	D_glucose
chr8_141399030	chr8	141399030	0.01	D_glucose
chr8_169908962	chr8	169908962	0.01	D_glucose
chr8_50800565	chr8	50800565	0.01	D_glucose
chr8_145620437	chr8	145620437	0.01	D_glucose
chr8_59839908	chr8	59839908	0.01	D_glucose
chr8_35572705	chr8	35572705	0.01	D_glucose
chr8_60317196	chr8	60317196	0.01	D_glucose
chr8_72924961	chr8	72924961	0.01	D_glucose
chr8_144214819	chr8	144214819	0.01	D_glucose
chr8_77066984	chr8	77066984	0.01	D_glucose
chr8_137881146	chr8	137881146	0.01	D_glucose
chr8_178212366	chr8	178212366	0.01	D_glucose
chr9_147820016	chr9	147820016	0.04	D_glucose
chr9_158087126	chr9	158087126	0.03	D_glucose
chr9_157812803	chr9	157812803	0.03	D_glucose
chr9_20970490	chr9	20970490	0.03	D_glucose
chr9_9211853	chr9	9211853	0.03	D_glucose
chr9_132272827	chr9	132272827	0.02	D_glucose
chr9_20961911	chr9	20961911	0.02	D_glucose
chr9_27936302	chr9	27936302	0.02	D_glucose
chr9_85799389	chr9	85799389	0.01	D_glucose
chr9_3634404	chr9	3634404	0.01	D_glucose
chr9_93707055	chr9	93707055	0.01	D_glucose
chr9_154494945	chr9	154494945	0.01	D_glucose
chr9_10904873	chr9	10904873	0.01	D_glucose
chr9_149187408	chr9	149187408	0.01	D_glucose
chr9_22910133	chr9	22910133	0.01	D_glucose
chr9_10997020	chr9	10997020	0.01	D_glucose
chr9_137311586	chr9	137311586	0.01	D_glucose
chr9_150091172	chr9	150091172	0.01	D_glucose
chr9_10479256	chr9	10479256	0.01	D_glucose
chr9_4840452	chr9	4840452	0.01	D_glucose
chr9_81330941	chr9	81330941	0.01	D_glucose
chr9_23521832	chr9	23521832	0.01	D_glucose
chr9_107101261	chr9	107101261	0.01	D_glucose
chr9_132405887	chr9	132405887	0.01	D_glucose
chr9_159823032	chr9	159823032	0.01	D_glucose
chr9_157716138	chr9	157716138	0.01	D_glucose
chr9_94125038	chr9	94125038	0.01	D_glucose
chr10_71252987	chr10	71252987	0.03	D_glucose
chr10_142132041	chr10	142132041	0.03	D_glucose
chr10_66983110	chr10	66983110	0.02	D_glucose
chr10_144416071	chr10	144416071	0.02	D_glucose
chr10_134292462	chr10	134292462	0.01	D_glucose
chr10_26834960	chr10	26834960	0.01	D_glucose
chr10_85117206	chr10	85117206	0.01	D_glucose
chr10_97765416	chr10	97765416	0.01	D_glucose
chr10_123182729	chr10	123182729	0.01	D_glucose
chr10_123980505	chr10	123980505	0.01	D_glucose
chr10_143509349	chr10	143509349	0.01	D_glucose
chr10_29596457	chr10	29596457	0.01	D_glucose
chr10_65969839	chr10	65969839	0.01	D_glucose
chr1_34412120	chr1	34412120	0.18	D_malic_acid
chr1_8060525	chr1	8060525	0.01	D_malic_acid
chr1_305700631	chr1	305700631	0.01	D_malic_acid
chr1_21842937	chr1	21842937	0.01	D_malic_acid
chr1_80084371	chr1	80084371	0.01	D_malic_acid
chr1_8054219	chr1	8054219	0.01	D_malic_acid
chr1_288184276	chr1	288184276	0.01	D_malic_acid
chr2_238643686	chr2	238643686	0.07	D_malic_acid
chr2_212066696	chr2	212066696	0.04	D_malic_acid
chr2_6077535	chr2	6077535	0.02	D_malic_acid
chr2_7151337	chr2	7151337	0.02	D_malic_acid
chr2_202595018	chr2	202595018	0.02	D_malic_acid
chr2_127241431	chr2	127241431	0.01	D_malic_acid
chr2_26117723	chr2	26117723	0.01	D_malic_acid
chr2_9925570	chr2	9925570	0.01	D_malic_acid
chr2_232748839	chr2	232748839	0.01	D_malic_acid
chr2_210700152	chr2	210700152	0.01	D_malic_acid
chr2_195056157	chr2	195056157	0.01	D_malic_acid
chr2_29132237	chr2	29132237	0.01	D_malic_acid
chr2_127962777	chr2	127962777	0.01	D_malic_acid
chr2_16983559	chr2	16983559	0.01	D_malic_acid
chr2_137390308	chr2	137390308	0.01	D_malic_acid
chr2_213474552	chr2	213474552	0.01	D_malic_acid
chr2_51359805	chr2	51359805	0.01	D_malic_acid
chr3_124571939	chr3	124571939	0.03	D_malic_acid
chr3_132358708	chr3	132358708	0.01	D_malic_acid
chr3_22109648	chr3	22109648	0.01	D_malic_acid
chr3_33914510	chr3	33914510	0.01	D_malic_acid
chr3_35717269	chr3	35717269	0.01	D_malic_acid
chr3_6718060	chr3	6718060	0.01	D_malic_acid
chr3_216266122	chr3	216266122	0.01	D_malic_acid
chr4_21919652	chr4	21919652	0.17	D_malic_acid
[truncated: 10,604 more rows]
