# Supplementary material for: Transcripts and genomic intervals associated with variation in metabolite abundance in maize leaves under field conditions
Source: BMC Genomics. 2025 May 1;26:434. doi: 10.1186/s12864-025-11580-3 (PMC12046723; doi:10.1186/s12864-025-11580-3)
Supplement: Supplementary file 1 — Supplementary Material 1. [file 12864_2025_11580_MOESM1_ESM.zip › Supplementary Data File 3.xlsx]

## Sheet: Sheet1
Supplementary Table S3. Genes Associated with Metabolites Identified by Random Forest Analysis
Table description:This table presents genes associated with three specific metabolites as identified by Random Forest analysis, providing candidate genes potentially involved in metabolite variation.
Gene Model	Metabolite	Feature Importance	Gene Description
Zm00001eb314250	Quinic acid	2.58268	NA
Zm00001eb414720	Quinic acid	1.5442	Characterized Putative Methyltransferase
Zm00001eb169330	Quinic acid	1.31541	NA
Zm00001eb280060	Quinic acid	1.23468	NA
Zm00001eb086910	Quinic acid	1.21383	NA
Zm00001eb145950	Quinic acid	1.15532	NA
Zm00001eb343080	Quinic acid	1.04184	Histone Chaperone ASF1
Zm00001eb079510	Quinic acid	1.02319	SWI/SNF Complex-Related
Zm00001eb284840	Quinic acid	0.99217	Tyrosine-Protein Kinase Catalytic Domain
Zm00001eb293360	Quinic acid	0.975751	Enoyl-CoA Hydratase Related
Zm00001eb327410	Quinic acid	0.94848	NA
Zm00001eb219790	Quinic acid	0.932748	Multidrug Resistance Protein
Zm00001eb306650	Quinic acid	0.927855	NA
Zm00001eb242680	Quinic acid	0.871835	PPR Repeat
Zm00001eb141830	Quinic acid	0.835974	Photosystem II Reaction Center PSB28 Protein
Zm00001eb313600	Quinic acid	0.788261	NA
Zm00001eb001520	Quinic acid	0.783132	NA
Zm00001eb215390	Quinic acid	0.760897	Alpha-Amylase
Zm00001eb297240	Quinic acid	0.756912	NA
Zm00001eb058720	Quinic acid	0.7439	NA
Zm00001eb324170	Quinic acid	0.729284	NA
Zm00001eb078950	Quinic acid	0.717851	Cyclin-Dependent Kinase 11A related
Zm00001eb212410	Quinic acid	0.691379	DNA-Binding Storekeeper Protein-Like Protein related
Zm00001eb065760	Quinic acid	0.68893	Receptor Protein Tyrosine Kinase
Zm00001eb270180	Quinic acid	0.682538	NA
Zm00001eb221360	Quinic acid	0.663779	Transcription Elongation Regulator 1
Zm00001eb256950	Quinic acid	0.663622	NA
Zm00001eb143330	Quinic acid	0.652297	Transcription Elongation Factor Elf1 Like
Zm00001eb411730	Quinic acid	0.651276	Cytoplasmic Protein Tyrosine Kinase
Zm00001eb148750	L-glutamic acid	0.964552	CCT Motif
Zm00001eb044620	L-glutamic acid	0.862959	LANC-Like Protein
Zm00001eb265040	L-glutamic acid	0.788739	CCCH-Type Zn-Finger Protein
Zm00001eb336690	L-glutamic acid	0.761322	Universal Stress Protein A
Zm00001eb408260	L-glutamic acid	0.751883	Aldehyde Dehydrogenase-Related
Zm00001eb055620	L-glutamic acid	0.697443	SWI/SNF Complex-Related
Zm00001eb051410	L-glutamic acid	0.679472	N-Acetyl-Gamma-Glutamyl-Phosphate Reductase
Zm00001eb265220	L-glutamic acid	0.649196	NA
Zm00001eb098250	L-glutamic acid	0.648487	Tetrahydrofolate Dehydrogenase
Zm00001eb379440	L-glutamic acid	0.624561	Multi-Copper Oxidase
Zm00001eb289230	L-glutamic acid	0.615155	Chalcone Isomerase
Zm00001eb286670	L-glutamic acid	0.60463	NA
Zm00001eb093450	L-glutamic acid	0.594372	Calcium Binding Protein
Zm00001eb033960	L-glutamic acid	0.58268	Sec14 Related Protein
Zm00001eb312080	L-glutamic acid	0.580297	Alcohol Dehydrogenase Related
Zm00001eb120310	L-glutamic acid	0.575651	NA
Zm00001eb410930	L-glutamic acid	0.57261	NA
Zm00001eb011040	L-glutamic acid	0.569716	Predicted E3 Ubiquitin Ligase
Zm00001eb156040	L-glutamic acid	0.568387	RAV-Like Factor
Zm00001eb066630	L-glutamic acid	0.564352	Protein Kinase Domain
Zm00001eb275760	L-glutamic acid	0.547723	NA
Zm00001eb234970	L-glutamic acid	0.539405	Biogenesis Of Lysosome-Related Organelles Complex 1 Subunit 2
Zm00001eb374100	L-glutamic acid	0.532646	Alcohol Dehydrogenase Related
Zm00001eb187950	L-glutamic acid	0.528813	Pentatricopeptide Repeat
Zm00001eb409880	L-glutamic acid	0.52307	DNA Polymerase Theta
Zm00001eb431490	L-glutamic acid	0.520139	Thioredoxin-Like Protein
Zm00001eb003820	Glycerol 1-phosphate	1.91785	NA
Zm00001eb407940	Glycerol 1-phosphate	1.02604	Leucine-Rich Repeat-Containing Protein
Zm00001eb002540	Glycerol 1-phosphate	0.947333	tRNA-Nucleotidyltransferase
Zm00001eb075810	Glycerol 1-phosphate	0.927031	Expansin-B1-Related
Zm00001eb394150	Glycerol 1-phosphate	0.740005	Secologanin Synthase
Zm00001eb086370	Glycerol 1-phosphate	0.736794	Transcription Factor BHLH27-Related
Zm00001eb060670	Glycerol 1-phosphate	0.70963	Heat Shock Transcription Factor
Zm00001eb231040	Glycerol 1-phosphate	0.670558	CAMP-Response Element Binding Protein-Related
Zm00001eb040190	Glycerol 1-phosphate	0.638196	Carboxylesterase 8-Related
Zm00001eb251010	Glycerol 1-phosphate	0.633403	Inhibitor Of Apoptosis
Zm00001eb290790	Glycerol 1-phosphate	0.619764	Cu(2+)-Exporting ATPase
Zm00001eb243870	Glycerol 1-phosphate	0.578809	Beta-Tubulin Folding Cofactor C
Zm00001eb302940	Glycerol 1-phosphate	0.567893	NA
Zm00001eb290190	Glycerol 1-phosphate	0.560005	Ribonuclease P Protein Subunit POP4
Zm00001eb294690	Glycerol 1-phosphate	0.557152	Phosphoethanolamine N-Methyltransferase
Zm00001eb297350	Glycerol 1-phosphate	0.553787	Small Heat-Shock Protein HSP20 Family
Zm00001eb063920	Glycerol 1-phosphate	0.535867	NA
Zm00001eb154120	Glycerol 1-phosphate	0.525378	NA
Zm00001eb388840	Glycerol 1-phosphate	0.524222	Receptor-Like Protein Kinase HERK 1
Zm00001eb126670	Glycerol 1-phosphate	0.523313	Serine-Threonine Protein Kinase
Zm00001eb068910	Glycerol 1-phosphate	0.519083	Predicted RNA-Binding Protein
Zm00001eb423030	Glycerol 1-phosphate	0.515769	NA
Zm00001eb035970	Glycerol 1-phosphate	0.507447	Eukaryotic Cytochrome B561
Zm00001eb082000	Glycerol 1-phosphate	0.50366	Phosphatidylcholine Transfer Protein
