# Supplementary material for: Transcripts and genomic intervals associated with variation in metabolite abundance in maize leaves under field conditions
Source: BMC Genomics. 2025 May 1;26:434. doi: 10.1186/s12864-025-11580-3 (PMC12046723; doi:10.1186/s12864-025-11580-3)
Supplement: Supplementary file 1 — Supplementary Material 1. [file 12864_2025_11580_MOESM1_ESM.zip › Supplementary Data File 1.xlsx]

## Sheet: Sheet1
Supplementary Table S1	Metabolite Abundance Data for 26 Metabolites
Table description	This table contains metabolite abundance data for 26 metabolites measured in maize leaf samples collected from the Wisconsin Diversity Panel under field conditions.
Genotypes	Plot	Batch	Run Order	Phosphoric acid	Glyceric acid	L-serine	L-alanine	L-threonine	Beta alanine	D-malic acid	Aspartic acid	L-glutamic acid	Trans-Aconitic acid	Glycerol 1-phosphate	Shikimic acid	Citric acid	Quinic acid	Fructose	D-glucose	Tyrosine	Galactonic acid	Mucic acid	Myo inositol	Caffeic acid	D-glucose 6-phosphate	Sucrose	Loganin	Chlorogenic acid	Raffinose
764	1731	7	91	0.231259	0.0195375	0.00988	0.00988	0.00191	0.000634336	0.217	0.0645	0.00869	0.208623	0.00213137	0.025	0.0181	0.207	0.346	0.882	0.0032	0.00737	0.0110229	0.158136	0.00532661	0.00354	0.139296	0.00377	0.0128	0.0164039
793	1784	7	86	0.212692	0.0160861	0.00605	0.00603	0.000586	0.000468404	0.118	0.0639	0.00991	0.211929	0.00170839	0.0211	0.00875	0.134	0.0958	0.12	0.00514	0.00459	0.0120758	0.0750793	0.0047081	0.00196	0.277178	0.00296	0.0339	0.00358682
904	1826	1	35	0.18615	0.0114199	0.00244563	0.00320002	0.00251503	0.0018556	0.0141982	0.0778228	0.00757576	0.112231	0.002	0.0351925	0.0142851	0.0834918	0.052036	0.0609025	0.0078748	0.0011195	0.0116	0.123932	0.00609332	0.00329459	0.0811554	0.00330481	0.00735339	0.00372
911	1070	1	50	0.0742784	0.0388078	0.0199271	0.0032731	0.0025523	0.00158012	0.0329773	0.231608	0.00932168	0.102736	0.0155	0.0113122	0.0119843	0.0391464	0.0520182	0.0629303	0.00539447	0.0016186	0.00902	0.382045	0.00174172	0.00446076	1.22802	0.00293451	0.0171402	0.00265
912	1183	1	27	0.0634756	0.0321705	0.000374937	0.00830127	0.00473506	0.00450626	0.230744	0.0746517	0.0150706	0.287283	0.000965	0.0582581	0.0257344	0.090349	1.65477	1.23801	0.0051827	0.00263114	0.00722	0.191611	0.00902744	0.00410338	1.72812	0.00649578	0.0364679	0.01
2369	1586	12	40	0.593066	0.0174915	0.00355159	0.00173536	0.00223372	0.00231936	0.212987	0.149396	0.0361499	0.286332	0.0061	0.0155885	0.0265025	0.0876456	0.046669	0.340657	0.00802498	0.00169967	0.0138388	0.450426	0.0114588	0.0214261	5.327	0.00369908	0.0391745	0.00982
4722	1779	2	6	0.100163	0.0126841	0.0124169	0.00249923	0.00235	0.0137	0.142559	0.234782	0.00685997	0.252661	0.000656139	0.0802904	0.0164274	0.556317	0.181861	0.374644	0.00480309	0.0012533	0.00319776	0.43451	0.0024126	0.00115377	0.132527	7.74e-05	0.000882839	0.000269091
52220	1206	5	27	0.0522248	0.00196437	0.0118	0.00139683	0.00209177	0.00141	0.0542332	0.0629385	0.00898	0.309215	0.00254	0.0123514	0.0132016	0.0365979	0.00889293	0.0145914	0.00422988	0.00153582	0.00478583	0.505929	0.00342	0.00150107	0.269734	0.0137	0.0172	0.000532788
33-16	1751	2	3	0.0301636	0.00482309	0.00427182	0.00100954	0.00156	0.00287	0.0301886	0.0748986	0.00790388	0.559453	0.00159484	0.025826	0.0218037	0.0581561	0.0908947	0.141331	0.00642928	0.00168786	0.00594152	0.776336		0.00126589	0.197116	0.000179	0.00718927	0.00140428
38-11	1194	11	24	0.50999	0.0183211	0.0193666	0.00120913	0.00342285	0.00528427	0.160737	0.0533018	0.0123618	0.378282	0.0194	0.0729775	0.011814	0.192827	0.069766	0.64872	0.00710024	0.00179097	0.00863212	0.21155	0.00523	0.0136687	0.229693	0.000711388	0.00675251	0.0051229
4554 INBRED	1765	1	13	0.0420753	0.00742634	0.0179062	0.00328624	0.00852541	0.00344388	0.201216	0.0790253	0.0159649	0.404083	0.00858	0.00771753	0.0154745	0.0235554	1.57707	1.365	0.0105506	0.00258565	0.00689	0.557948	0.00305855	0.00736504	13.6614	0.1019	0.0480107	0.011
4578 INBRED	1276	12	70	0.0514794	0.00544034	0.00113909	0.00238935	0.00192355	0.00409904	0.10601	0.0640243	0.024445	0.295134	0.0124	0.0110395	0.0192894	0.025529	0.0143784	0.0879146	0.00365018	0.000527202	0.00212151	0.299272	0.00715533	0.003033	0.540265	0.069868	0.0291538	0.00957
4F-306 108	1704	6	36	0.29354	0.0148117	0.0179157	0.00496141	0.00603095	0.00132259	0.182734	0.0540863	0.0047421	0.188976	0.000905908	0.0238741	0.0080587	0.182838	1.11861	1.11761	0.00191641	0.00144574	0.00687613	0.234256	0.00122	0.001633	1.31272	4.22e-05	0.00560415	0.00154
4F-306 108	1704	6	37	0.231247	0.0180027	0.0376481	0.0090856	0.0127132	0.00492802	0.37706	0.24735	0.00933129	0.181298	0.00139171	0.0135714	0.00888553	0.0420953	0.112809	0.174188	0.014928	0.00192347	0.00663036	0.421497	0.00192	0.00123025	0.105263	0.000337	0.00248331	0.000163
4N506	1115	9	31	0.0326898	0.00384472	0.00238725	0.0217711	NA	0.000721758	0.0848747	0.05175	0.00942202	0.0698537	0.00122424	0.00911675	0.0156211	0.0559986	0.222192	0.216994	0.000666827	0.0101177	0.00480872	0.243394	0.000143181	0.000695193	2.13815	0.0022139	0.113457	0.00762235
80-2	1754	12	13	0.0265532	0.00456391	0.0152734	0.00186294	0.0138459	0.00898527	0.109782	0.089161	0.06098	0.183454	0.000212	0.0183019	0.0186429	0.0758219	0.541601	0.566862	0.0105823	0.00126957	0.000728223	0.287914	0.00311517	0.00221549	0.199517	0.000556763	0.0570672	0.00297
A	1444	12	93	0.0466519	0.0281609	0.00777364	0.00210471	0.00232588	0.00335036	0.0732628	0.0229352	0.00817941	0.0556565	7.04e-05	0.013862	0.00927792	0.0688889	0.0693029	0.296491	0.00196123	0.00147778	0.00056936	0.158159	0.00415825	0.00326993	0.0941064	0.00547335	0.00409245	0.000662
A12	1432	1	54	0.103915	0.00795151	0.0629006	0.00830727	0.0044583	0.00349322	0.0714236	0.11886	0.00730056	0.339482	0.00106	0.0278852	0.0203878	0.057129	0.772182	0.690563	0.00733462	0.00205884	0.0159	0.163137	0.00164253	0.00568073	1.92077	0.00045794	0.0258642	0.0087
A15	1017	6	55	0.294947	0.0133968	0.0608075	0.0142508	0.00898957	0.000908177	0.298305	0.0943744	0.0184943	0.204755	0.0048682	0.0118005	0.012061	0.0354627	0.88394	0.681065	0.00323164	0.00804106	0.00547211	0.532731	0.00194	0.00599535	13.5497	0.00341	0.0463147	0.00399
A155	1395	8	43	0.0603847	0.00637865	0.00622716	0.00622716	0.00559915	0.00194433	0.181016	0.106246	0.014656	0.273113	0.00507115	0.0237997	0.014681	0.172162	0.0137118	0.0680752	0.0023032	0.00122367	0.00854213	0.383281	0.00245	0.00184285	0.0946886	0.00106188	0.0133103	0.00799795
A239	1050	6	85	1.26453	0.0330701	0.0395194	0.00959233	0.00336583	0.00774611	0.0761311	0.197931	0.0208095	0.286331	0.0152196	0.0146258	0.0173883	0.0220453	0.104663	0.105712	0.0370033	0.00484668	0.0132059	1.07261	0.00912	0.00428756	0.193844	0.0272	0.0735223	0.00223
A305	1515	1	18	0.180752	0.00460557	0.0252759	0.00124175	0.00142962	0.000654872	0.0225179	0.011233	0.00957258	0.18385	0.0102	0.0151694	0.0102292	0.0398685	0.190489	0.734287	0.00853123	0.00154414	0.0133	0.165761	0.00316879	0.00937218	0.55192	0.0038344	0.0054519	0.000628
A321	1079	6	6	0.249695	0.0042999	0.0460981	0.0102822	0.00218061	0.00178907	0.0737691	0.0769723	0.00600339	0.18779	0.00164089	0.0120853	0.0100836	0.0548257	0.154279	0.143703	0.000293175	0.00135091	0.0069717	0.280317	0.00143	0.00131322	1.55806	0.00111	0.00378445	0.000563
A322	1418	12	91	0.202281	0.00522845	8.11e-05	0.00150207	0.000495892	0.00677762	0.0824214	0.0618111	0.023494	0.0260086	0.00549	0.00690061	0.0116436	0.0226304	1.06292	0.922678	0.00438452	0.00641388	0.00566939	0.256186	0.00556341	0.00505181	0.161394	0.000423928	0.0264811	0.00221
A334	1303	5	42	0.108209	0.00492532	0.0292	0.00192552	0.00174334	0.00324	0.0184071	0.0909206	0.00565	0.255619	0.00821	0.0162649	0.010171	0.0566601	0.90658	0.129563	0.00180302	0.00171193	0.00378509	0.265276	0.000239	0.00416202	0.482223	0.000757	0.0303	0.00340501
A340	1755	12	12	0.152948	0.00958173	0.0140411	0.00100008	0.00444826	0.00286498	0.0607124	0.184233	0.0450592	0.25223	0.00336	0.0207667	0.0155778	0.0646041	0.233144	0.581343	0.00358345	0.000951299	0.0127439	0.408207	0.00260554	0.00386285	0.137639	0.000161876	0.0315836	0.003
A344	1073	5	96	0.076041	0.00959611	0.0114	0.02857	0.0057351	0.00495	0.029094	0.139145	0.00064	0.195061	0.0221	0.0610009	0.0228349	0.165259	0.538168	0.768726	0.0177694	0.00180496	0.00113901	1.05863	0.0177	0.00106623	0.0955182	0.000695	0.0129	0.00444689
A374	1403	1	83	0.0104443	0.0133854	NA	0.00476861	0.0017094	0.000630627	0.0141475	0.0185619	0.00273987	0.0943195	0.000802	0.0254183	0.00935206	0.146625	0.0427458	0.0985522	0.002654	0.000917763	0.00388	0.0677588	0.0016772	0.00177917	0.0421885	0.00110561	0.00326316	0.000628
A3G-3-3-1-313	1557	12	31	0.880419	0.0241684	0.00865479	0.00313242	0.00810098	0.0214116	0.65246	0.0986094	0.134237	0.283725	0.0183	0.0559801	0.0594881	0.382469	0.396303	0.905818	0.0335377	0.000999301	0.0212928	0.987179	0.011333	0.0190444	3.16706	0.0444375	0.0560604	0.0462
A415-1-3 INBRED	1051	6	86	0.203995	0.00917788	0.0330803	0.00838907	0.0106614	0.00725685	0.396203	0.0511493	0.0202813	0.273459	0.0120872	0.0136501	0.0153036	0.0354104	0.86558	0.770125	0.00244124	0.00379333	0.00886168	0.434194	0.00213	0.00599996	5.61009	0.0248	0.0295997	0.0313
A427	1243	5	68	0.249257	0.00431642	0.00259	0.00456031	0.00182707	0.000458	0.0350044	0.0348215	7.57e-05	0.223337	0.0043	0.0165445	0.0186344	0.053603	1.37167	1.4238	0.00167148	0.00195321	0.0132079	0.157895	0.00881	0.00249566	0.109704	0.0059	0.00556	0.000954532
A508	1011	7	8	0.296786	0.0235132	0.00213	0.00214	0.000484	0.00125567	0.159	0.196	0.00742	0.350995	0.0125138	0.022	0.0188	0.133	0.113	0.205	0.00193	0.00271	0.00458267	0.280689	0.00378491	0.00204	0.0720742	0.000938	0.0759	0.00267829
A554	1770	3	11	0.0896374	0.00375457	0.00902765	0.00774776	0.00189898	0.00303536	0.0551488	0.0423766	0.000447	0.514574	0.00856042	0.00975854	0.00941812	0.0342984	0.0377009	0.0548317	0.010144	0.00085771	0.00639111	0.826926	0.00206	0.00252641	1.03271	0.0095049	0.0120129	0.00202747
A556	1828	6	50	0.0308631	0.00295372	0.0113169	0.00300603	0.00486719	0.00363279	0.153906	0.0821165	0.0102595	0.288891	0.00158853	0.0138682	0.0215895	0.0527735	0.0406227	0.0651759	0.000771628	0.00156438	0.00347484	0.417915	0.00168	0.00127364	0.0633068	0.00215	0.00789435	0.00198
A572	1764	1	76	0.0672958	0.01049	0.0265436	0.0111645	0.00599739	0.00105145	0.0719905	0.260501	0.0187377	0.173885	0.0261	0.010804	0.0208734	0.0589907	1.20088	0.371079	0.00894146	0.00198547	0.00665	0.108731	0.00347936	0.00353398	0.894325	0.00137099	0.0214005	5.74e-05
A619	1184	6	70	0.146138	0.0279574	0.15275	0.0346828	0.0111696	0.00640024	0.457607	0.12413	0.00787366	0.157204	0.00406261	0.0763631	0.0259877	0.477689	0.889808	1.17537	0.00701802	0.0043484	0.0199451	0.35016	0.00112	0.00511848	5.89365	0.021	0.0348471	0.0151
A627	1087	9	29	0.372714	0.00924314	0.00308199	0.0279073	0.00125204	0.000832254	0.101378	0.00969107	0.00386247	0.272196	0.00456474	0.0115762	0.00656913	0.0415154	0.12082	0.113387	0.00468178	0.000930167	0.00332958	0.155556	0.00205897	0.00240166	1.71193	0.000765291	0.0105087	0.00144224
A632	1581	2	27	0.0586006	0.00595704	0.0109891	0.00273347	0.00172	0.000918	0.0449125	0.0346309	0.00684059	0.15237	0.0108649	0.144633	0.0158245	0.19212	0.943287	1.41298	0.00433145	0.00291294	0.0165769	0.575362	0.00332366	0.00803131	0.941712	0.00501	0.0112756	0.00577757
A634	1835	2	14	0.310976	0.0204311	0.00755815	0.00217577	0.00049	0.00226	0.349937	0.253749	0.0132384	0.530336	0.00725608	0.00471698	0.0107331	0.0148903	0.0760357	0.0778798	0.00930299	0.000464727	0.00805245	0.717437	0.000166879	0.00167724	0.109531	0.000239	0.00164133	0.000242925
A635	1059	9	47	0.0695456	0.00306208	0.00187954	0.0282886	0.00122379	0.000701695	0.0754588	0.031819	0.01738	0.338557	0.02356	0.00711353	0.0087242	0.0626383	0.320359	0.109431	0.00115174	0.000380607	0.00398097	0.149835	0.00045109	0.00170307	1.47424	0.000465186	0.0910214	0.00115644
A648	1725	12	21	0.0937258	0.0183644	0.0149959	0.00195622	0.00765226	0.00481993	0.0691266	0.378115	0.0659439	0.277257	0.00132	0.00841592	0.0270444	0.0260951	0.0201009	0.0349818	0.00408504	0.00111933	0.00872975	0.286207	0.00970524	0.0035986	0.184857	0.000538744	0.00629232	0.00497
A649	1662	4	34	0.0383551	0.00440017	0.0076421	0.00247877	0.00181	0.00183	0.0342313	0.134303	0.00793725	0.271704	0.00128289	0.00770324	0.0168117	0.0172738	0.160949	0.193742	0.00210014	0.00104536	0.00080078	0.516977	0.00116178	0.00116648	0.194778	0.000471531	0.00691	0.0036
A654	1469	5	64	0.181419	0.0149603	0.0108	0.00877733	0.00237245	0.000933	0.0772017	0.0901998	0.00173	0.416549	0.0164	0.0158436	0.0347239	0.0424165	0.176389	0.086747	0.00561504	0.00101322	0.0236457	0.255546	0.0396	0.00333603	0.183017	0.00206	0.000968	0.000868682
A659	1405	1	80	0.0404975	0.0118259	0.0170678	0.0055232	0.00123885	0.00378623	0.0207327	0.0335083	0.00337845	0.17316	0.000467	0.176402	0.0326153	0.410782	1.77806	2.28073	0.00326488	0.00462504	0.00583	0.14237	0.00480312	0.00380688	0.251903	0.00510767	0.0122904	0.00296
A661	1638	2	36	0.0988398	0.0219577	0.0199103	0.00411495	0.000989	0.00177	0.119312	0.0342399	0.00418814	0.420301	0.00627307	0.0439288	0.0214039	0.0882284	0.0405477	0.0967549	0.00397339	0.000844562	0.00578578	0.284288	0.00982947	0.00178157	0.0651032	0.000551	0.0384175	0.00385398
A662	1377	1	145	0.0625693	0.00855922	0.0287885	0.00939356	0.00398295	0.00116808	0.061477	0.138958	0.00502631	0.257541	0.0137	1.03266	0.010715	1.65765	0.110385	0.116928	0.00540893	0.00122034	0.0038	0.392114	0.000746698	0.00336604	0.535819	0.000969191	0.00826425	0.000255
A663	1174	7	50	0.148052	0.0277569	0.0114	0.0114	0.000832	0.00102407	0.0627	0.0266	0.00989	0.4214	0.00849779	0.0146	0.0101	0.18	0.222	1.15	0.0045	0.0011	0.00304123	0.173154	0.00202646	0.00791	0.180789	0.00208	0.0745	0.00754808
A663	1174	7	78	0.265427	0.0087556	0.00904	0.00905	0.000781	0.00220982	0.191	0.0426	0.0109	0.141576	0.00808707	0.0781	0.0159	0.466	0.573	0.255	0.00181	0.00213	0.0145631	0.184757	0.00279964	0.00257	0.095141	0.0254	0.0398	0.00959449
A672	1219	8	11	0.271254	0.00616043	0.00309937	0.003153	0.00645542	0.00231782	0.150197	0.348423	0.0430847	0.271022	0.0130947	0.0105879	0.0155952	0.0386827	0.101756	0.162412	0.00341352	0.000990981	0.00943475	0.327629	0.00326	0.00372001	1.8029	0.000427807	0.0819079	0.010556
A673	1503	12	50	0.472127	0.0103087	0.0066787	0.00109068	0.00103561	0.00233433	0.0437389	0.0229945	0.00939393	0.0492104	0.000936	0.00799425	0.0290032	0.0366028	0.0239414	0.203997	0.00204522	0.00124059	0.015115	0.234279	0.0165698	0.0113091	0.0835607	0.000911705	0.0140565	0.00172
A674	1437	5	92	0.2235	0.00752238	0.0139	0.0195844	0.00327265	0.00258	0.237134	0.0718008	9.02e-05	0.23137	0.0137	0.0560496	0.0176496	0.141918	0.031597	0.061927	0.00878935	0.00389326	0.0277982	0.395555	0.0162	0.00322541	0.150346	0.002	0.00821	0.00232994
A679	1337	8	44	0.231609	0.00943935	0.0100003	0.00997895	0.00390388	0.00130414	0.083586	0.0573708	0.0142074	0.284328	0.016269	0.0112176	0.0112347	0.0926509	0.226332	0.348241	0.0182964	0.00123865	0.00710158	0.381044	0.000474	0.00506137	3.33279	0.000625019	0.0498563	0.00869047
A680	1576	5	9	0.123549	0.00658643	0.00593	0.00162324	0.00290123	0.00158	0.0434613	0.0259509	0.0106	0.363636	0.00826	0.0256113	0.0147026	0.359995	0.180212	1.2109	0.00489261	0.00237859	0.00653492	0.293904	0.00353	0.00447106	2.46387	0.00057	0.0216	0.00615534
A682	1390	12	64	0.216786	0.0137613	0.00124438	0.00184537	0.00085981	0.00685947	0.145808	0.164636	0.0281778	0.0273851	0.00797	0.0107111	0.0155395	0.0469415	0.0105444	0.0309678	0.00449207	0.00397297	0.0100911	0.323925	0.00947692	0.00581103	0.117872	0.00173424	0.0163262	0.0108
A71	1165	11	15	0.031553	0.00962527	0.0107691	0.000840687	0.00519923	0.00324197	0.108985	0.0728982	0.0631652	0.318612	0.0141	0.0382264	0.0146268	0.0980927	0.555391	0.834733	0.0080327	0.0015677	0.00102895	0.680558	0.00214	0.00261205	1.17776	0.00148363	0.106985	0.0392577
A73	1264	1	23	0.071155	0.0080142	0.0134107	0.00537397	0.00560994	0.00524262	0.103615	0.0608701	0.0162421	0.699007	0.00405	0.0269656	0.0137355	0.0568786	0.400165	0.526197	0.0109772	0.00171192	0.0077	0.294464	0.00490647	0.00438332	0.535924	0.00739533	0.0535059	0.0106
A797NW	1760	6	44	0.0833825	0.0127974	0.0185654	0.00572644	0.00763929	0.00325913	0.14869	0.185228	0.0138336	0.271893	0.00491556	0.0183506	0.0156165	0.0611386	1.2219	0.988747	0.00352596	0.00105692	0.00481506	0.381904	0.00183	0.00246211	0.247057	0.00231	0.028854	0.00243
A797NW	1760	6	45	0.126683	0.0166765	0.00669465	0.00221319	0.00779874	0.00110534	0.252302	0.0427704	0.0103825	0.345664	0.00421107	0.0270778	0.0125155	0.0768095	0.0815788	0.257833	0.00375917	0.00151468	0.00957881	0.151496	0.000454	0.00261377	0.110745	0.00287	0.00476061	0.000199
A96	1221	11	18	0.0870189	0.0198746		0.00990883	0.0209324	0.0122212	0.104206	0.584116	0.204236	0.428014	0.0295	0.0231783	0.021964	0.0332176	1.39685	1.58346	0.0373064	0.00217482	0.00444925	1.06159	0.00018	0.00627781	3.39052	0.00031306	0.0834733	0.0442791
AM0776	1592	7	65	0.0596094	0.00261249	0.0104	0.0104	0.00101	0.00187629	0.014	0.076	0.0047	0.04752	0.00357428	0.00589	0.00985	0.0116	0.0768	0.0762	0.00438	0.00116	0.00135718	0.10852	0.00228259	0.00191	0.456417	0.000303	0.024	0.00450697
AM0776	1592	7	66	0.14549	0.0109167	0.0223	0.0223	0.00408	0.00856174	0.198	0.65	0.0422	0.331403	0.0103315	0.0164	0.0259	0.0311	0.163	0.145	0.0118	0.00396	0.00489114	0.623708	0.0034229	0.00283	1.5111	0.00133	0.0828	0.0193007
AS5707	1389	12	63	0.21117	0.00771037	0.00557545	0.00540653	0.00455053	0.0161688	0.0888757	0.406677	0.108461	0.23922	0.0211	0.0173144	0.0120158	0.0714978	1.03858	0.945998	0.0691076	0.00656099	0.00335924	0.309745	0.00832126	0.00544082	1.08891	0.00990753	0.0145089	0.131
AS6103	1304	12	74	0.0708969	0.00568161	0.00166785	0.00282016	0.00251643	0.00473046	0.144399	0.113141	0.0622006	0.238177	0.00803	0.0137304	0.0169689	0.0586371	0.299127	0.424737	0.00311589	0.000728685	0.00758259	0.266474	0.00662744	0.00594538	0.11453	0.0219898	0.0194733	0.00818
AusTRCF 306238	1383	5	87	0.180443	0.0122677	0.0429	0.0394732	0.00545879	0.00299	0.125915	0.0521905	0.000866	0.408695	0.00215	0.0132928	0.0193409	0.0552422	0.400907	0.192377	0.00321911	0.0012561	0.00910259	0.265372	0.00807	0.000426079	NA	0.0014	0.00113	0.000556116
B10	1465	4	45	0.0739246	0.00547558	0.0103728	0.00230108	0.00189	0.0005	0.144007	0.0731828	0.00608732	0.335854	0.00431796	0.006269	0.0126097	0.0208439	0.0193829	0.0174819	0.0025361	0.000695908	0.0166584	0.103787	0.000869259	0.00174602	0.11066	0.00100011	0.00874	0.000153
B101	1424	7	24	0.0488375	0.00463424	0.00366	0.00363	0.00144	0.00193212	0.0339	0.0346	0.0143	0.242079	0.000165509	0.0124	0.00916	0.025	0.187	0.052	0.00162	0.000751	0.00515821	0.0953525	0.00318715	0.00112	0.100946	0.000662	0.04	0.00459265
B101	1424	7	25	0.234308	0.0204517	0.0202	0.0202	0.0179	0.0108628	0.362	0.18	0.0578	0.268349	0.00910039	0.0148	0.0296	0.0429	0.392	0.286	0.0149	0.00907	0.0104218	0.694777	0.00525219	0.00381	2.05301	0.00555	0.22	0.0202321
B104	1148	5	17	0.0214563	0.00611351	0.00488	0.00217212	0.00174057	0.000338	0.0369901	0.044108	0.00423	0.210253	0.00151	0.0427647	0.00816091	0.0769083	0.321377	0.421917	0.00564994	0.000882976	0.00378686	0.247378	0.00182	0.00174829	5.77817	0.0016	0.014	0.00265776
B105	1508	7	54	0.77935	0.0173024	0.0277	0.0277	0.00043	0.00576859	0.35	0.249	0.0094	0.274295	0.0131399	0.0099	0.0142	0.0269	0.816	0.761	0.00707	0.00679	0.00858127	0.475738	0.00390303	0.00516	7.82243	0.0855	0.061	0.0146903
B106	1074	5	97	0.0827478	0.005731	0.0269	0.0135232	0.00424353	0.00151	0.0119614	0.0500342	0.000584	0.417985	0.0152	0.00328518	0.011666	0.015833	0.0167638	0.0257693	0.00478752	0.000769233	0.00831495	0.36838	0.0143	0.00184446	0.152779	2.34e-05	0.000837	0.0010051
B107	1476	10	17	0.238255	0.0151044	0.0143752	0.0273541	0.00343006	0.0032227	0.204034	0.0475059	0.0103075	0.195229	0.00647478	0.0377134	0.00888879	0.0732962	0.821651	0.807705	0.0071176	0.00139103	0.00681693	0.701055	0.000584061	0.00855701	3.78865	0.054328	0.136402	0.0226989
B108	1379	1	100	0.0811461	0.0158176	0.0433628	0.00644679	0.00468725	0.00363262	0.107155	0.146641	0.00477513	0.126711	0.000866	0.0117511	0.0146202	0.0475682	0.01512	0.029894	0.0061868	0.00157096	0.0066	0.113915	0.00254137	0.00189321	0.278191	0.000166617	0.00339642	0.000637
B109	1440	5	59	3.38522	0.0344677		NA		0.00957	0.0322792	0.110789	0.0651	0.364372		0.134041	NA	NA	0.138418	0.241547	0.0172338		0.0424007		NA		0.728745	0.0109	NA	NA
B14	1672	10	1	0.0477788	0.00928468	0.00180893	0.0237438	0.0050456	0.00113477	0.0890507	0.15311	0.0201206	0.567622	0.00439085	0.0109718	0.0225208	0.0555386	0.0365369	0.0653757	0.00673276	0.00102712	0.0131796	0.230382	0.00618037	0.00220249	0.20593	0.000298253	0.0172299	0.00157245
B14A	1297	5	74	0.0817659	0.00784952	0.00651	0.0150927	0.00358709	0.00111	0.0599021	0.115057	0.00237	0.0930604	0.0108	0.019173	0.016949	0.0973093	0.175119	0.192313	0.00616117	0.00392123	0.00669861	0.160249	0.0093	0.0022205	1.5386	0.000608	0.0139	0.000894563
B164	1328	5	43	0.040359	0.00635368	0.0204	0.00577294	0.00418345	0.00481	0.0607966	0.0797049	0.00957	0.192349	0.00676	0.221269	0.0213302	0.576946	0.0952084	0.119709	0.00659673	0.00133354	0.00645262	0.426484		0.00318329	0.154038	0.000385	0.0344	0.00445876
B-18 INBR.FR.SUPERGOLD	1368	8	48	0.0759006	0.0086127	0.00128063	0.00128063	0.00147403	0.00185262	0.0406561	0.080499	0.00486789	0.0983041	0.00252542	0.0368903	0.0141093	0.444728	0.0934912	0.177512	0.00145163	0.00107155	0.00159649	0.252424	0.000783	0.0018459	0.0824262	0.0102316	0.0126017	0.00471929
B-28	1548	5	5	0.105408	0.0124007	0.00446	0.00280646	0.00149895	0.00124	0.0822718	0.0284637	0.0106	0.173107	0.00368	0.0552183	0.00776874	0.080081	0.921425	0.680098	0.00423033	0.00143388	0.00227344	0.159639	0.00195	0.00238855	2.07198	0.00194	0.0202	0.00418904
B37	1684	1	58	0.0720961	0.00778253	0.0216384	0.00547282	0.00303786	0.000859224	0.0304223	0.0939146	0.00447379	0.342375	0.0015	0.012999	0.0124631	0.0265719	0.137234	0.0916952	0.00401651	0.00120874	0.00715	0.152953	0.00353301	0.00482913	0.580704	0.00181748	0.00932039	0.00173
B37	1684	1	138	0.185951	0.0105349	0.0337292	0.0186001	0.00330454	0.00242936	0.223014	0.074208	0.00484333	0.364688	0.00608	0.0338283	0.0161457	0.0811018	1.83718	1.49073	0.0131066	0.00435284	0.00692	0.753194	0.00108677	0.0100233	0.936829	0.0106215	0.0145319	0.00156
B42	1546	6	27	0.0846054	0.0403697	0.0155154	0.00467038	0.0143123	0.00681067	0.487344	0.144686	0.00671322	0.366278	0.00185327	0.030221	0.0285449	0.152149	0.0341986	0.0537253	0.00601515	0.00214561	0.00867103	0.225688	0.000641	0.000416365	0.208711	0.000744	0.00177531	6.2e-05
B46	1653	3	36	0.0277989	0.00241031	0.00693195	0.00637086	0.00131053	0.000205469	0.0182986	0.0189032	0.000403	0.305054	0.00269217	0.024302	0.0170987	0.111924	0.103859	0.323868	0.00548445	0.00115774	0.00550289	0.222224	0.00384	0.00170961	0.0539634	0.00671463	0.0142314	0.00204547
B52	1532	10	22	0.113732	0.0143421	0.00380449	0.0273577	0.00342168	0.000945216	0.185952	0.0215478	0.00285298	0.184739	0.00424559	0.0341018	0.0170013	0.26331	0.0214375	0.725291	NA	0.00176755	0.0108101	0.230028	0.00421566	0.00474341	0.175255	0.00291127	0.00962072	0.00332558
B54	1125	1	61	0.0298295	0.00783188	0.00407245	0.00624006	0.00232651	0.00231538	0.0353588	0.172335	0.0038738	0.133592	3.82e-05	0.0214077	0.00777623	0.0739457	0.0366453	0.0319366	0.00415209	0.0005534	0.00281	0.0905095	0.000928694	0.0016443	0.539557	0.00109726	0.0159198	0.000437
B57	1436	5	91	0.0506748	0.0063312	0.0423	0.0188501	0.00412061	0.00274	0.131809	0.020287	0.00188	0.2876	0.00725	0.0268005	0.025222	0.114161	0.136735	0.159259	0.00464805	0.00114602	0.00518519	0.378941	0.00654	0.00150475	0.0866854	0.000514	0.00479	0.00095986
B64	1130	6	64	0.179072	0.0223075	0.00863041	0.00196858	0.00274311	0.000631606	0.0601992	0.0889473	0.0056783	0.146973	0.00275232	0.0162573	0.0182336	0.210451	0.221182	1.15656	0.0032072	0.00710902	0.00752394	0.267953	0.00124	0.00260787	0.14092	0.00361	0.0104269	0.000851
B65	1646	10	10	0.112795	0.0123227	0.0115554	0.0281274	0.00264973	0.00454239	0.164863	0.0109795	0.019063	0.0984451	0.00322974	0.0263182	0.0453974	0.0912894	0.937539	0.528303	0.0269246	NA	0.0059222	1.12181		0.00385655	4.61506	0.0141421	0.014484	0.0902698
B66	1685	1	52	0.0768103	0.00417805	0.0151572	0.00283386	0.00268138	0.00100596	0.014143	0.078349	0.0036926	0.177991	0.00161	0.00746231	0.00480371	0.0209516	0.0166649	0.0510672	0.00659656	0.000410094	0.00587	0.0368173	0.000842971	0.00185769	1.65188	0.00225902	0.00309148
B66	1685	1	139	0.0669066	0.00092285	0.0202562	0.00784422	0.00895164	0.00526024	0.0109819	0.0535253		0.111918		0.00267626	0.00775194	0.00138427	0.0338686	0.0599852	0.0279623	0.0105205	0.0172	0.129568	0.0398671	0.0155962	2.30214	0.0148579	0.0594315	0.00729
B68	1024	11	3	0.38113	0.0193847	0.0194782	0.00103408	0.00612107	0.00596684	0.0936541	0.409652	0.119218	0.563895	0.0177	0.0253692	0.0176022	0.246625	0.156109	0.531886	0.0254956	0.00175213	0.0113673	0.266763		0.00590111	0.475279	0.00512238	0.0266763	0.00157767
B7	1716	4	28	0.109251	0.0116994	0.0196332	0.0037973	0.00129	0.000926	0.200382	0.0391083	0.00735149	0.233624	0.00112193	0.00702816	0.013609	0.0148185	0.0612065	0.0534563	0.00736122	0.000946894	0.00700507	0.300688	0.0114916	0.00288687	0.0788917	0.00921975	0.026	0.00106
B73	1040	1	140	0.0762874	0.011557	0.0198413	0.014397	0.00478193	0.00371528	0.111517	0.055824	0.0058069	0.11965	0.0105	0.0376303	0.0171839	0.140279	0.543668	0.317449	0.00620098	0.00100413	0.0121	0.408024	0.00254253	0.00516653	0.0559772	0.00559092	0.00754424	0.00769
B73Htrhm	1657	1	14	0.0706301	0.0274574	0.0286831	0.00192919	0.00114819	0.00115207	0.081296	0.0618312	0.0138346	0.336465	0.0124	0.0222682	0.0105144	0.218074	0.12707	1.14404	0.0024654	0.00171937	0.00357	0.187605	0.00244986	0.00326	0.627711	0.00132887	0.0293575	0.00342
B75	1619	10	13	0.244798	0.0482341	0.00597961	0.0316791	0.00560781	0.00367809	0.2278	0.138122	0.0377512	0.742724	0.0179805	0.0141719	0.0258228	0.0603474	0.0273898	0.0940451	0.00950353	0.00218726	0.0228574	0.284852	0.0131834	0.00479167	0.238854	NaN	0.00839721	0.00578555
B76	1324	5	77	0.0585421	0.0073925	0.0205	0.00303806	0.000502435	0.000651	0.0167026	0.0329397		0.16245	0.00267	0.130426	0.00839234	1.27486	0.17441	1.46435	0.00263611	0.00389555	0.00456044	0.19249	0.00356	0.00275335	0.0992433	0.133	0.028	0.000999846
B77	1242	6	31	0.724421	0.0241954	0.0837333	0.0224744	0.00514053	0.0161584	0.0995514	0.0821951	0.0161724	0.590278	0.039676	0.0639051	0.0219541	0.143212	0.484503	0.659774	0.00504211	0.0044825	0.0139452	0.499309	0.00213	0.0059476	3.85832	0.000984	0.00828728	0.0019
B79	1461	1	116	0.244467	0.0514162	0.0246218	0.00483959	0.00273336	0.00130752	0.0916859	0.148758	0.00510582	0.120207	0.0162	0.0538537	0.0157878	0.19027	0.0268307	0.318244	0.0107737	0.00275703	0.0251	0.13529	0.00790131	0.00339008	7.69434	0.00514132	0.00370956	0.00206
B8	1262	1	106	0.0392938	0.0138218	0.0295466	0.00936826	0.00745846	0.00624461	0.204329	0.154216	0.0128938	0.232705	0.00131	0.0175227	0.0188282	0.0598916	2.22678	2.03153	0.0110515	0.00452093	0.00362	0.709816	0.00323425	0.00340958	5.44725	0.000202309	0.0255044	0.00234
B84	1654	3	37	0.0371539	0.00820582	0.0149183	0.0157938	0.00244159	0.00289145	0.0447158	0.0895398	0.00101	0.539602	0.0108341	0.0966462	0.0386529	0.38674	0.0424851	0.0390449	0.0119074	0.00100613	0.00765889	0.533767	0.0051	0.00221385	0.237507	0.00918395	0.0315894	0.00192079
B85	1009	7	10	0.174689	0.0185105	0.0256	0.0256	0.00209	0.00605815	0.235	0.192	0.0143	0.235726	0.00166415	0.00494	0.013	0.013	0.0327	0.0406	0.00559	0.000862	0.00506876	0.35666	0.00306321	0.0018	0.138428	0.0476	0.0222	0.0202643
B87	1268	5	69	0.046282	0.000940176	0.00643	0.00224636	0.000563759	0.000548	0.00880678	0.00519525		0.0441531	9.71e-05	0.00257594	0.00543984	0.0074659	0.0115978	0.00823955	0.0018526	0.000204688	0.00218738	0.027331	0.00784	0.000402437	0.15293	0.000508	5.55e-05	0.000379887
B88	1807	2	10	0.186036	0.00764078	0.0178609	0.00438817	0.00478	0.00156	0.120741	0.0943785	0.0147391	0.297689	0.00779909	0.0147602	0.0207948	0.0453972	0.0444347	0.0412391	0.0104734	0.00168013	0.00926814	0.729264	0.00613795	0.00274393	0.409941	0.00527	0.0019904	NA
B90	1625	1	63	0.0843862	0.00435312	0.00706806	0.00505259	0.00341208	0.00235893	0.0285787	0.0595795	0.00812362	0.188011	0.00237	0.00531943	0.00625732	0.0179556	0.017152	0.0465217	0.00224998	0.000895256	0.00982	0.134009	0.000827362	0.00246472	3.45667	0.000329997	0.000749994	0.000715
B97	1180	1	7	0.0566159	0.028973	0.00303649	0.000939192	0.00330564	0.00306647	0.178168	0.118669	0.0171466	0.341398	0.00828	0.0568921	0.014224	0.825182	0.133744	0.721367	0.00430706	0.00204561	0.013	0.22365	0.000981971	0.00595794	0.570967	0.000433623	0.00131059	0.00262
B97	1822	1	149	0.13036	0.00822026	0.0221011	0.0116039	0.004511	0.00186843	0.232154	0.141057	0.00210509	0.164033	0.00426	0.010166	0.0493926	0.0513783	0.0501053	0.0710141	0.0130038	0.00127989	0.0103	0.463621	0.0126091	0.00400249	6.95247	0.0191424	0.0137365	0.00976
B97	1599	1	28	0.100354	0.0114288	0.019268	0.00513974	0.000870282	0.00200204	0.222148	0.0230937	0.0142153	0.174723	0.00487	0.0379646	0.0119517	1.1975	0.433709	1.19571	0.0101819	0.00162153	0.00892	0.212901	0.0014186	0.00418165	4.043	0.000665395	0.0100726	0.00765
B97	1683	1	30	0.0822982	0.00902059	0.0103874	0.00290995	0.00428848	0.000621591	0.0907724	0.204085	0.0154521	0.240805	0.0263	0.00714579	0.00746662	0.0347916	0.0296434	0.118536	0.00913839	0.00118553	0.00624	0.886161	0.00123316	0.0033987	6.94801	0.000476219	0.0113465	0.00087
B97	1153	1	34	0.348542		0.0101311	0.0111539	0.00127424	0.00699976	0.473469	0.112985	0.016908	0.746073	0.0208	0.523822	0.0329417	4.11878	1.0505		0.0801972	0.011531	0.0135	1.10506	0.00343417	0.016148	0.106566	0.033776	0.08202	0.00725
B97	1821	1	67	0.48678	0.0268143	0.070638	0.0122568	0.00601217	0.0056461	0.170799	0.131784	0.00608699	0.183758	0.0151	0.0142315	0.0167619	0.0427773	0.487253	0.710291	0.00662141	0.00191855	0.0166	0.155769	0.00123717	0.0106937	0.934043	0.000927211	0.000443565	0.00528
B97	1568	1	82	0.18786	0.0454455	0.0427089	0.00927448	0.0043146	0.00294476	0.0960204	0.0491312	0.00547665	0.222301	0.00507	0.0595513	0.0199133	0.177888	0.278962	0.59702	0.0109314	0.00176357	0.0144	0.158366	0.00331388	0.00806869	0.624309	0.00263852	0.005545	0.0015
B97	1015	1	84	0.0373153	0.00443008	0.00949965	0.00308449	0.00145829	0.00111327	0.0190544	0.0400386	0.00181942	0.158932		0.0144219	0.00654851	0.0361169	0.0261434	0.0212257	0.00259456	0.000719945	0.00473	0.0326736	0.00138009	0.00284298	1.34456	0.00122828	0.00275787	0.000534
B97	1682	1	86	0.0310711	0.00819446	0.012942	0.00979056	0.00529	0.00160102	0.0339928	0.402719	0.00603764	0.0915232	0.00297	0.00709515	0.0197828	0.0243645	0.137825	0.054019	0.00710007	0.00103292	0.0015	0.547822	0.00213469	0.00169939	2.21691	0.000570563	0.00803953	0.00244
B97	1491	1	93	0.125617	0.00720938	0.00616905	0.016868	0.0041688	0.00307775	0.0767329	0.0716226	0.00192619	0.106334	0.00213	0.0154458	0.00874566	0.0487366	0.0544641	0.0835307	0.00484314	0.00115329	0.00541	0.164411	0.0031962	0.00197201	0.0205719	0.000828227	0.00334144	0.00111
B97	1292	1	99	0.2565	0.0182307	0.0326048	0.011095	0.00711642	0.00138898	0.0344347	0.14751	0.00485057	0.0994856	0.00311	0.014786	0.017291	0.0305769	0.05518	0.128185	0.00951997	0.00180689	0.0153	0.0607843	0.00510179	0.00405341	4.24785	0.000925183	0.00120298	0.000848
B97	1766	1	117	0.408675	0.0378335	0.0279607	0.0223691	0.00673523	0.0068321	0.459621	0.0445553	0.00696126	0.217765	0.00463	0.062533	0.0298444	0.145164	0.0666123	0.0734686	0.0299143	0.00274468	0.0227	0.518193	0.00938842	0.00955525	1.23973	0.0182898	0.00752903	0.000186
B97	1126	1	124	0.0655739	0.00894724	0.00579038	0.0070815	0.00554299	0.00161444	0.0276986	0.0370961	0.00396651	0.144968	0.000428	0.0200802	0.0177824	0.0519623	0.612133	0.82288	0.0154195	0.00183862	0.00637	0.226019	0.00220382	0.00574005	13.3658	0.0055466	0.00598411	0.00118
B97	1631	1	125	0.108275	0.00671679	0.0318821	0.0483488	0.00432207	0.002619	0.158329	0.107033	0.00130516	0.172057	0.000509	0.0194515	0.0200722	0.0498724	0.576832	0.430153	0.00881199	0.00118072	0.00473	0.126658	0.00258138	0.00363043	0.426445	0.00634058	0.0523988	0.00297
B97	1237	1	130	0.052762	0.00497238	0.0173796	0.00317937	0.00195313	0.000450885	0.0283815	0.0658418	0.00201213	0.121747	0.00398	0.00457838	0.00481014	0.0221998	0.0100575	0.0162024	0.00464159	0.000775354	0.00152	0.101357	0.000760605	0.00143693	0.460447	0.010285	0.00702243	0.00019
B97	1832	2	11	0.125813	0.0058438	0.0112442	0.00317481	0.0014	0.0013	0.0941508	0.0269783	0.00543269	0.204987	0.00244944	0.223958	0.0131878	0.24406	0.194109	0.304601	0.00612361	0.00109773	0.0106523	0.478505	0.00845037	0.00315113	0.0411419	0.000235	0.0133966	0.00120966
B97	1555	2	25	0.0821769	0.0077245	0.0195691	0.00491326	0.000775	0.00309	0.0394064	0.0362032	0.00313786	0.372534	0.0064227	0.0930463	0.0154723	1.28532	0.088728	0.527177	0.0024473	0.00148378	0.0163075	0.397927	0.00205069	0.00374444	0.167232	0.00239	0.00968654	0.000713892
B97	1608	2	30	0.0471162	0.0030493	0.0199292	0.00316827	0.00261	0.00116	0.0212652	0.0434176	0.00801247	0.413747	0.00563117	0.0174612	0.0200618	0.0463904	0.21481	1.06209	0.00333315	0.00193598	0.00502777	0.28053	0.00221473	0.00268215	0.674417	0.00154	0.000807366	0.00315468
B97	1636	2	34	0.144838	0.0127307	0.0207567	0.00418702	0.00149	0.00229	0.0710828	0.0571953	0.00465354	0.299951	0.0119892	0.0188803	0.0162918	0.055199	0.0343839	0.354633	0.0047603	0.00142297	0.0166106	0.463105	0.00531457	0.0045775	0.0565513	0.00357	0.00816783	0.00122554
B97	1160	2	46	0.0694265	0.00654702	0.0545966	0.0106974	0.00324	0.000696	0.0473697	0.0635549	0.00265696	0.17899	0.00481573	0.0116803	0.0099187	0.047842	0.422247	0.369388	0.00423228	0.000851617	0.0028477	0.303684	0.00262442	0.00310913	2.3514	0.000351	0.0163984	0.00142609
B97	1742	3	7	0.0847272	0.00704294	0.0142965	0.0111209	0.00356659	0.00425192	0.0844355	0.159895	0.00109	0.340394	0.00386479	0.0413343	0.0164532	0.357129	0.366246	0.175074	0.00407144	0.0010777	0.00767857	0.288359	0.0106	0.000888052	0.199686	0.00906362	0.00768642	0.000761187
B97	1840	4	2	0.0851126	0.0237306	0.0174555	0.000572383	0.00224	0.00159	0.0901707	0.0898005	0.0105502	0.410246	0.00426248	0.0772787	0.0150911	1.02415	0.244725	0.598742	0.00170443	0.00137372	0.0102011	0.152213		0.000233193	0.122228	0.000609128	NA	0.000413
B97	1814	4	3	0.086859	0.038269	0.00288779	0.000956543	0.0016	0.00385	0.218151	0.104779	0.0108852	0.374332	0.00530942	0.0244827	0.0170689	0.217376	0.307731	0.558074	0.00197484	0.00128589	0.00544503	0.220528		0.000688953	0.117604	0.000508542	0.000159	0.000254
B97	1812	4	4	0.0845027	0.0206729	0.000864054	0.000846306	0.000316	0.00354	0.227428	0.096534	0.0103901	0.191128	0.00487981	0.0861243	0.0128982	0.529885	0.632769	0.59773	0.00202235	0.00111346	0.00610069	0.24139		0.00198032	0.686246	0.000467991	0.000221	0.00207
B97	1563	4	5	0.139584	0.0219434	0.0469312	0.0013737	0.0052	0.00523	0.211781	0.247544	0.0229989	0.517218	0.00886408	0.165027	0.0175624	1.08993	0.983887	0.950862	0.00510894	0.00190011	0.0125516	0.254093		0.00158851	1.67846	0.000948065	3.05e-05	0.00126
B97	1449	4	6	0.187441	0.0675987	0.00704903	0.00103863	0.00261	0.00492	0.299394	0.14318	0.0142088	0.454599	0.0113172	0.056232	0.0195913	0.790559	0.239339	0.439874	0.00106194	0.00153246	0.0133231	0.248916		0.00269929	0.128667	0.00170727	0.000108	0.000883
B97	1427	4	7	0.82342	0.0147059	0.0481184	0.00186897	0.00428	0.00395	0.0993457	0.103968	0.0044284	2.26122	0.0189837	0.0327196	0.00945449	0.148338	0.828975	0.85915	0.0104221	0.00193524	0.00610336	0.282788		0.00281369	0.922622	0.00109776	8.44e-05	0.0011
B97	1340	4	8	0.128089	0.0176525	0.0424988	0.000623046	0.00214	0.00131	0.0821689	0.0564204	0.00641944	0.49636	0.0174916	0.0880567	0.00930423	0.992548	0.654282	0.853819	0.00310669	0.00202033	0.0118793	0.216342		0.00372364	0.239812	0.00086568	0.000154	0.00222
B97	1309	4	9	0.0847626	0.0204398	0.0103686	0.00059481	0.000202	0.00233	0.126777	0.0475239	0.0109972	0.401774	0.00625451	0.0566229	0.0142484	0.778461	0.614273	0.79638	0.00281408	0.00155799	0.00985829	0.215997		0.00283098	0.135207	0.000826875	9.8e-05	0.000985
B97	1285	4	10	0.0808708	0.0273629	0.00268686	0.00211718	0.00132	0.00324	0.036439	0.0732366	0.0277754	0.489964	0.0276946	0.00680061	0.0186314	0.0198042	0.705504	0.411267	0.00117059	0.00137305	0.00200734	0.626742		0.00137412	0.123593	0.000363992	0.000155	0.00289
B97	1283	4	11	0.137132	0.0239096	0.000256506	0.000731816	0.000219	0.00237	0.122021	0.0829881	0.00629618	0.230614	0.00671426	0.0317542	0.00854616	0.279369	0.15202	0.185868	0.000720371	0.00073249	0.00672436	0.16425		0.00156193	0.0829243	0.000513685	0.000217	0.00057
B97	1257	4	12	0.0614609	0.0144887	0.0092358	0.000934687	0.00174	0.00194	0.0224262	0.0548102	0.0153081	0.240003	0.0146522	0.0368153	0.0154087	0.114828	0.151685	0.230025	0.00099651	0.000732451	0.00579045	0.651913		0.00496683	2.2408	0.000124695	0.000384	0.00196
B97	1201	4	13	0.0570354	0.0119928	0.00444888	0.000338672	0.00123	0.000248	0.0393487	0.0877178	0.0133902	0.410614	0.0158906	0.00601078	0.0208175	0.0249677	0.234114	0.376687	0.00153056	0.000602471	0.00458992	0.47651		0.00130071	0.089687	0.00257966	0.000305	0.00235
B97	1198	4	14	0.154033	0.0301882	0.00499222	0.00148506	0.00147	0.00286	0.186263	0.111185	0.0166522	0.390088	0.011912	0.0243682	0.0185855	0.219072	0.875247	0.802548	0.00246604	0.00116571	0.00799242	0.310437	0.000310761	0.00367185	0.292279	0.00827598	0.0052	0.00102
B97	1117	4	15	0.560692	0.0252154	0.000658736	0.00165587	0.000708	0.00139	0.0677614	0.105949	0.00600087	0.2251	0.0124628	0.0422513	0.00885919	0.212994	0.306341	0.513995	0.00156937	0.00120436	0.00753982	0.208385		0.00155796	0.119084	0.00328322	0.000383	0.00179
B97	1001	4	16	0.0791671	0.0188547	0.00839595	0.0012529	0.00205	0.00226	0.109094	0.151788	0.0269419	0.318522	0.0202433	0.0259083	0.0157135	0.318454	0.923988	0.850966	0.00349172	0.00147514	0.00712216	0.407395		0.00323965	1.65813	0.000489229	0.00464	0.00271
B97	1773	4	19	0.0415248	0.00366255	0.00940457	0.00102205	0.00172	0.00248	0.0458618	0.272411	0.0145014	0.312145	0.00202215	0.0134623	0.0162528	0.0798724	0.0100339	0.00955215	0.00418577	0.00109523	0.00787638	0.240031	0.00428212	0.00128183	0.125321	0.00865938	0.00911	0.000471
B97	1719	4	25	0.0627855	0.00411622	0.0194376	0.00141206	0.00192	0.00287	0.0856625	0.067539	0.00854831	0.427587	0.00365177	0.108539	0.0127471	0.894558	0.277704	0.355816	0.0012943	0.00144948	0.00905568	0.208527	0.00198987	0.00262381	0.155029	0.0077988	0.0102	0.0013
B97	1495	4	48	0.108426	0.0059229	0.00062646	0.00351198	0.000695	0.000469	0.0556577	0.0538388	0.00378131	0.242337	0.001667	0.00750566	0.00842755	0.0418245	0.0421627	0.0254108	0.00225787	0.000295433	0.00392843	0.202168	0.00248211	0.00201227	0.0864848	0.000415267	0.0323	0.000724
B97	1520	4	49	0.109078	0.0111788	0.0226706	0.00790808	0.00492	0.00687	0.213264	0.620788	0.017281	0.419353	0.0152508	0.0319734	0.0257381	0.298503	0.0285415	0.0261703	0.0095668	0.00129893	0.0124917	0.432714	0.0040253	0.0028642	0.135398	0.0112722	0.0249	0.0048
B97	1605	5	14	0.0326864	0.0185176	0.0241	0.00137544	0.00183053	0.00109	0.214344	0.0460424	0.00682	0.313215	0.00567	0.36478	0.0137428	1.06154	0.162071	0.260609	0.00392132	0.00160517	0.00927915	0.332252	0.00462	0.00229434	1.75986	0.00953	0.00391	0.00301114
B97	1606	5	15	0.0797595	0.00848876	0.011	0.00607494	0.00575181	0.00643	0.146783	0.134544	0.0173	0.396802	0.00192	0.0496966	0.0200441	0.396665	0.383479	0.319165	0.0117637	0.00109058	0.00767608	0.273941	0.004	0.00378391	0.147166	0.0189	0.0202	0.00245421
B97	1180	5	19	0.0507783	0.00395464	0.0129	0.00942455	0.0039956	0.00151	0.0428013	0.0905651	0.000912	0.208752	0.00507	0.0157171	0.00757454	0.0739684	0.378985	0.28144	0.000377481	0.00107724	0.0023824	0.516059	0.000312	0.00321393	8.50412	0.000719	0.0741	0.00447635
B97	1176	5	21	0.0344973	0.00938074	0.0187	0.00254738	0.00266438	0.00293	0.15197	0.0682187	0.00862	0.256164	0.0015	0.0740196	0.0154608	0.601084	0.52364	0.474152	0.00112897	0.00137735	0.00625041	0.175059	0.00403	0.00334176	0.230969	0.0116	0.0164	0.00371124
B97	1065	5	30	0.0153645	0.00349677	0.00783	0.00193956	0.00239872	0.00294	0.0585889	0.178273	0.00916	0.267734	0.00297	0.0278729	0.0136832	0.15727	0.148016	0.0741675	0.00288238	0.00073857	0.00474678	0.268225	0.00136	0.0012206	0.155871	0.00604	0.0205	0.00256539
B97	1067	5	32	0.0331816	0.00701598	0.0158	0.00811606	0.00629645	0.00783	0.211676	0.332214	0.0177	0.334867	0.00468	0.038951	0.0210786	0.154433	0.667529	0.379077	0.00784706	0.00133627	0.0042822	0.375268	0.000647	0.00228544	3.77076	0.0114	0.0362	0.00735279
B97	1120	5	37	0.00853608	0.00667475	0.0275	0.00492796	0.00372266	0.00642	0.0783189	0.230302	0.0163	0.20932	0.00623	0.0327802	0.0262851	0.178635	0.157177	0.0702775	0.00825492	0.00129903	0.00582348	0.404962	0.00198	0.00181187	0.120022	0.0144	0.0294	0.00433963
B97	1357	5	48	0.0404728	0.00636288	0.00998	0.00419709	0.00386208	0.00489	0.117084	0.139247	0.0107	0.356341	0.00198	0.0970875	0.0158423	1.63617	0.135277	0.12676	0.00684416	0.00184257	0.0102179	0.191056	0.0043	0.00313543	0.137661	0.00924	0.0132	0.00370165
B97	1413	5	56	0.0580003	0.00558135	0.0199	0.00900776	0.0040134	0.00378	0.135918	0.13785	0.0028	0.183194	0.00313	0.0649088	0.0156298	0.772431	0.128278	0.0666041	0.00348611	0.00158984	0.00836307	0.28011	0.00464	0.00144458	0.147557	0.00818	0.0225	0.00359554
B97	1415	5	58	0.0441207	0.0118635		0.0265758	0.00655674	0.00762	0.177836	0.139093	0.0031	0.414148	0.00256	0.096988	0.0265241	0.96707	0.780781	0.592871	0.0144797	0.00222542	0.0114081	0.34816	0.00507	0.00643077	8.34544	0.0393	0.0195	0.00360136
B97	1470	5	65	0.0439339	0.00414826	0.0312	0.00710128	0.00331639	0.00279	0.0603904	0.338259	0.00158	0.216316	0.00271	0.0245243	0.0170947	0.122635	0.0222704	0.0177237	0.0022927	0.000782063	0.00461676	0.241484	0.0109	0.000841087	0.131435	0.00599	0.00703	0.000896422
B97	1270	5	71	0.00648596	0.000400403	0.00831	0.00180323	0.00105354	0.000477	0.00500362	0.00865552		0.0549484	0.000102	0.0210709	0.00492695	0.0735407	0.0350537	0.0329836	0.00112738	0.000746851	0.00461458	0.0197646	0.00862	0.000502634	0.163769	0.000718	0.000151	0.000511153
B97	1325	5	78	0.0495894	0.00732178	0.0173	0.00604888	0.00379269	0.00417	0.0859312	0.220829	0.000557	0.220599	0.00213	0.0419814	0.0168564	0.718396	0.0143591	0.0219202	0.00246082	0.0015469	0.00837097	0.160793	0.00754	0.00156078	0.0921401	0.00444	0.00581	0.000617374
B97	1326	5	79	0.0870614	0.0129974	0.0132	0.012857	0.00276039	0.00299	0.202356	0.057212	0.000594	0.452303	0.0064	0.035673	0.0126829	0.714336	0.0469442	0.107095	0.00531599	0.00129169	0.00894239	0.164547	0.00449	0.00308515	0.178782	0.00686	0.0012	0.000507608
B97	1381	5	85	0.114437	0.00592083	0.041	0.0225578	0.00613799	0.00721	0.0329954	0.187108	5.16e-05	0.190319	0.00396	0.0401389	0.0238549	0.229118	0.23339	0.033392	0.00480826	0.00185032	0.00886091	0.170573	0.0232	0.000391681	0.0467651	0.00524	0.00557	0.000806169
B97	1410	5	89	0.0594178	0.00892228	0.0206	0.0102879	0.000885435	0.00433	0.0897241	0.0748075	0.000328	0.159161	0.00215	0.10198	0.0163243	1.73856	0.133099	0.319115	0.00311308	0.00190439	0.0114661	0.295667	0.0106	0.00119698	0.165815	0.00545	0.00288	0.00113139
B97	1439	5	94	0.111581	0.0168348	0.00319	0.00387229	0.000813273	0.000403	0.0748877	0.0272779		0.330676	0.00526	0.0589235	0.0172155	0.87869	0.244304	0.712398	0.00222356	0.00251006	0.0089497	0.20644	0.0169	0.00242873	0.15866	0.00143	0.01	0.00165427
B97	1075	5	98	0.0900013	0.0151283	0.00759	0.00644223	0.00228746	0.00502	0.091601	0.121643	0.000311	0.236747	0.00253	0.0116645	0.0183308	0.0673726	0.00362881	0.0146055	0.00591315	0.00234659	0.016728	0.338183	0.0162	0.00147206	0.121909	0.00787	0.00228	NA
B97	1102	5	101	0.11503	0.00720133	0.112	0.0454732	0.00803461	0.00509	0.178027	0.0890693	0.000401	0.128026	0.00286	0.166407	0.0180143	1.69756	0.179	0.0637177	0.00568387	0.00148237	0.0136812	0.124791	0.0142	0.00228495	0.116293	0.0103	0.00534	0.0012258
B97	1107	6	10	0.105058	0.00978407	0.0199955	0.00507133	0.00536582	0.00428913	0.185942	0.282912	0.010152	0.285236	0.00399092	0.0210229	0.0110401	0.137891	0.04453	0.0626183	0.00210044	0.000720893	0.00646202	0.213842	0.000975	0.00121976	1.43289	0.00122	0.00799392	0.00099
B97	1012	6	11	0.204086	0.0413167	0.0169687	0.00462872	0.00951701	0.00857707	0.34353	0.155951	0.0151163	0.273461	0.0111147	0.0613051	0.0167817	0.858676	0.764754	0.931325	0.00377907	0.00723086	0.0106246	0.33039	0.00218	0.00290847	2.51504	0.00461	0.000627158	0.00197
B97	1518	6	18	0.255128	0.0159506	0.0281971	0.00716052	0.00266986	0.00884301	0.0749882	0.154942	0.0153878	0.0683045	0.00313047	0.121437	0.0245134	0.524072	0.13129	0.0567394	0.0041467	0.0027336	0.0153709	0.144999	0.000606	0.00110884	1.99843	0.00288	0.00466264	0.000321
B97	1519	6	19	0.15426	0.0493159	0.0336372	0.00839712	0.00369095	0.010158	0.0679011	0.222266	0.0132782	0.360092	0.00126043	0.246565	0.0421175	0.959282	0.127759	0.0881841	0.00569846	0.00206056	0.0152857	0.0975778	0.000605	0.000605121	0.113882	0.00452	0.00279187	0.00038
B97	1575	6	22	0.136873	0.0169607	0.0269823	0.00693402	0.00287261	0.00879034	0.0667613	0.190044	0.0230209	0.263843	0.00324638	0.06594	0.0343926	0.351861	0.145383	0.085797	0.0128342	0.00181882	0.013288	0.156887	0.000459	0.0013863	1.74135	0.00469	0.00715528	0.000366
B97	1018	6	56	0.209939	0.00645081	0.0155409	0.00373718	0.00283206	0.00256321	0.059386	0.0702431	0.013365	0.30563	0.00337928	0.02065	0.0168359	0.0765885	0.0516748	0.0942647	0.00173503	0.00293321	0.00469417	0.299926	0.0012	0.00133304	0.162885	0.00321	0.00849014	0.00148
B97	1103	6	61	0.139264	0.0142936	0.017935	0.00422431	0.00289846	0.0011231	0.0712664	0.077098	0.00849531	0.172781	0.00329062	0.0224647	0.0151326	0.101473	0.0809262	0.38994	0.000916357	0.00732552	0.00342667	0.194704	0.00101	0.00191808	0.105279	0.0023	0.00774968	0.00119
B97	1186	6	72	0.0483996	0.0176974	0.0108817	0.00322899	0.00421349	0.000483108	0.115082	0.0563605	0.00257092	0.202919	0.000630652	0.153348	0.0114196	0.605458	0.626404	0.895739	0.00281639	0.00889442	0.00476058	0.207287	0.000713	0.00251608	0.140668	0.0216	0.0204172	0.00137
B97	1046	6	88	0.54906	0.0192925	0.0177287	0.00442009	0.00342382	0.000664183	0.0735934	0.153632	0.00437332	0.229253	0.00238856	0.0857544	0.0215657	1.06977	0.983703	0.583677	0.00422832	0.0140102	0.0200767	0.239823	0.00104	0.00352828	0.175061	0.0308	0.00918163	0.00529
B97	1340	6	98	0.139674	0.0128782	0.0706263	0.0159891	0.0055371	0.00555609	0.191794	0.12294	0.0291656	0.283581	0.0140611	0.0327233	0.0291365	0.0760159	0.306831	0.258061	0.0147515	0.000959526	0.0039431	0.806409	0.00468	0.00454406	12.2065	0.023	0.0583903	0.0216
B97	1010	7	9	0.210171	0.0205465	0.00833	0.00837	0.00251	0.00647822	0.326	0.521	0.0186	0.293821	0.0149038	0.0557	0.0185	0.744	0.0674	0.0859	0.0062	0.00162	0.0135464	0.307723	0.0037603	0.00309	0.25355	0.012	0.0277	0.00496947
B97	1818	7	12	0.109544	0.0114517	0.0161	0.0161	0.00471	0.0122285	0.266	0.22	0.0302	0.362967	0.000584767	0.0848	0.0301	0.667	0.881	0.519	0.00502	0.00132	0.00738985	0.415122	0.00535463	0.00264	2.01063	0.0211	0.159	0.0125438
B97	1818	7	13	0.0432259	0.00572862	0.00682	0.00685	0.00314	0.00641599	0.0941	0.113	0.0137	0.229132	0.000819916	0.0736	0.0157	0.841	0.116	0.151	0.0029	0.000536	0.00418897	0.13861	0.00299916	0.00145	0.23104	0.00503	0.04	0.00606152
B97	1788	7	52	0.139301	0.0322797	0.013	0.013	0.00209	0.00220204	0.169	0.313	0.0241	0.150644	0.00132572	0.0096	0.0195	0.0762	1.26	0.251	0.00296	0.00228	0.00970319	0.638402	0.00319445	0.00217	0.103575	0.0028	0.0614	0.0151727
B97	1789	7	53	0.118287	0.00960499	0.0112	0.0112	0.000409	0.000971674	0.0676	0.0507	0.00669	0.12006	0.00082204	0.0123	0.0237	0.0639	1.32	0.457	0.00134	0.00346	0.00984744	0.308623	0.00378252	0.00219	0.207173	0.00202	0.104	0.0191342
B97	1567	7	64	0.133651	0.0118581	0.0128	0.0129	0.00173	0.00135606	0.0868	0.114	0.00654	0.24978	0.00288984	0.0207	0.01	0.0379	0.366	0.574	0.00422	0.00265	0.0042678	0.170557	0.00570113	0.002	0.241727	0.00152	0.0326	0.01192
B97	1814	7	36	0.333549	0.0137788	0.0124	0.0124	0.00251	0.00107831	0.0423	0.207	0.0118	0.289268	0.00326338	0.00976	0.0105	0.033	0.117	0.074	0.00453	0.000997	0.004993	0.153075	0.00347631	0.00153	0.128226	0.0027	0.00512	0.00263257
B97	1216	8	8	0.255181	0.0142695	0.00579044	0.00582451	0.00771614	0.0100107	0.311706	0.624722	0.0452303	0.156389	0.00824793	0.0606893	0.012643	0.380692	0.769757	0.605377	0.00784205	0.00137762	0.00810424	0.448495	0.00158	0.00540086	14.6794	0.0412323	0.0379008	0.0120253
B97	1218	8	10	0.0686714	0.0138744	0.00150456	0.00150161	0.00349589	0.00606102	0.0977301	0.112628	0.0129495	0.259897	0.00388088	0.0716097	0.0172951	0.916084	0.0828792	0.182918	0.0023896	0.000913062	0.0067838	0.239328	0.00295	0.00247367	0.107503	0.00616132	0.0216966	0.00344426
B97	1164	11	8	0.0322357	0.00804296	0.0210332	0.00101609	0.00450399	0.00680067	0.115807	0.0812542	0.0221277	0.213009	0.0014	0.0628971	0.011613	1.06501	0.157023	0.797259	0.00457513	0.00124412	0.00360465	0.106687	0.00213	0.00283665	0.302176	0.00613666	0.0226932	0.00419569
B97	1752	12	15	0.0347327	0.00951596	0.0344019	0.00171473	0.0129132	0.0108463	0.237506	0.302696	0.0281438	0.194057	0.000629	0.0930015	0.0112522	1.19588	0.543881	1.23767	0.0163928	0.00132673	0.00312192	0.169224	0.00305398	0.0028108	2.73297	0.00475798	0.0287696	0.00979
B97	1696	12	26	0.104096	0.0405093	0.0223003	0.00164909	0.00704155	0.0158795	0.498094	0.368424	0.033358	0.303094	0.00372	0.0624835	0.0227675	0.679205	0.0409639	0.119151	0.00548338	0.00106909	0.0117725	0.224565	0.00631733	0.00396283	0.375919	0.0116972	0.0247802	0.00461
B97	1558	12	30	0.271253	0.0103935	0.00238321	0.00101411	0.00176175	0.00653569	0.215029	0.160658	0.022333	0.166338	0.00125	0.0167719	0.0193133	0.170015	0.0444363	0.131695	0.00457997	0.000542365	0.00946409	0.181471	0.00443873	0.00778897	1.48825	0.00787183	0.0204244	0.00466
B97	1614	12	36	0.442953	0.0207349	0.0143928	0.00194745	0.00620007	0.00968689	0.356411	0.588395	0.0619388	0.29457	0.0035	0.0523487	0.0370752	0.715159	0.0924071	0.30974	0.0114277	0.00189967	0.0157785	0.251703	0.00696201	0.010432	4.07314	0.00760513	0.0295088	0.00618
B97	1472	12	47	0.308168	0.0187422	0.0033263	0.000979286	0.00166692	0.00387063	0.278354	0.121884	0.0147434	0.193492	0.00122	0.12005	0.0204833	0.984485	0.434278	0.938526	0.00360664	0.00212828	0.0146943	0.121346	0.0143373	0.00421005	0.498544	0.0117565	0.0108275	0.00651
B97	1528	12	49	1.06427	0.0550556	0.00787194	0.00269998	0.00423297	0.0156329	0.477392	1.00162	0.0483266	0.478003	0.00652	0.0773544	0.0595525	1.00268	0.0398907	0.108344	0.00441897	0.00278098	0.0467846	0.384612	0.0355797	0.0190289	0.223814	0.0308068	0.0265348	0.00428
B97	1361	12	59	0.0854099	0.0164385	0.00490841	0.00569191	0.00228333	0.0104466	0.257207	0.821946	0.0769542	0.286711	0.00793	0.0341798	0.0195859	0.171929	0.436356	0.80928	0.0062217	0.00176398	0.00448607	0.399518	0.00915421	0.00548596	5.22776	0.0137462	0.0315562	0.0102
B97	1307	12	77	0.137638	0.0318949	0.00305145	0.00107086	0.00134746	0.00317833	0.288581	0.289732	0.0128402	0.273284	0.00709	0.0235958	0.0150948	0.314027	0.012221	0.0310258	0.00521855	0.00265812	0.0076115	0.152498	0.00541521	0.00490389	0.096249	0.00863922	0.00416926	0.00158
B97	1670	12	79	0.0747982	0.0160638	0.00558425	0.0013168	0.0015889	0.00313537	0.101464	0.227209	0.015874	0.387701	0.00568	0.120745	0.0119186	0.94682	0.271792	0.858902	0.00705083	0.00157767	0.00774481	0.198329	0.00520731	0.00397663	0.118587	0.0159826	0.0145672	0.00451
B97	1416	12	89	0.0301676	0.0064924	0.0310809	0.00237055	0.00404175	0.0045184	0.118035	0.0342299	0.0118	0.108244	0.000153	0.0495042	0.00989634	0.481397	0.098684	0.593177	0.00261278	0.00128441	0.00409743	0.092934	0.00525096	0.00301715	0.132395	0.0100009	0.0113194	0.00328
B99	1604	5	13	0.0387921	0.0104988	0.00682	0.000953107	0.00128216	0.00103	0.0955328	0.0253125	0.00609	0.26199	0.00299	1.08927	0.0173666	1.26696	0.323393	0.428738	0.00397128	0.00170522	0.0117177	0.47336	0.00688	0.00338126	0.150306	0.0117	0.0185	0.00276531
Bei 10 = North 10	1281	8	49	0.384622	0.0600765	0.00804834	0.00805648	0.00938198	0.00185105	0.360601	0.263233	0.0121295	0.646422	0.0140701	0.0589894	0.0137399	0.485285	0.764395	0.503156	0.00676586	0.0012848	0.0120969	0.661342	0.00228	0.00466948	5.54882	0.00424392	0.105817	0.0294296
C102	1738	1	6	0.0516885	0.0038907	0.00155771	0.000361335	0.00054944	0.000667552	0.0319244	0.0205366	0.00362298	0.15276	0.000984	0.0469928	0.00443926	0.184327	0.661934	0.800927	0.00287581	0.00198428	0.00279	0.0804238	0.000587936	0.00177343	0.31782	0.00246898	0.0199286	0.0117
C103	1641	12	84	0.138356	0.0131324	0.00128757	0.00288633	0.0033622	0.00808198	0.158844	0.612077	0.0202095	0.0404868	0.00239	0.00335442	0.0169368	0.0109281	0.0505263	0.120583	0.0163585	0.00675162	0.00897407	0.169369	0.00663363	0.00659603	0.0998756	0.00357355	0.0277443	0.00808
C123	1209	1	64	0.117341	0.0166937	0.0158509	0.00993269	0.00847566	0.00249354	0.0418452	0.564135	0.0133087	0.281198	0.00535	0.00788633	0.0103651	0.047626	0.294015	0.35312	0.00839274	0.00189533	0.00553	0.347496	0.0015903	0.00284003	0.0800801	0.000728516	0.00385284	0.00275
C15	1790	7	16	0.0879155	0.0201445	0.0152	0.0152	0.00223	0.00373768	0.135	0.149	0.00957	0.368569	0.00284194	0.0152	0.0151	0.0475	0.453	0.52	0.00136	NA	0.00503125	0.232589	0.00657312	0.00246	0.144281	0.00552	0.0312	0.0134544
C15	1790	7	17	0.0767122	0.0288866	0.0176	0.0176	0.00182	0.00411711	0.325	0.363	0.0125	0.0605391	0.000790658	0.0243	0.0383	0.0779	1.68	1.11	0.00483	0.0224	0.00490944	0.259796	0.00753549	0.00241	0.351021	0.005	0.0234	0.0292543
C42	1199	8	27	0.0608683	0.0061354	0.00299421	0.00298984	0.00301279	0.00330948	0.0843313	0.235773	0.0606251	0.15971	0.00554858	0.00312043	0.0177981	0.0434767	0.255663	0.0709049	0.00407169	0.000930501	0.00237952	0.355847	0.000934	0.000990603	0.0856575	0.00109114	0.0146536	0.00156978
C49A	1197	8	28	0.054363	0.00346483	0.000626815	0.000626421	0.00271896	0.00116256	0.0658704	0.0262951	0.0100831	0.387491	0.0285737	0.0063608	0.00790418	0.0493497	0.147542	0.133795	0.000939829	0.000498299	0.00186034	0.301371	0.00189	0.00147913	1.16635	0.000663478	0.154605	0.00407588
C68	1674	8	23	0.0580998	0.00646125	0.00538944	0.00534853	0.0102564	0.00412477	0.361498	0.0514036	0.0107251	0.313879	0.00330075	0.0554045	0.029002	0.1391	0.93464	0.713029	0.0045923	0.00165505	0.0029805	0.629156	0.00074	0.00528074	2.18193	0.00411425	0.022508	0.00839682
CA-4	1127	1	108	0.0482839	0.011565	0.0108944	0.00562584	0.00144759	0.000633676	0.0772427	0.0312647	0.0014905	NA	0.0036	0.00336721	0.00623377	0.0140567	0.323186	0.303625	0.00222717	0.00105422	0.00112	0.132948	0.000530686	0.00191533	NA	NA	0.00088543	0.000552
CG10	1510	7	55	0.230391	0.0357928	0.00378	0.00379	0.000446	0.000835457	0.102	0.0699	0.011	0.341858	0.00940785	0.0153	0.0127	0.0476	0.0123	0.0674	0.00107	0.00604	0.0139893	0.746819	0.00280158	0.00346	0.143577	0.015	0.0468	0.0069545
CG10	1510	7	56	0.326655	0.0347105	0.0116	0.0117	0.000687	0.00214591	0.0431	0.0581	0.0247	0.419434	0.00646342	0.0144	0.0185	0.0542	0.0256	0.0783	0.0016	0.0084	0.0154931	1.26236	0.00268531	0.00384	0.158218	0.0117	0.0885	0.0186197
CH157	1095	5	36	0.0643289	0.00790699	0.0178	0.0188958	0.0064778	0.0038	0.0589883	0.238046	0.0113	0.181114	0.00581	0.0312651	0.0147299	0.059486	2.07797	0.733277	0.00823221	0.00178759	0.00421677	0.415612	0.00327	0.00247342	3.95715	0.000861	0.0192	0.00496676
CH701-30	1726	12	19	0.149569	0.00805835	0.0172927	0.00059824	0.00416893	0.00164814	0.158073	0.160258	0.0305784	0.643071	0.0131	0.0382959	0.0121216	0.172409	0.0284854	0.114635	0.00931618	0.00179302	0.012096	0.509056	0.00768168	0.0051677	0.331287	0.000666416	0.0917267	0.00952
CH711-10	1552	2	22	0.135409	0.010574	0.0453067	0.00925351	0.00243	0.00506	0.180456	0.368539	0.0157627	0.190262	0.00585842	0.00750355	0.0124462	0.0254107	0.00895796	0.0137099	0.00480291	0.000579436	0.00946461	0.420902	0.00228717	0.000815287	0.0740651	9.9e-05	0.00673048	0.00114286
CH753-4	1234	1	73	0.111162	0.00528546	0.00844495	0.00677887	0.00409679	0.00261952	0.0615729	0.108613	0.0043995	0.245041	0.00282	0.0186737	0.0124498	0.0269904	0.237248	0.364545	0.0107324	0.00132994	0.0128	0.141452	0.00262558	0.00527335	0.337891	0.000579201	0.00785049	0.00197
Chi-tan 120	1536	7	57	0.0396464	0.00280267	0.00513	0.00513	0.000422	0.00157638	0.0212	0.0151	0.00274	0.0579921	0.000291112	0.0211	0.00781	0.109	0.651	0.446	0.00157	0.000442	0.00180851	0.126858	0.0015897	0.00105	0.142137	0.0151	0.0142	0.00347337
Chi-tan 120	1536	7	58	0.180454	0.0106072	0.00626	0.00626	0.000531	0.00350257	0.203	0.0304	0.00571	0.253186	0.000675485	0.0593	0.0189	0.683	1.68	1.22	0.00378	0.00272	0.00693295	0.43773	0.00382507	0.00481	0.189218	0.158	0.0266	0.0138867
CI 187-2	1708	1	48	0.118617	0.0229334	0.0150585	0.0133228	0.0109399	0.00510177	0.10904	0.581228	0.0242098	0.999568	0.0173	0.164654	0.0213361	0.849911	0.842136	0.742733	0.0440467	0.00257165	0.00949	0.74302	0.00173332	0.00597409	2.76538	0.000320985	0.00477701	0.00236
CI 21E	1800	6	46	0.0800285	0.0335429	0.00551508	0.0021381	0.00385055	0.00169695	0.103363	0.0660245	0.00705558	0.243799	0.00156587	0.0259517	0.0223154	0.177218	0.131761	0.558752	0.00450734	0.00422968	0.00769828	0.232734	0.00114	0.00109512	0.136956	0.00234	0.00265536	0.000101
CI 28A	1687	1	11	0.0394119	0.0231263	1.09e-05	0.00104163	0.00349734	0.00103828	0.0729404	0.0612801	0.0141923	0.421846	0.00922	0.020144	0.00667315	0.0785424	0.0512041	0.0658553	0.0120005	0.000342299	0.00457	0.19068	0.000559333	0.00149178	1.1428	0.000513113	0.0175771	0.000863
CI 3A	1336	8	45	0.0227316	0.00738812	0.0143685	0.0141613	0.00408406	0.000889084	0.105607	0.0547946	0.0092222	0.526662	0.0050345	0.115425	0.0188671	0.966722	0.179444	0.183806	0.00430497	0.000976356	0.00933674	0.271211	0.00117	0.00263316	1.59329	0.000741812	0.0392683	0.00483951
CI 40H	1139	11	30	0.37799	0.0126951	0.00781079	0.000496419	0.0071408	0.00896505	0.0388214	0.314948	0.0155626	0.080289	0.00604	0.0525753	0.00579908	0.30527	0.240937	0.684231	0.00683531	0.00173052	0.00582338	0.223802	NaN	0.00286222	0.295318	0.000112823	0.00356172	0.0078403
CI 540	1543	1	98	0.0793931	0.0133483	0.200536	0.00758031	0.0064472	0.00304946	0.13147	0.0747645	0.00542914	0.202113	0.00489	0.0236266	0.0133877	0.0709901	0.0367133	0.0395925	0.00597284	0.000915625	0.00638	0.239542	0.00266493	0.00231664	0.217504	0.00667571	0.00263656	0.000875
CI 64	1071	1	25	0.0888369	0.0400167	0.00755931	0.0196484	0.0135492	0.0166527	0.464531	0.165004	0.0188395	0.177551	0.0104	0.219934	0.0284628	1.16944	0.102551	0.935105	0.0335751	0.00280961	0.00287	0.25108	0.00420093	0.00390702	5.84176	0.0533987	0.0327796	0.0123
CL17	1185	6	71	0.129086	0.00953371	0.0362556	0.00955371	0.00488881	0.00238176	0.111884	0.0586631	0.00411044	0.0227994	0.00199791	0.946514	0.0178399	1.0258	0.802558	0.956	0.00322411	0.00644689	0.00549258	0.284665	0.00111	0.00255103	0.110379	0.018	0.112239	0.00367
CM105	1642	12	85	0.0511858	0.00251037	0.00283976	0.00183189	0.00234294	0.000756176	0.0388823	0.130015	0.0753101	0.168313	0.0113	0.00253992	0.0205262	0.0175288	0.451807	0.79435	0.0060516	0.00182533	0.00352153	0.429951	0.00525274	0.00300172	0.116047	0.000627046	0.0368961	0.00116
CM7	1338	8	34	0.0225608	0.00657992	0.00142864	0.00142673	0.00545817	0.000929233	0.177645	0.0585264	0.00917224	0.217303	0.00301739	0.00637501	0.0250721	0.0282001	0.733779	0.566566	0.0037379	0.000888251	0.00211865	0.270828	0.00282	0.00258851	1.38888	0.000680484	0.0647413	0.0281677
CM99	1715	3	4	0.101514	0.00589454	0.00824891	0.00937341	0.00239077	0.00036781	0.0806079	0.122866	0.00188	0.224564	0.00406315	0.0108811	0.0361833	0.0533899	0.679761	1.39079	0.00302677	0.00274517	0.0226242	0.498381	0.0188	0.00301911	0.0741525	0.00164365	0.0193847	0.000634089
CML 154Q	1078	6	5	0.0651753	0.0163504	0.0111126	0.00228377	0.0036889	0.000507636	0.0776613	0.0318621	0.00712811	0.322498	0.00954968	0.783003	0.0190122	0.916289	0.074851	0.665635	0.0026383	0.00145931	0.0111126	0.269432	0.00117	0.00169722	1.31231	0.00211	0.00418123	0.00105
CML 218	1498	2	16	0.0619573	0.00963458	0.0236057	0.00496126	0.00282	0.00204	0.0405469	0.0406481	0.00254781	0.231555	0.00163688	0.582003	0.00722637	0.692649	1.85207	1.21884	0.00826818	0.00238727	0.0051061	0.151272	0.00378159	0.00278863	10.0574	0.00267	0.0139065	0.00282005
CML 228	1191	8	7	0.185163	0.00742505	0.000831574	0.000840977	0.00291655	0.00102234	0.0878136	0.0622176	0.0121351	0.303384	0.0105539	0.0256028	0.0090667	0.300065	0.088402	0.974176	0.00175987	0.00126147	0.00512244	0.267493	0.00283	0.00330749	0.390174	0.00150059	0.0288256	0.00548919
CML 322	1090	7	33	0.100459	0.00630463	0.0196	0.0196	0.00808	0.00343992	0.156	0.0436	0.0164	0.244885	0.00532422	0.00999	0.0238	0.0349	0.263	0.149	0.00317	0.00144	0.0043849	0.515901	0.0036326	0.003	0.127675	0.000343	0.337	0.00904041
CML 322	1090	7	34	0.293921	0.0352943	0.0669	0.067	0.0109	0.0202579	0.509	0.694	0.0756	1.10329	0.00861789	0.0912	0.0775	0.567	2.23	1.05	0.0175	0.0062	0.0277787	1.88553	0.0191925	0.0106	5.32545	0.00154	NaN	0.165929
CML 323	1026	11	19	0.142248	0.00688495	0.00747471	0.000708376	0.00269985	0.00171748	0.0294929	0.0907407	0.0168122	0.117456	0.00492	0.039208	0.00954136	0.430557	0.235271	1.7444	0.0228034	0.00470636	0.00557846	0.0930078	0.0031	0.00667611	1.42241	0.000730095	0.00502713	0.00625176
CML 395	1729	7	93	0.0668052	0.00790755	0.00505	0.00507	0.000182	0.000308405	0.179	0.0514	0.00353	0.091447	0.00153944	0.0205	0.0171	0.0668	0.785	0.991	0.00141	0.0231	0.00591776	0.145309	0.0021369	0.00325	0.20138	0.00122	0.000948	0.0026608
CML 91	1627	3	34	0.0313115	0.00506017	0.00696726	0.0138172	0.00274486	0.00216299	0.0431409	0.0939681	0.00124	0.428103	0.00946993	0.016492	0.0227464	0.0684845	0.482578	0.461563	0.00390557	0.000944403	0.00876467	0.713254	0.0059	0.00191622	0.0858967	0.00435035	0.134172	0.0117091
CO106	1023	6	84	0.915355	0.0129015	0.0398889	0.0091501	0.0100651	0.00514945	0.340204	0.065681	0.0107727	0.262223	0.00559689	0.0205281	0.0199537	0.0571904	0.0915598	0.12965	0.0115654	NA	0.0248044	0.41092	0.00218	0.00591273	2.19142	0.0273	0.284763	0.027
CO125	1146	7	76	0.199273	0.0109716	0.0053536	0.0010575	0.00723728	0.00287508	0.0262723	0.0425975	0.0111699	0.0990318	0.00505618	0.0252478	0.0192994	0.0374091	0.156147	0.180502	0.00459352	NA	0.0109385	0.0924983	0.00142102	0.00399868	0.167685	NA	0.0540317	0.0115003
CO125	1146	7	47	0.56976	0.0194427	0.0219	0.0219	0.00141	0.00492125	0.196	0.314	0.0361	0.545696	0.0184426	0.0254	0.0271	0.0703	0.0609	0.0828	0.00305	0.00513	0.0240073	0.522081	0.00914279	0.00417	0.125894	0.000343	0.0297	0.0318088
CO158	1834	2	13	0.0679816	0.00650207	0.0205494	0.00431596	0.00355	0.00142	0.104128	0.0286163	0.0146099	0.266827	0.00274094	0.0136459	0.0116976	0.0330984	0.502012	0.339287	0.0042725	0.00119149	0.000698021	0.428163	0.0055407	0.00368187	1.35152	0.00591	0.0117206	0.0037688
CO192	1263	1	44	0.206946	0.0125909	0.0162737	0.0180291	0.00103255	0.00766386	0.163911	0.12564	0.0156002	0.23375	0.0305	0.00979819	0.00793047	0.0238606	0.424723	0.329814	0.00768301	0.00114008	0.00606	0.566377	0.00136544	0.00495065	0.30079	0.00997053	0.0224819	0.00201
CO245	1019	6	57	0.119665	0.0199202	0.0113726	0.00276391	0.0033702	0.00330914	0.0784655	0.27584	0.00839933	0.283949	0.00344726	0.0259439	0.0173904	0.140893	0.0182468	0.352992	0.00109044	0.00735541	0.00867267	0.222236	0.00064	0.00240334	0.185665	0.00442	0.0149827	0.00106
CO255	1230	6	94	0.154027	0.00343543	0.0214354	0.00612481	0.00101149	0.00120568	0.0130851	0.36179	0.00928501	0.126721	0.00348712	0.0076602	0.0260207	0.0156934	0.69939	0.404219	0.00245467	0.00673254	0.0034955	0.398593	0.00189	0.0025846	0.191238	0.0232	0.0378358	0.0119
CO255	1230	6	95	0.113622	0.00357964	0.0207875	0.00545128	0.00368739	0.000973727	0.0729487	0.0873142	0.00709245	0.194468	0.00612071	0.00840338	0.0123951	0.0217023	0.361371	0.301483	0.00148453	0.00134187	0.00204922	0.404996	0.00169	0.00444562	1.81673	0.0174	0.0719082	0.00739
CO256	1385	5	52	0.17125	0.0253372	0.0617	0.014947	0.00481572	NA	0.206704	0.0861138	0.00234	0.422026	0.0095	0.0710537	0.0146697	0.148328	0.237845	0.783656	0.0222034	0.00203938	0.0273584	0.538821	6.57e-05	0.00340019	0.21851	0.00364	0.0137	0.0027508
CO257	1831	6	80	0.410474	0.00993111	0.040474	0.0109498	0.0037383	0.00808753	0.0973693	0.388193	0.0199605	0.28511	0.00865541	0.0146841	0.0161764	0.062671	0.0684116	0.0459671	0.00637987	0.00365621	0.0119241	0.273764	0.00149	0.00292551	0.129794	0.0244	0.03277	0.00421
CO258	1629	6	13	0.683003	0.0236892	0.020905	0.00595372	0.0074936	0.00227572	0.239076	0.0543074	0.0112805	0.241631	0.0177822	0.0769581	0.0175046	0.219353	0.109056	0.282459	0.00756778	0.00231042	0.0124219	0.278127	0.00104	0.00383594	2.45894	0.00261	0.0328352	0.00222
CR14	1540	1	136	0.108492	0.00803418	0.0268004	0.00751766	0.00607572	0.0019237	0.116429	0.132474	0.00364046	0.102208	0.00566	0.00680911	0.0139642	0.0209339	1.25936	0.515305	0.00506254	0.00181609	0.00345	0.125264	0.00343684	0.00414539	1.37314	0.000208594	0.0160584	0.00133
CR1HT	1783	12	18	0.129983	0.00732534	0.0353749	0.000638868	0.0174087	0.0105249	0.0777844	0.313061	0.132729	0.436231	0.0241	0.00776164	0.0099189	0.027016	0.0826737	0.207861	0.0154419	0.00107344	0.00546241	0.492408	0.00487202	0.00666743	0.106816	0.00321339	0.0412823	0.00445
CS405	1686	1	147	0.045742	0.00802165	0.00133389	0.00907061	0.00286388	0.00165757	0.0307744	0.0363092	0.00097277	0.327248	0.0011	0.111503	0.00912009	0.0433056	0.704829	0.694988	0.0101226	0.00111428	0.00634	0.385205	0.0015497	0.00420775	0.567821	0.000969802	0.040989	0.00683
CS608	1680	1	129	0.0164406	0.00265689	0.0334455	0.0257995	0.00303384	0.00120381	0.0318118	0.05071	0.00156252	0.0435984	0.00104	0.00789029	0.00481051	0.0244714	0.479626	0.327184	0.00325407	0.000631629	0.00108	0.151453	0.000841046	0.00161927	4.28644	0.000145241	0.0117672	0.00254
CSJ3	1042	1	9	0.350957	0.0214611	0.00684431	0.00154953	0.00257306	0.00368644	0.18055	0.0415065	0.0223269	0.298407	0.0265	0.470848	0.0202601	1.22268	0.170173	0.508655	0.025827	0.0020076	0.00425	0.438638	0.0045697	0.00923364	9.60064	0.0014531	0.0893864	0.0121
DE1	1748	3	47	0.0399192	0.00859762	0.100937	0.108815	0.00533604	0.0038275	0.160106	0.0415521	0.000302	0.259392	0.00431393	0.0445398	0.0306874	0.142287	0.84965	0.633782	0.0145298	0.00230255	0.00548378	0.613806	0.000886	0.00273541	6.82544	0.0065102	0.0269878	0.00106531
DE2	1066	5	31	0.256835	0.0167241	0.0326	0.00276327	0.00237978	0.000678	0.175744	0.174076	0.00739	0.31755	0.0134	0.00489089	0.0211501	0.0186547	0.101146	0.0539153	0.0113263	0.00259779	0.0104989	0.757094		0.00420795	0.44176	0.002	0.0043	0.000638284
DE3	1029	9	33	0.418241	0.00807744	0.00326095	0.028897	0.00243672	0.000806245	0.0375219	0.11821	0.0145564	0.2837	0.0191151	0.00604734	0.0140369	0.0278659	0.0125592	0.0228846	0.00227187	0.000986077	0.00816136	0.209827	0.00218495	0.00243672	0.156565	0.00065139	0.0232852	0.00543092
DE4	1359	5	50	0.771686	0.0181506	0.0558	0.00703077	0.00258647	0.00292	0.504738	0.0520146	0.00697	0.412619	0.0213	0.0301325	0.0268242	0.111596	0.0824504	0.0582398	0.00724575	0.00256384	0.0308815	0.268824	0.00447	0.00876414	0.132376	0.00353	0.0178	0.00109523
DE811	1549	5	6	0.0736347	0.00777242	0.0184	0.000460729	0.00186778	0.000509	0.0139433	0.0305997	0.00628	0.246273	0.00172	0.00700161	0.0113398	0.0465453	0.0040354	0.00905661	0.00112184	0.000937546	0.00574814	0.0428858	0.000611	0.00168349	0.104354	0.00408	0.00533	NA
DJ7	1584	12	42	0.686666	0.0147815	0.000629886	0.00113948	0.000780796	0.00155831	0.126767	0.0515063	0.0281655	0.225441	0.00745	0.0143113	0.0198895	0.142826	0.0391437	0.214467	0.0038493	0.0017803	0.00878451	0.190375	0.00847503	0.00755207	2.57313	0.000801574	0.0211263	0.00402
DK3IBZ2	1178	5	23	0.0429077	0.00445489	0.02	0.00170002	0.00291969	0.00166	0.0915442	0.0562748	0.0108	0.299721	0.00554	0.00626321	0.0164256	0.035771	0.400337	0.109868	0.00536847	0.00108076	0.0119731	0.395574	0.00364	0.00198728	0.12433	0.0187	0.0275	0.00101012
DK3IIH6	1134	2	44	0.260912	0.00422651	0.0618388	0.0105815	0.00308	0.00158	0.0709912	0.0145587	0.00338392	0.167375	0.0132785	0.0134669	0.0105138	0.0338189	0.0838309	0.0825484	0.00404378	0.00106029	0.00870794	0.479028	0.00409228	0.00577973	1.4646	0.00365	0.00833007	0.00180024
DK4676A	1785	7	85	0.211029	0.0190089	0.0144	0.0144	0.00322	0.00373332	0.216	0.0765	0.0163	0.243966	0.00335897	0.0249	0.0235	0.108	0.108	0.0962	0.00777	0.0046	0.0109975	0.387355	0.00568665	0.00324	0.669386	0.00724	0.0279	0.00490299
DK78002A	1622	7	71	0.438551	0.0134877	0.0242488	0.00679839	0.00894334	0.00538055	0.0223947	0.0643121	0.0122153	0.0782914	0.00410812	0.0450803	0.00767091	0.161744	0.265901	0.135023	0.00643484	0.00403541	0.0244306	0.0672932	0.00352644	0.00356279	0.0810839	7.27e-05	0.0252304	0.00977951
DK78010	1031	9	35	0.0753882	0.00209105	0.00209535	0.0215204	0.00232355	0.00132897	0.0402846	0.0501026	0.00798674	0.190038	0.00392018	0.00339634	0.00757987	0.0336799	0.320591	0.219866	0.00148182	0.000573352	0.00222308	0.143468	0.000576222	0.00116177	0.0819783	0.000220299	0.0312444	0.00336835
DK78371A	1269	5	70	0.0938065	0.00443098	0.00487	0.00645217	0.00223208	0.00169	0.0425825	0.0477077	0.000374	0.228772	0.00163	0.0048646	0.00804448	0.0192973	0.20488	0.0929961	0.00421773	0.000850654	0.00869373	0.280718	0.0103	0.00300691	0.163928	0.0395	0.00929	0.00410873
DK83IBI3	1462	1	148	0.266354	0.0103156	0.00999118	0.0187911	0.00194251	0.0011667	0.0280782	0.0276003	0.000849699	0.331549	0.00223	0.028972	0.00856492	0.813447	0.821912	0.667124	0.00572266	0.000961721	0.00431	0.120194	0.00229407	0.00429617	0.128699	0.000123939	0.0134867	0.000657
DK84BRQ4	1267	1	134	0.174977	0.0161035	0.0250675	0.0102313	0.00591072	0.00438117	0.235548	0.0515788	0.00465843	0.0456328	0.0203	0.0303413	0.00904879	0.0568285	2.09362	1.5411	0.0360299	0.00584278	0.00748	0.392531	0.000800582	0.00597315	1.08449	0.000455377	0.00320049	0.00494
DK84QAB1	1327	5	80	0.0411107	0.0037569		0.00899886	0.00108985	0.000996	0.0234016	0.0271837	0.000163	0.284525	0.00203	0.0386582	0.00791404	0.199938	0.498236	0.539225	0.00197959	0.00112729	0.00388719	0.527213	0.00242	0.00157143	2.07186	0.00168	0.0414	0.00234959
DK8F196	1490	1	66	0.0564417	0.0107006	0.0234903	0.012113	0.0088181	0.00180794	0.203363	0.174434	0.0132914	0.268267	0.00236	0.0247292	0.0500901	0.0884275	0.0646033	0.0499492	0.03135	0.00140825	0.00679	0.437163	0.00431586	0.00206888	4.0018	0.0044981	0.0188581	0.00456
DK8M116	1062	7	81	0.172559	0.0202542	0.00793	0.00795	0.00178	0.0042187	0.113	0.495	0.0148	0.200104	0.00171032	0.0376	0.0202	0.0648	0.855	0.359	0.0044	0.0081	0.0101216	0.244048	0.00340551	0.00218	0.151873	0.00081	0.0189	0.00778244
DK8M129	1434	1	4	0.170643	0.0450814	0.00486155	0.00245762	0.00341322	0.00164187	0.0996204	0.0454362	0.0101879	0.331755	0.000963	0.0308225	0.0164964	0.0722395	0.831258	1.86597	0.0114853	0.00323712	0.0209	0.316417	0.0110502	0.00977869	1.28962	0.00583717	0.0247497	0.00359
DKF274	1208	1	71	0.086948	0.021562	0.0235644	0.0108814	0.0047578	0.00643795	0.0718768	0.306422	0.00912198	0.18763	0.0023	0.0103847	0.0160566	0.0286128	0.080061	0.0474829	0.00553447	0.00117294	0.00381	0.186965	0.00402075	0.00308821	4.10451	0.00391508	0.00897668	0.00392
DKFBHJ	1093	5	34	0.0739207	0.00548122	0.00272	0.00319704	0.00167425	0.00164	0.104888	0.050338	0.0122	0.407556	0.00795	0.0416065	0.01786	0.0635068	0.17998	0.160398	0.00245816	0.0013877	0.0113145	0.334551	0.00105	0.00348358	0.124705	0.00786	0.0264	0.00756686
DKHBA1	1660	4	36	0.0833915	0.00901272	0.00476764	0.00306529	0.0016	0.000993	0.0335082	0.0370439	0.00542487	0.456268	0.00140785	0.0273093	0.0247037	0.187552	0.0848263	0.310153	0.00236676	0.00259841	0.00999498	0.275047	0.0134679	0.00261277	0.202962	0.0115555	0.012	NA
DKIB014	1154	1	62	0.069748	0.020864	0.0154332	0.00714138	0.0025662	0.00162771	0.109265	0.167234	0.00719417	0.349404	0.00788	0.0252544	0.0127724	0.100897	0.0591928	0.975976	0.00182127	0.0018242	0.00511	0.292984	0.00251048	0.00261606	5.4031	0.00144881	0.0138311	0.00283
DKIB02	1744	4	24	0.108669	0.00723085	0.0139687	0.0030019	0.00411	0.00141	0.18626	0.0373657	0.00967869	0.309792	0.00347926	0.0286213	0.0271955	0.128944	1.27385	0.605762	0.00994007	0.00115349	0.00441207	0.413835	0.0040067	0.00473449	2.16457	0.00323197	0.00748	7.98e-05
DKMBNA	1609	2	31	0.172275	0.0247008	0.0309981	0.00565916	0.00303	0.00296	0.123856	0.0680703	0.00976318	0.448047	0.00574982	0.207733	0.0249937	2.6625	0.711338	1.49107	0.00664245	0.00435856	0.017239	0.30518	0.00536626	0.000924015	0.111998	0.00764	0.01075	0.00247915
DKMBUB	1570	1	36	0.0290188	0.00744813	0.0147502	0.00474525	0.00354164	0.00560288	0.181599	0.214715	0.0161313	0.216435	0.00166	0.0279179	0.0205704	0.12094	0.0558107	0.0603672	0.00685472	0.000899564	0.00503	0.25097	0.00242819	0.00273644	0.875927	0.0100483	0.0284568	0.00417
DKMBZA	1054	11	20	0.50788	0.0145117	0.0163431	0.00271335	0.00600764	0.00196677	0.0825952	0.11226	0.0428047	0.147166	0.0133	0.022745	0.0177173	0.241636	0.449754	1.42596	0.0102165	NA	0.00619662	0.312535	0.00241	0.00676122	0.264898	0.00267602	0.0135364	0.00302599
DKMM402A	1027	11	34	0.326642	0.0269848	0.0116229	0.00176619	0.00654818	0.00488039	0.22377	0.363008	0.0561638	0.331797	0.0417	0.00681139	0.0163213	0.0338626	0.0470574	0.35267	0.0153644	0.00137015	0.0164566	0.608622	NaN	0.00733288	0.325675	0.00186458	0.00344136	0.00577578
DKNL001	1096	1	101	0.120368	0.0130259	0.0112018	0.00921475	0.00432228	0.00246101	0.0327731	0.227234	0.00436068	0.114782	0.000355	0.0204858	0.0215996	0.0545085	0.0294021	0.023449	0.00414797	0.00106654	0.0124	0.0824955	0.00301643	0.00306075	2.86072	0.00204444	0.00607718	0.000942
DKPB80	1375	3	28	0.0711039	0.00893783	0.00892926	0.00805463	0.00186646	0.00290973	0.0286814	0.0469501	0.000153	0.271178	0.00470758	0.00696419	0.0119519	0.0196721	0.0876634	0.12949	0.0108757	0.000670266	0.00900786	0.217353	0.00467	0.00228091	0.081659	0.0219887	0.0016135	0.000494482
DKWDAD1	1275	8	20	0.10926	0.00643245	0.00388541	0.00388114	0.00348205	0.00120867	0.0662287	0.0742533	0.0158709	0.160775	0.00537487	0.0119399	0.0106044	0.0669556	0.0490366	0.0682299	0.00214082	0.00065422	0.00334949	0.552759	0.00153	0.00258837	0.0612242	0.000719785	0.282144	0.00690993
E8501	1348	1	137	0.156033	0.0167579	0.0189009	0.02206	0.00328013	0.00623675	0.167015	0.0964022	0.00198605	0.128568	0.00361	0.048364	0.0101302	0.198394	1.71163	1.93181	0.0128015	0.00545041	0.0105	1.37418	0.00312287	0.00851037	0.401349	0.00356546	0.0441021	0.0047
Eng-Li Chih	1387	5	54	0.081734	0.00917677	0.0269	0.00416577	0.00134574	0.00119	0.0579138	0.0281672	0.00147	0.273531	0.00211	0.882403	0.0133873	1.47798	0.0608954	0.0576528	0.00235457	0.00126005	0.00785245	0.127182	0.00264	0.00131653	0.18053	0.00625	0.00922	0.00124642
EP1	1072	5	95	0.0526352	0.00728321	0.0152	0.0192814	0.00646354	0.00816	0.405514	0.0237264	0.00032	0.356485	0.00264	0.00467098	0.0160104	0.0187165	0.309832	0.152982	0.00721426	0.00180788	0.0106251	0.291219	0.0201	0.00201854	0.166244	0.0283	0.0128	0.000248966
F115	1256	6	96	0.0653417	0.0067771	0.138512	0.0354796	0.00359656	0.00913853	0.073271	0.0732473	0.0118136	0.0894219	0.00431437	0.0268066	0.0183773	0.0943147	0.595094	0.168794	0.00597308	0.000989405	0.00248214	0.344642	0.00157	0.00117047	1.17238	0.0195	0.0873436	0.00632
F2834T	1041	1	57	0.0572553	0.0100805	0.0202315	0.00561868	0.00548973	0.0051176	0.103664	0.0704233	0.0103936	0.366376	0.00437	0.024748	0.0223458	0.124355	0.14403	0.403804	0.00392387	0.0016985	0.00692	0.291427	0.00291435	0.00557447	1.56411	0.00452811	0.0174677	0.00105
F44	1400	3	29	0.0479959	0.00817163	0.00414399	0.00656809	0.00179747	0.000619356	0.0352621	0.107284		0.298442	0.0143676	0.013198	0.0104369	0.0678783	0.0603103	0.0751421	0.00332707	0.000815708	0.005493	0.341007	0.00139	0.0022532	0.0677052	0.00075147	0.0351579	0.00305194
F7	1596	1	3	0.0510535	0.016256	0.0160654	0.00217253	0.00169468	0.00910313	0.120402	0.3968	0.028254	0.306145	0.00291	0.00373756	0.0244683	0.0129481	0.0914666	0.0768516	0.0114312	0.00103718	0.00181	0.284209	0.000796408	0.00130944	1.359	0.165771	0.0153151	0.0053
Fe	1442	5	61	0.279363	0.0170316	0.0282	0.0169876	0.0024035	0.00234	0.0403351	0.0142413	0.000693	0.22899	0.00691	0.0494541	0.0216736	0.180268	0.454318	0.801892	0.0145878	0.00654866	0.0546956	0.238577	0.0264	0.00402966	0.179194	0.0971	0.0234	0.000681999
FR19	1047	6	89	0.753206	0.015608	0.0536928	0.015594	0.00854013	0.000848774	0.248104	0.461106	0.00569168	0.291919	0.00359768	0.0244136	0.0115073	0.0933546	0.0937616	0.111154	0.00112821	0.00748004	0.0142161	0.551804	0.00256	0.00960896	0.183496	0.0369	0.0368448	0.00469
G22 T122	1363	12	61	0.188997	0.0123389	0.00385715	0.00613006	0.00144836	0.00769886	0.192001	0.363074	0.0380882	0.241094	0.00576	0.0144944	0.0237606	0.0530073	0.101401	0.221935	0.0118139	NA	0.00574867	0.580483	0.0131619	0.00553867	0.861748	0.00606675	0.0119436	0.00506
G3 T5a	1820	1	69	0.165173	0.00620308	0.0113994	0.00333739	0.00151257	0.000471709	0.100507	0.0470402	0.00429853	0.331701	0.004	0.018545	0.0099701	0.0982261	0.0344724	0.0328092	0.00318902	0.000863692	0.00573	0.0944458	0.00264423	0.00469937	4.17565	0.000682095	0.0116089	0.000277
GE129	1034	7	44	0.350743	0.00977145	0.0204	0.0204	0.00415	0.00441636	0.041	0.0744	0.0125	0.207717	0.00212937	0.0263	0.00701	0.34	0.0289	0.0789	0.00522	0.00165	0.00409267	0.122639	0.00338335	0.0014	0.178013	0.00103	0.0237	0.00215892
GE129	1034	7	45	0.463133	0.0114172	0.00941	0.00942	0.00258	0.00194699	0.0435	0.0384	0.00722	0.157492	0.00304615	0.0229	0.00517	0.0806	0.0574	0.212	0.00452	0.00124	0.00416094	0.121928	0.00167331	0.00285	0.865857	0.00313	0.0197	0.00389732
GE54	1364	8	36	0.113147	0.0180042	0.00258009	0.00258697	0.00605598	0.00479002	0.171216	0.0543621	0.00487258	0.387168	0.0235318	0.0264917	0.010019	0.0298712	1.15199	1.00008	0.0360648	0.00238194	0.00931033	0.566565	0.000522	0.00409512	NA	0.00232139	0.00909705	0.0137742
H105W	1809	12	16	0.225704	0.0110289	0.0093697	0.000687508	0.00245813	0.00352972	0.141175	0.0374365	0.0427177	0.516999	0.0106	0.00803309	0.0199531	0.0394357	0.0833844	0.761096	0.00501036	0.00130588	0.0169419	0.299707	0.00800044	0.00650444	0.570468	0.00236403	0.040538	0.00463
H113	1493	4	41	0.0663905	0.00841878	0.0166393	0.0109968	0.00298	0.00491	0.131442	0.372586	0.0112068	0.453353	0.00861438	0.0190518	0.016419	0.100695	0.0744911	0.0703182	0.00581595	0.000828055	0.0079728	0.360465	0.00249851	0.00239419	1.76454	0.0137157	0.0229	0.00383
H114	1080	11	5	0.137857	0.00641997	0.00829754	0.000501949	0.00432102	0.00440034	0.0315269	0.678384	0.0259178	0.390344	0.0154	0.0082419	0.00713264	0.0429995	0.131058	0.807909	0.00860297	0.000846446	0.00299867	0.221886	0.000429	0.00551907	0.314239	0.00427485	0.0126221	0.00460869
H121	1585	12	41	0.59525	0.0230784	0.000736865	0.000789345	0.000979988	0.00630512	0.28341	0.0548847	0.0187301	0.257338	0.00317	0.0355666	0.0257303	0.136127	0.855587	0.794271	0.00688026	0.00177148	0.0142596	0.224035	0.0124517	0.0135924	9.67358	0.00161939	0.041469	0.00438
H122w	1177	5	22	0.0222784	0.00518499	0.00841	0.00049546	0.00220975	2.48e-06	0.0151165	0.00513545	0.00466	0.15321	0.00479	0.0401397	0.0101991	0.123087	1.89093	1.70112	0.00611893	0.00401323	0.00389184	0.103695	0.00281	0.0029901	0.123987	0.000495	0.00702	0.00803637
H124w	1039	7	4	0.0865509	0.0187764	0.00575	0.00574	0.000459	0.00355488	0.0797	0.44	0.0145	0.645232	0.00490168	0.0114	0.0268	0.0645	0.0197	0.0675	0.0117	0.00378	0.00802205	0.264966	0.00439914	0.00179	0.294727	0.00277	0.0161	0.00832203
H14	1589	10	4	0.0341108	0.00990878	0.010252	0.0233981	0.00307651	0.00433927	0.27293	0.0436763	0.0174492	0.236258	0.00192034	0.552309	0.0156915	1.25314	1.08752	0.62361	0.00889352	0.00172342	0.00286876	0.461462	0.00145787	0.00400506	4.54496	0.0262289	0.284253	0.0424967
H49	1447	12	96	0.201284	0.0129236	0.000312657	0.00582901	0.000990985	0.0105338	0.249027	0.198772	0.0326223	0.0555781	0.0082	0.0498918	0.0235566	0.146178	0.756671	0.969003	0.033234	NA	0.0111496	0.637843	0.00524447	0.010542	3.85726	0.00141647	0.0397781	0.0183
H5	1753	12	14	0.0449517	0.011205	0.0148332	0.001081	0.00563494	0.00325282	0.128483	0.169785	0.0419053	0.338014	0.00174	0.0214548	0.0238369	0.0400755	0.132538	0.269821	0.00974665	0.00110851	0.00702254	0.429444	0.00356729	0.00266515	0.773114	0.00081173	0.0129739	0.0185
H52	1362	12	60	0.235767	0.00878915	0.00710204	0.00461633	0.00333884	0.00234279	0.299795	0.0795768	0.0171937	0.0919667	0.00278	0.0259622	0.0202172	0.220999	0.104385	0.554849	0.00511583	NA	0.00395475	0.209634	0.0125347	0.00625923	0.0819177	0.00845173	0.00371015	0.00127
H71	1475	12	44	0.39264	0.0147051	0.00488306	0.00252205	0.00266808	0.00199117	0.291167	0.0888955	0.0116699	0.246162	0.00155	0.0782587	0.015887	0.515029	1.25975	1.434	0.0411376	0.00768489	0.00619458	0.220091	0.00756479	0.0127931	1.88316	0.0229114	0.0318423	0.0127
H84	1253	8	51	0.0657574	0.00381027	0.0105594	0.0105527	0.00262973	0.000107	0.004465	0.0616865	0.0283047	0.325659	0.00867081	0.029793	0.0125412	0.0103947	0.0544197	0.0215	0.0225133	0.0307744	0.000957124	0.0234482	NaN	0.0175158	0.0800234	0.022165	0.0156157	NaN
H91	1451	10	18	0.0892438	0.0104857	0.0030096	0.0244376	0.00479527	0.000685039	0.0827999	0.0932734	0.0134237	0.350568	0.00447559	0.0175081	0.0190228	0.207794	0.0545276	0.203845	0.00242961	0.00121176	0.0117096	0.197996	0.00753086	0.00255291	0.277704	0.000567821	0.0258503	0.0011326
H95	1823	1	33	0.0341951	0.00301763	0.00978888	0.0024503	0.00323455	0.00359138	0.08579	0.140169	0.016269	0.203165	0.00218	0.00791309	0.0119024	0.0342156	0.015993	0.0236173	0.00387247	0.000350409	0.00209	0.174061	0.00153384	0.00140806	0.993931	0.00860749	0.0252962	0.00226
H99	1204	5	25	0.137028	0.00882671	0.00333	0.00560145	0.00300454	0.00234	0.126535	0.0349648	0.00543	0.216975	0.00634	0.0155934	0.013945	0.0966822	1.22891	1.49212	0.0065917	0.00297273	0.0108509	0.304646	0.00617	0.00500492	1.82251	0.0429	0.0547	0.00891619
Hi26	1158	6	68	0.323913	0.00737467	0.0242923	0.008165	0.00484845	0.0014793	0.106907	0.0765244	0.00895661	0.145201	0.00564391	0.0258383	0.0100356	0.125006	0.0801143	0.157587	0.00284697	0.00372454	0.0057427	0.158192	0.000934	0.00273407	1.20735	0.0156	0.089298	0.0021
Hi28	1350	1	104	0.110876	0.0199919	0.0118028	0.00544258	0.00269932	0.001311	0.0354901	0.0565206	0.00526509	0.0765098	0.00511	0.0137514	0.0200762	0.0519866	1.15573	0.901781	0.00395409	0.00109836	0.00455	0.163107	0.0012161	0.000520182	0.0295371	0.000214399	0.0010843	0.00304
HP301	1202	6	90	0.179924	0.00950422	0.0678059	0.017707	0.00532203	0.00945753	0.111794	0.350059	0.0112894	0.192727	0.00211325	0.11901	0.015905	0.896752	0.0435832	0.0662937	0.00367573	0.00274183	0.0100753	0.241136	0.000979	0.0021791	0.116782	0.0234	0.0362066	0.00481
HP301	1202	6	91	0.300974	0.020757	0.0512963	0.0138807	0.00304084	0.00296664	0.0809923	0.0393042	0.00675082	0.168688	0.00174976	0.0241216	0.0140548	0.156294	0.502405	0.318751	0.0112662	0.00182531	0.0128096	0.172568	0.000664	0.00342263	0.226619	0.0217	0.116939	0.00125
Huanyao	1634	4	38	0.0844406	0.00433465	0.0216165	0.00758909	0.00504	0.00242	0.0753508	0.127299	0.0123856	0.402535	0.00116	0.0072638	0.0187825	0.0154667	0.116245	0.192328	0.00107714	0.00159116	0.00731597	0.301623	0.00703364	0.00105413	0.111781	0.0193134	0.00503	0.000391
Huobai	1454	7	21	0.445649	0.0173773	0.00322	0.00322	0.0012	0.00168523	0.145	0.0539	0.00564	0.336291	0.00119877	0.0444	0.0116	0.302	0.314	1.06	0.00282	0.000873	0.0202652	0.100083	0.0104801	0.00407	0.337617	0.0013	0.0232	0.00213501
Huobai	1454	7	22	0.201194	0.010961	0.00289	0.00289	0.000923	0.000594469	0.065	0.0608	0.00366	0.162779	0.000125888	0.0231	0.0085	0.161	0.134	0.502	0.00121	0.000698	0.012594	0.0797672	0.00876667	0.00235	0.179118	0.000397	0.0144	0.00120642
I29	1058	9	52	0.281899	0.00328057	0.000952912	0.0293474	0.00128469	0.00017257	0.0936422	0.349613	0.0099219	0.312404	0.0087941	0.00500221	0.0100323	0.0221593	0.0459129	0.029359	0.00301678	0.00284828	0.000295751	0.264927		0.00194766	0.102216	0.000380584	0.069207	0.00297669
IA2132	1143	9	42	0.0624776	0.00708868	0.00904138	0.0250826	0.00181116	0.00780693	0.151567	0.00924953	0.00330483	0.446519	0.00518982	0.0324938	0.0274494	0.384206	0.428101	0.344895	0.00956037	0.00115453	0.00207204	0.33029	0.00108126	0.00217473	0.0694675	0.000774865	0.0176931	0.00346524
Ia453	1712	1	24	0.0242129	0.00515221	0.0201223	0.00191269	0.00224009	0.0010034	0.08401	0.0249313	0.00853222	0.196932	0.00101	0.00709804	0.0124941	0.0124133	0.0578116	0.0864304	0.00436089	0.000404277	0.00324	0.215106	0.00250386	0.00205585	1.77738	0.00255688	0.0108373	0.00155
Ia5125B	1310	8	47	0.0422982	0.0265487	0.0038426	0.00383486	0.00507145	0.00238551	0.172992	0.0541716	0.0153936	0.318265	0.00520427	0.0120023	0.0458365	0.0710223	1.03163	0.360108	0.00265758	0.00147643	0.00453633	0.441349	0.00336	0.00240227	0.118318	0.00425651	0.0401293	0.00168533
ICI 193	1655	3	38	0.112935	0.0123322	0.0124808	0.010234	0.00191846	0.000379639	0.031279	0.0461471	0.000209	0.353626	0.0031533	0.16096	0.0140683	1.26369	0.657565	0.954711	0.00399634	0.00215084	0.00760224	0.156267	0.00358	0.00343296	1.35841	0.000378288	0.0162488	0.00214003
ICI 441	1323	1	74	0.103782	0.0128796	0.0180319	0.00990949	0.00353257	0.00121411	0.0499156	0.102458	0.00409961	0.346658	0.0156	0.0219225	0.00933788	0.0449837	0.591304	0.904233	0.0129665	0.00149763	0.00685	0.42879	0.00096031	0.00599737	0.541849	0.000166911	0.000594478	0.00362
ICI 581	1804	2	7	0.134553	0.0144073	0.0384826	0.00657054	0.00735	0.00452	0.385589	0.030554	0.0197478	0.407023	0.00256588	0.250131	0.0499456	0.417398	0.159644	0.120374	0.0188127	0.00331728	0.0159129	0.484091	0.00659837	0.00205382	0.41722	0.00557	0.0055659	0.00262989
ICI 740	1244	8	12	0.242227	0.0218717	0.00562612	0.00564601	0.00618656	0.00269555	0.18545	0.0100717	0.012657	0.478714	0.0353802	0.0221556	0.0150614	0.0791996	0.25686	0.451082	0.00265216	0.00132337	0.00630227	0.648662	0.00503	0.00978786	2.7823	0.00118778	0.0465999	0.0165728
ICI 893	1594	7	67	0.110497	0.00680022	0.013	0.013	0.00435	0.00130319	0.092	0.539	0.0283	0.210071	0.00710851	0.0204	0.0266	0.103	0.0612	0.0737	0.00372	0.0042	0.00770505	0.422178	0.00565317	0.00171	0.145735	0.000304	0.114	0.0193597
ICI 893	1594	7	68	0.064639	0.00587708	0.0177	0.0177	0.00274	0.00208441	0.0383	0.217	0.0157	0.240914	0.00598264	0.0202	0.0242	0.0695	0.221	0.228	0.00449	0.00402	0.00286049	0.487608	0.00380011	0.00181	1.64924	0.000159	0.293	0.022148
ICI 986	1376	1	75	0.0917552	0.0163372	0.0240055	0.0152344	0.0053789	0.00387944	0.148935	0.0631476	0.00391867	0.290509	0.00391	0.0410196	0.0146329	0.115444	0.196485	0.220714	0.0126561	0.0014646	0.00371	0.429665	0.00275919	0.00641197	5.41765	0.0011878	0.00442212	0.00207
IDS28	1132	2	42	0.262151	0.0113413	0.112853	0.0212752	0.00782	0.00206	0.411982	0.141742	0.00621478	0.397457	0.00860053	0.0252183	0.0136869	0.0634305	1.59296	1.25084	0.0132389	0.00300701	0.0140292	0.41848	0.00566959	0.00883508	16.5245	0.00514	0.0199693	0.00935915
IDS69	1492	4	42	0.126831	0.0145351	0.00450117	0.00267582	0.00142	3.62e-05	0.064637	0.0407814	0.00372945	0.5676	0.0232098	0.0547102	0.0242729	0.284952	1.49344	0.77116	0.00406019	0.00153871	0.016529	0.233204	0.00484293	0.00344911	0.149293	0.00358771	0.00415	0.00617
IDS91	1250	12	68	0.110259	0.00589859	0.00286835	0.0036854	0.00185574	0.00707526	0.213762	0.202196	0.0258521	0.188638	0.0113	0.0123404	0.0208162	0.0580645	0.092953	0.133295	0.00444594	NA	0.008931	0.3389	0.00757505	0.00466216	1.40097	0.00186117	0.0226817	0.00541
Il14H	1251	12	69	0.0790415	0.0140419	0.000153271	0.00393397	0.000389423	0.00205951	0.216929	0.0898534	0.0245189	0.372089	0.0163	0.0216737	0.0156905	0.107221	0.290881	0.519337	0.0044074	NA	0.00833229	0.3745	0.00689154	0.00330726	1.90336	0.00375004	0.0421462	0.00731
Il778d	1339	8	35	0.06971	0.00625442	0.00443885	0.00441979	0.0099344	0.00401951	0.375467	0.0298532	0.0135941	0.512736	0.0154812	0.029808	0.0152024	0.240784	0.958218	0.472595	0.00467711	0.000993559	0.00767804	0.587864	0.001	0.00441741	3.12733	0.00110554	0.0427802	0.0127292
INB 101LFY/LFY (A632 X M16 S5)	1805	2	8	0.232319	0.0165225	0.0337216	0.00448682	0.00826	0.00294	0.0667873	0.0799222	0.0169589	0.368257	0.00256324	0.00532045	0.0128716	0.016922	0.0450645	0.0445772	0.00955094	0.00190511	0.0353219	0.274626	0.0160399	0.00256093	0.108688	0.00033	0.00307588	0.000212448
INBRED 100	1081	11	13	0.0514844	0.0325079	0.0253558	0.00158067	0.00442556	0.00630105	0.309136	0.201725	0.0532433	0.463165	0.0133	0.0250843	0.0382893	0.117701	0.411547	0.9105	0.0129419	0.0014291	0.00338954	0.566701	0.00262	0.00366603	0.203026	0.00111763	0.051033	0.0432695
INBRED 109	1110	11	22	0.0365038	0.00665897	0.00939323	0.000430284	0.00249956	0.000990958	0.0851767	0.0501359	0.0120245	0.295323	0.00683	0.00955622	0.0138864	0.0143506	0.0629675	0.237589	0.00318149	0.000628476	0.00152425	0.0831439	0.00295	0.00458318	1.13137	0.00189977	0.00953145	0.00147209
INBRED 141	1157	6	67	0.881192	0.0150561	0.0238007	0.00607393	0.00279748	0.00140243	0.0711867	0.0864817	0.00666987	0.190168	0.00778541	0.0174978	0.00920016	0.142505	0.019602	0.257223	0.00561589	0.00526128	0.00885663	0.147148	0.000617	0.00218676	0.12721	0.0149	0.0406164	0.000362
INBRED 2-687	1526	2	20	0.145135	0.00693532	0.0212608	0.00364256	0.0016	0.00228	0.119039	0.0281496	0.0036557	0.176973	0.00218005	0.0208561	0.00895896	0.0460269	0.0680542	0.0441191	0.00758718	0.00143745	0.00920013	0.184497	0.00533908	0.0025012	1.31114	0.00131	0.00901388	0.00094795
INBRED 305	1220	11	10	0.420163	0.0325421	0.0627342	0.00170577	0.00931952	0.00265498	0.311144	0.387689	0.0117417	0.38483	0.0293	0.0257089	0.00929343	0.0797096	0.869232	1.17531	0.012424	0.0027794	0.0086031	0.519423	0.0026	0.0101804	5.3528	0.0178885	0.0338264	0.00848871
INBRED 309	1045	6	87	0.101857	0.00489978	0.0102462	0.00329955	0.00386379	0.00102938	0.1127	0.266546	0.0124159	0.11625	0.00439896	0.0134691	0.0169034	0.047202	0.877942	0.534718	0.00132273	0.00211161	0.00652114	0.418898	0.00211	0.00282781	0.171556	0.0262	0.0946219	0.0238
INBRED 321	1094	5	35	0.189523	0.0213438	0.0239	0.00231204	0.00138944	0.000228	0.219938	0.0462785	0.00296	0.357253	0.0124	0.267027	0.022147	1.6182	0.598802	1.54547	0.00484534	0.00395592	0.0191269	0.334605	0.00565	0.00530332	0.12575	0.00791	0.00737	0.00347139
J47	1082	11	21	0.0517951	0.0366812	0.0162175	0.00188016	0.00899886	0.00256591	0.0998345	0.0761032	0.0454507	0.446955	0.0212	0.0328028	0.0169918	0.780269	0.768332	1.47625	0.0221736	0.00215491	0.0038625	0.352361	0.00383	0.00583802	2.04184	0.00365813	0.198322	0.00499104
J8606	1406	1	87	0.0492259	0.0126358	0.025909	0.00656705	0.0041421	0.00684319	0.113925	0.117759	0.0103854	0.176278	0.00442	0.111345	0.026192	1.82442	0.206318	0.541292	0.00887457	0.00166954	0.014	0.191794	0.00177428	0.00804297	0.575096	0.000304706	0.00219325	0.00121
K148	1426	7	23	1.04265	0.00933765	0.0148	0.0148	0.00617	0.00926671	0.0646	0.0943	0.012	0.278178	0.00169638	0.0337	0.011	0.749	0.0367	0.0421	0.0105	0.00131	0.00702248	0.200113	0.00611542	0.00208	0.142435	0.00644	0.014	0.00429227
K150	1057	9	51	0.0607328	0.00507607	0.00244937	0.0227363	0.00129922	0.00250772	0.0852702	0.00663103	0.00810439	0.221265	0.00547085	0.0219372	0.00723368	0.330657	0.349203	0.130352	0.00271833	0.0005712	0.00174323	0.128164	0.000152259	0.00129785	1.53334	0.0014729	0.0344589	0.00601834
K155	1355	5	83	0.0827359	0.00853929	0.00954	0.0277542	0.00315585	0.00147	0.0254512	0.0153571		0.450016	0.0009	0.126615	0.0375758	0.159888	0.0732951	0.0530971	0.00602824	0.00201712	0.000130176	0.196928	0.0313	0.000873516	0.10173	0.00334	0.0033	0.000793221
K201	1780	12	11	0.0737077	0.0186018	0.0127477	0.000486366	0.00277384	0.00180999	0.10016	0.676286	0.0319869	0.396222	0.00883	0.00578087	0.0137559	0.027634	0.00949413	0.0360888	0.00642491	0.000877235	0.00611399	0.27913	0.00518124	0.00331795	0.163063	0.000832818	0.0158879	0.00126
K4	1319	3	21	0.0274253	0.00713281	0.00578301	0.010194	0.00116161	0.000452406	0.0712215	0.103894	0.000621	0.157063	0.00165573	0.0141052	0.0279787	0.0796095	0.688632	0.195914	0.00201729	0.000785221	0.00524438	0.525296	0.0044	0.00167983	0.561014	0.00105036	0.0258029	0.00101977
K41	1288	1	132	0.17767	0.0165811	0.00885634	0.0117415	0.00500102	0.00246801	0.107326	0.157657	0.00332878	0.204709	0.00555	0.0153079	0.023232	0.0379862	0.221083	0.119809	0.0115465	0.000916816	0.0145	0.218554	0.00542468	0.00364261	11.8319	0.00329516	0.00614872	0.00394
K47	1329	5	44	0.0538682	0.00565299	0.00903	0.00487977	0.00359867	0.00285	0.053209	0.0844735	0.00438	0.152576	0.000746	0.0377674	0.0114552	0.0962293	0.239065	0.274279	0.00164386	0.00116915	0.00639718	0.0941957	0.00354	0.00252488	0.234944	0.00951	0.0121	0.00264718
K55	1811	12	8	0.0275144	0.00224448	0.00719085	0.000189607	0.00299816	0.00112342	0.0120543	0.0147941	0.00982402	0.155639	0.00166	0.00760325	0.0150406	0.0269835	0.0313113	0.758839	0.00355276	0.00109972	0.00198851	0.0622457	0.00448184	0.00179653	0.281874	0.00123482	0.0241868	0.000905
K64	1020	6	81	0.255578	0.0159448	0.0352268	0.00883634	0.00674415	0.00120594	0.217466	0.090871	0.0163917	0.124432	0.00913212	0.0173573	0.0174563	0.0524406	0.30787	0.273019	0.00640053	0.00801317	0.00639618	0.539314	0.00198	0.00617543	2.38756	0.0243	0.408654	0.0376
KO679Y	1525	2	19	0.123627	0.0209639	0.021637	0.00410012	0.00423	0.00211	0.041139	0.0798475	0.0109563	0.210187	0.0043977	0.149458	0.0130093	1.12909	0.697189	0.296161	0.00911493	0.00120627	0.0175528	0.252957	0.00867556	0.0052325	1.7025	0.0128	0.00385847	0.000677029
KUNG-70	1587	12	39	0.790336	0.00893088	0.00443104	0.000381073	0.00194983	0.000631947	0.120755	0.097106	0.0148047	0.194658	0.0072	0.00783106	0.00906531	0.027867	0.0245062	0.457095	0.00932148	0.0007812	0.0157002	0.205635	0.01038	0.00750397	0.0722801	0.00864507	0.0150937	0.000338
Ky21	1458	1	150	0.058492	0.00562712	0.0203632	0.00433966	0.00127604	0.00136007	0.0182455	0.05769	0.00156894	0.520739	8.73e-05	0.00181288	0.0111294	0.0157024	0.00393417	0.0129806	0.00283355	0.00051482	0.00314	0.1849	0.00237829	0.00107941	0.563658	0.000778349	0.0185963	0.000103
Ky226	1169	9	44	0.088256	0.00605709	0.00173689	0.0266575	0.00138751	0.00106916	0.025262	0.025287	0.0163998	0.346289	0.00696557	0.00959293	0.0184771	0.187428	0.0308716	0.0523369	0.00333513	0.000544092	0.00175541	0.322253	0.000829402	0.00127188	0.130994	0.00280055	0.0237403	0.0016543
L 127	1428	3	32	0.119351	0.00554295	0.00993478	0.00571246	0.00163653	0.000906104	0.191197	0.100914	0.000193	0.448842	0.00135607	0.142926	0.0150709	1.39643	0.0539872	0.391835	0.00452898	0.00144853	0.0211717	0.196088	0.00846	0.00371071	0.0667918	0.0104988	0.00994403	0.000641053
L 135	1105	6	8	0.746861	0.00792058	0.0188636	0.00565605	0.013487	0.00203913	0.457117	0.0690154	0.0229102	0.227298	0.0167638	0.0131232	0.0115994	0.0455212	0.0374095	0.0895385	0.00704798	0.00200881	0.00845046	0.528272	0.00233	0.00220521	0.0615408	0.00223	0.00670527	0.000572
L 139	1064	5	29	0.0275384	0.0107705	0.00909	0.00221609	0.00190996	0.00119	0.0497532	0.0732676	0.00938	0.293161	0.00149	0.0692224	0.0130867	0.383654	0.180687	0.231353	0.00570484	0.00168661	0.00515611	0.731557	0.000658	0.00190996	0.234033	0.00704	0.0209	0.000933799
L 155	1374	3	27	0.023389	0.00380004	0.00784668	0.0102738	0.00118033	0.000339413	0.0386031	0.0377691		0.206536	0.00257261	0.0102808	0.0134117	0.0450796	0.271647	0.33628	0.00198384	0.00104179	0.00258508	0.268549	0.00163	0.00271115	0.967697	0.0012773	0.0326737	0.00280397
L 289	1271	5	72	0.147802	0.00340147	0.0117	0.00961328	0.00240483	0.0013	0.061523	0.270641	0.00103	0.216535	0.00478	0.0478001	0.0147498	0.110659	0.242686	0.0909398	0.00581437	0.00174512	0.00648417	0.386397	0.00545	0.00163214	0.220165	0.000186	0.0119	0.00287289
L222	1633	4	39	0.104911	0.00699078	0.00807908	0.0047692	0.00266	0.000328	0.017568	0.209478	0.00734605	0.352495	0.00708072	0.0102894	0.0146786	0.0540869	0.0313404	0.0275089	0.00822074	0.00133115	0.0130079	0.699116	0.00350551	0.00255212	0.0897917	0.0153712	0.0356	0.00214
L317	1101	5	100	0.282306	0.00437006	0.0969	0.0146692	0.00460198	0.00584	0.0255825	0.0535144		0.469484	0.00541	0.0441923	0.0105805	0.417301	0.103342	0.410852	0.00997919	0.00278309	0.00863489	0.0834155	0.0241	0.00260485	0.155157	0.0151	0.00085	0.000444522
LH1	1689	4	31	0.162995	0.0119631	0.010523	0.00750445	0.00159	0.00414	0.113674	0.0756959	0.00898284	0.386274	0.0177197	0.0391712	0.0126244	0.150252	0.0380946	0.141871	0.00906196	0.000946864	0.00497413	0.267663	0.00332638	0.00423493	1.32234	0.00609281	0.0337	0.00477
LH119	1767	1	126	0.0947663	0.0151701	0.0188944	0.00998154	0.00399137	0.00166567	0.22331	0.135213	0.00407882	0.20988	0.00391	0.0193905	0.0383542	0.0464514	0.354009	0.182139	0.0114411	0.00180934	0.0102	0.212292	0.00306067	0.00477423	1.15917	0.00440779	0.000124925	0.00421
LH123HT	1456	1	115	0.259082	0.0153387	0.0173109	0.0219629	0.00571952	0.00319583	0.0961877	0.0693972	0.00405397	0.271815	0.00082	0.00472399	0.0143664	0.0100081	0.0397682	0.0500532	0.00496918	0.0011308	0.00955	0.176758	0.00174376	0.00332687	4.30583	0.00167823	0.00441751	0.00208
LH127	1620	7	69	0.255119	0.00787108	0.00913	0.00915	0.0036	0.000827985	0.0479	0.0883	0.0124	0.172263	0.00856778	0.0113	0.013	0.0416	0.0904	0.96	0.00337	0.00309	0.00835892	0.16776	0.00309711	0.00377	0.124987	0.000737	0.0592	0.00563925
LH127	1620	7	70	0.0765341	0.00176031	0.00359	0.0036	0.00166	0.000244342	0.00121	0.017	0.00189	0.0258501	0.00109428	0.000984	0.00631	0.00698	0.0051	0.0211	0.00128	NA	0.00303982	0.0257636	0.000433509	0.000501	0.0644352	4.73e-05	0.00249	0.000114289
LH128	1480	7	19	0.164558	0.0154459	0.0272	0.0272	0.00401	0.00626207	0.226	0.158	0.041	0.305474	0.00279327	0.0411	0.0274	0.109	0.142	0.101	0.00599	0.00141	0.0123433	0.364472	0.0047526	0.00284	0.687546	0.00859	0.0539	0.0277265
LH128	1480	7	20	0.293243	0.0140626	0.0271	0.0271	0.00285	0.00452379	0.165	0.15	0.0189	0.244562	0.00156524	0.0394	0.0206	0.062	0.239	0.187	0.00833	0.00131	0.0150024	0.268927	0.00610376	0.00492	2.27715	0.0161	0.0657	0.0190071
LH132	1113	9	27	0.116347	0.00820471	0.0106014	0.0322749	0.00348193	0.00134544	0.0601121	0.0271533	0.00824655	0.457813	0.0113637	0.0250286	0.00937102	0.196087	0.053207	0.184494	0.00379835	0.00108786	0.00605775	0.303701	NaN	0.00294193	0.15657	0.000394872	0.0436373	0.0076647
LH143 (Maintainer)	1516	12	78	0.0488854	0.0121821	0.00563016	0.00569514	0.00231946	0.00725605	0.270539	0.155003	0.0244956	0.449298	0.00968	0.0391059	0.0224043	0.187727	1.13515	1.11905	0.0316776	0.00395139	0.00675892	0.22545	0.00510583	0.00542164	10.7803	0.00840898	0.0221021	0.00721
LH146Ht	1664	2	41	0.0278489	0.00323721	0.0170418	0.00358044	0.0017	1.88e-05	0.0151258	0.0471452	0.00379673	0.20756	0.00642975	0.00737247	0.018316	0.0317021	0.0774579	0.118984	0.00215814	0.000787556	0.00923674	0.22561	0.00565395	0.00169031	0.0313645	0.000181	0.0140561	0.000519552
LH150	1838	12	5	0.416162	0.0348242	0.0137544	0.00120166	0.012323	0.0130028	0.576858	0.45651	0.144596	0.993042	0.032	0.225481	0.0493207	1.50973	0.448156	2.23628	0.0224916	0.00251343	0.0103553	0.827617	0.0120357	0.0154971	0.466761	0.0161482	0.058278	0.0149
LH156	1460	1	90	0.049001	0.00287463	0.0350455	0.00701155	0.00224785	0.000820384	0.0627244	0.030865	0.00233864	0.164164	0.0012	0.00948255	0.00750488	0.0223199	0.887945	0.693901	0.00535656	0.00123276	0.00418	0.159311	0.000492231	0.00308793	0.299377	0.000728501	0.00469151	0.000284
LH159	1598	1	49	0.0486721	0.0114717	0.110423	0.0052496	0.00417825	0.0035272	0.0315182	0.173093	0.00728104	0.160536	3.3e-05	0.0419886	0.0142572	0.129579	0.0725425	0.0542513	0.00859138	0.00122381	0.00624	0.15884	0.00269485	0.00311927	0.0555843	0.00173064	0.0294579	0.00106
LH160	1311	8	46	0.190638	0.0166024	0.008634	0.00864923	0.00652157	0.00384715	0.156102	0.100008	0.0244582	0.226832	0.0120974	0.0396793	0.0148601	0.457544	0.0282612	0.0651472	0.00430253	0.00259218	0.00114988	0.745494	0.00236	0.00147885	0.117277	0.0378806	0.0445301	0.0189053
LH163	1170	9	45	0.0783531	0.0024971	0.00207753	0.0255392	0.000788319	0.00675066	0.0784032	0.125948	0.00371341	0.318403	0.00371831	0.00692277	0.00622663	0.0617178	0.00754143	0.0106495	0.000935888	0.000105156	0.00440919	0.210947	0.000580811	0.00102387	0.0888957	0.000504398	0.0818737	0.00163833
LH164	1637	2	35	0.0371773	0.00930121	0.014942	0.00270459	0.00255	0.00344	0.084282	0.20518	0.00853379	0.439139	0.00455345	0.043774	0.0184513	0.335104	0.484844	0.141834	0.00258094	0.0011835	0.00979384	0.367611	0.00914812	0.00294012	0.100467	0.0185	0.0138762	0.00336013
LH165	1833	2	12	0.0815079	0.0139987	0.0120397	0.00214587	0.00327	0.00494	0.133253	0.190603	0.0170022	0.261344	0.00378446	0.0242312	0.0139689	0.637503	0.0295751	0.0242338	0.00623391	0.00117024	0.00653361	0.309717	0.00404004	0.00157113	0.0437883	0.00254	0.00532575	0.000537116
LH166	1514	1	127	0.0661053	0.023033	0.0345794	0.014323	0.00385606	0.00353754	0.0895279	0.0384521	0.00465573	0.182456	0.0038	0.0109667	0.014855	0.0499576	0.0162002	0.0269805	0.00687516	0.00116224	0.00578	0.146444	0.00199071	0.00291068	0.056803	NA	0.00831695	0.00242
LH167	1433	1	141	0.0738918	0.00709285	0.0209617	0.0120407	0.0029135	0.000972789	0.0277841	0.0260452	0.00209271	NA	0.00298	0.0110229	0.0115227	0.0211411	0.151766	0.606823	0.0030728	0.00122936	0.00528	0.072885	0.00149688	0.00254628	NaN	0.00076364	0.00520929	0.000646
LH169Ht	1306	12	76	0.188821	0.00632401	0.00585939	0.00317924	0.00195083	0.00391132	0.169239	0.321467	0.0324886	0.14934	0.0104	0.0149104	0.0126715	0.0534997	0.36403	0.901384	0.0138488	0.00245957	0.004074	0.406503	0.00582217	0.00976795	1.19702	0.00670315	0.0287372	0.0112
LH172	1296	5	73	0.101444	0.00369945	0.0309	0.010528	0.00290507	0.002	0.0519217	0.166136	0.00197	0.233094	0.00386	0.00810093	0.0115025	0.0302792	0.18604	0.105705	0.00486333	0.00120313	0.0054545	0.365327	0.00757	0.00204371	0.157544	0.00341	0.011	0.00156107
LH175	1507	10	23	0.35058	0.00973891	0.00922224	0.0254497	0.000940022	0.0019388	0.328474	0.0280953	0.0262584	0.0343347	0.0055762	0.00827704	0.011676	0.0301878	0.444301	0.300232	0.00667174	0.00251421	0.000255741	0.37899		0.0066631	2.75249	0.0124207	0.0409065	0.00383094
LH181	1346	3	23	0.0766666	0.00191937	0.0130974	0.0113755	0.00251993	0.00235897	0.0322573	0.066035	0.00153	0.322861	0.0256755	0.0134938	0.0116975	0.060983	0.124938	0.0363341	0.00869871	0.000338155	0.00500876	0.197376	0.00362	0.00254969	0.0913783	0.00407274	0.0113728	0.00102664
LH183	1289	1	20	0.070693	0.00857464	0.0124839	0.00126644	0.00384904	0.00235757	0.0151921	0.091011	0.0104455	0.128205	0.0128	0.136503	0.0179971	1.56692	0.0607551	0.463195	NA	0.00144437	0.00608	0.284515	0.00375222	0.00517566	0.205803	0.0416067	0.0383412	0.0057
LH184	1639	2	37	0.121643	0.0209443	0.0561102	0.0116072	0.00398	0.0016	0.0370736	0.0610103	0.00464958	0.658199	0.00164826	0.0211948	0.0141098	0.0835492	0.0576623	0.242368	0.00891001	0.0017914	0.00620838	0.221791	0.0133963	0.00144475	0.276718	0.00274	0.00406139	0.000152079
LH185	1774	4	18	0.248769	0.022184	0.00147893	0.00472713	0.000919	0.00665	0.294682	0.0685596	0.0170913	0.483763	0.0132611	0.0110926	0.0113726	0.0447023	0.111208	0.11731	0.00986126	0.00187945	0.0176785	0.51328	0.00758519	0.00281139	0.345036	0.0053804	0.0138	0.00504
LH189Ht	1388	12	62	0.138333	0.0234002	0.0182122	0.00377182	0.00382271	0.00734986	0.0413657	0.0499722	0.0106686	0.442607	0.0173	0.0455447	0.00888638	0.0645966	1.05886	0.83832	NaN	0.00422593	0.00886877	0.397962	0.00795958	0.00652288	1.61431	0.00498146	0.00430813	0.00895
LH190	1505	10	24	0.0605202	0.0128112	0.00381168	0.0277475	0.00540277	0.00169528	0.153859	0.0896786	0.0124813	0.151453	0.00111355	0.0156396	0.0207016	0.121681	0.0600231	0.0983938	0.00550914	0.00197313	0.00506198	0.240094		0.00173653	0.255027	0.000479716	0.00957912	0.000510105
LH192	1801	6	47	0.251264	0.0133455	0.0272656	0.00772683	0.00600594	0.00639321	0.132441	0.549745	0.0174822	0.302663	0.00516423	0.0192312	0.012738	0.0468294	0.202141	0.251519	0.00273125	0.00329655	0.00603873	0.357503	0.00122	0.00180678	0.156759	0.00193	0.00394305	0.00199
LH193	1521	5	2	0.0886303	0.0124941	0.00433	0.000551372	0.00236539	0.000529	0.0904388	0.0456757	0.014	0.432847	0.00322	0.0390482	0.02431	0.243811	0.122311	0.128064	0.00830918	0.00179196	0.016759	0.417747	0.00488	0.00442476	0.229264	0.0017	0.0243	0.00235436
LH194	1273	8	18	0.462311	0.0794489	0.00956255	0.00955887	0.0174707	0.00328678	0.421903	0.0940997	0.0630261	1.01545	0.0457208	0.0513348	0.030934	0.17171	0.277457	0.532521	0.00781254	0.00429046	0.0144486	1.27802	0.00504	0.00573165	2.87981	0.0171067	0.116945	0.0162133
LH196	1401	3	30	0.287038	0.00398941	0.0546194	0.0204662	0.00910533	0.00419606	0.020504	0.0711113	0.000159	0.183356	0.00456653	0.00306199	0.0176663	0.0141784	0.0861667	0.0301512	0.0105645	0.000967741	0.0208392	0.205307	0.00844	0.00162802	0.0953529	0.00115927	0.0224949	0.000441028
LH197	1688	4	32	0.0962731	0.00947304	0.0209135	0.0060668	0.000396	0.00144	0.107732	0.0429266	0.00741351	0.278604	0.00314453	0.0392047	0.0174863	0.157925	0.87866	0.623959	0.00864318	0.00146903	0.00499626	0.352379	0.00123493	0.00364034	3.17419	0.0257152	0.0299	0.00232
LH198	1240	6	29	0.00919943	0.00484488	0.0103459	0.00203135	0.00421913	0.000800864	0.0578723	0.0959426	0.0101637	0.163886	0.00424715	0.0214249	0.0228538	0.10064	2.22681	1.06401	0.0141821	0.00183522	0.000854566	0.502539	0.0021	0.00166711	0.153135	2.57e-05	0.0183895	0.000936
LH199	1161	2	47	0.298334	0.0190157	0.0313537	0.00644475	0.00273	0.00118	0.0862856	0.133058	0.00164587	0.26329	0.00668966	0.0237238	0.00625978	0.053656	1.31352	1.12767	0.00300572	0.00250391	0.00631459	0.307532	0.00271114	0.0048023	0.846699	0.00118	0.0259503	0.00169725
LH200	1488	1	55	0.327237	0.030993	0.0257658	0.0149604	0.00648936	0.00310255	0.40818	0.101669	0.00612387	0.104999	0.00265	0.019793	0.01773	0.0343229	0.212947	2.7936	0.00720002	0.00302539	0.0135	0.137832	0.00623352	0.00809748	2.98572	0.00716753	0.00427615	0.00111
LH202	1693	3	40	0.091374	0.00402328	0.0218001	0.0206028	0.00223072	0.000462953	0.121481	0.0227881	0.000592	0.259641	0.0085109	0.0231945	0.0134849	0.0789928	0.787066	0.362506	0.00396128	0.00132824	0.0137839	0.805368		0.00625263	2.91207	0.0665454	0.0288078	0.00262203
LH204	1706	6	38	0.154568	0.0428553	0.0153579	0.00360846	0.0102492	0.00422158	0.291648	0.148029	0.0138032	0.298887	0.00228911	0.0854102	0.0124856	1.36755	0.25343	0.64356	0.00273182	0.00252452	0.0121201	0.306164	0.00147	0.0019641	0.119936	0.00029	0.00184815	0.00104
LH204	1706	6	39	0.301151	0.0471062	0.0396152	0.0119241	0.00565123	0.00115536	0.090134	0.362583	0.0221497	0.394943	0.00908593	0.0198892	0.0188217	0.0884041	0.0506853	0.138885	0.00487262	NA	0.00945954	0.458965	0.00138	0.00319295	0.157496	0.00124	0.00917698	0.000188
LH205	1392	8	40	0.148168	0.00644702	0.00771884	0.00771033	0.00572391	0.00063662	0.111176	0.254566	0.0165323	0.181418	0.0114464	0.0227028	0.013827	0.0824047	0.240862	0.339155	0.0117271	NA	0.00904596	0.380096	0.00135	0.00297751	1.41195	0.000387076	0.0427372	0.0143601
LH206	1394	8	42	0.165012	0.00878589	0.00371097	0.00370994	0.00805399	0.00269805	0.246697	0.0445533	0.0125936	0.132081	0.00556183	0.00890119	0.0134769	0.0572653	0.0153205	0.045803	0.0106944	0.00163262	0.00905045	0.154482	0.00343	0.00373774	0.101833	0.000330436	0.0366156	0.00261672
LH208	1724	12	22	0.115543	0.00553192	0.0027065	0.000360187	0.00331304	0.000492708	0.0977651	0.170728	0.0388882	0.434947	0.0147	0.0141169	0.0109126	0.0637377	0.0147659	0.0407486	0.00437661	0.0010143	0.00449723	0.513033	0.00519382	0.00436981	0.110169	0.00265383	0.045234	0.00752
LH210	1569	1	32	0.0343312	0.0180342	0.0415236	0.00334004	0.00201588	0.00197833	0.0662948	0.121419	0.0103205	0.138305	0.0066	0.0128127	0.0183366	0.0613855	0.0111585	0.149732	0.00317798	0.00157911	0.0056	0.244425	0.00399223	0.00359103	0.0818055	0.00586582	0.00942523	0.000885
LH211	1317	3	20	0.102837	0.0194991	0.0222794	0.0255838	0.00271795	0.00282186	0.110954	0.0992467	0.000302	0.25803	0.00236013	0.0222884	0.0148304	0.0922232	0.904182	0.314491	0.00554885	0.00105628	0.0135147	0.0601319	0.00881	0.00172312	0.0611787	0.0100884	0.0039441	0.00108339
LH212Ht	1099	1	91	0.0215197	0.00272375	0.0138667	0.00492636	0.00114575	0.00132595	0.0244102	0.0355877	0.00170097	0.166026	1.22e-05	0.0124255	0.00779865	0.0200525	0.085913	0.0747916	0.00210399	0.000538174	0.00284	0.0740939	0.000855965	0.00196032	0.219259	0.00490323	0.00894806	0.000709
LH213	1667	2	38	0.126744	0.0106686	0.0355647	0.00682161	0.00302	0.00485	0.118544	0.136054	0.00757344	0.339745	0.00227591	0.0141519	0.0222525	0.0515022	0.0315012	0.026459	0.00591247	0.00180602	0.0206181	0.2564	0.0135002	0.00130753	0.060224	0.00172	0.00323408	0.000520967
LH215	1668	12	87	0.227316	0.0181527	0.00197111	0.00723222	0.00225682	0.0107127	0.342822	0.597775	0.0257861	0.635659	0.0148	0.0112019	0.0202883	0.044806	0.2134	0.444498	0.00437512	0.00222941	0.00682675	0.36848	0.0118483	0.00587726	1.85793	0.0199521	0.0210776	0.0265
LH216	1112	9	30	0.0699829	0.0186782	0.00263615	0.0216283	0.00161997	0.00204901	0.066822	0.0175913	0.00691493	0.420468	0.00602358	0.0339709	0.00879473	0.258016	0.250184	0.209211	0.00188442	0.00168377	0.00337818	0.137918	0.000394822	0.00141239	1.42556	0.0113403	0.00981831	0.0068516
LH217	1141	9	40	0.0575703	0.00376323	0.00673063	0.0199858	0.00129082	0.00250484	0.0550125	0.0295332	0.00439861	0.240214	0.00375725	0.00944669	0.00464141	0.0208797	0.245981	0.155476	0.00241181	0.000442934	0.0035153	0.218079	0.000706645	0.00151997	1.59192	0.00255818	0.0415056	0.0533509
LH218	1478	10	15	0.239339	0.0109275	0.00432947	0.0343875	0.00511631	0.00437175	0.144463	0.112866	0.024177	0.369256	0.00566967	0.0151982	0.0119423	0.0518727	1.00864	0.518477	0.00579284	0.00120049	0.0142054	0.278808		0.00408679	0.0950806	0.00299294	0.0243167	0.0142422
LH220Ht	1771	3	12	0.0823594	0.00483088	0.0133318	0.0135546	0.00345509	0.00158489	0.0692875	0.050945	0.00121	0.2643	0.00497158	0.0469857	0.0285846	1.23562	0.40904	1.42941	0.00472925	0.00344923	0.0171934	0.25949	0.0141	0.00470385	1.48177	0.000588226	0.0390007	0.00220829
LH222	1032	7	42	0.289266	0.0263731	0.042	0.042	0.00268	0.0130835	0.694	0.598	0.103	0.965838	0.0188941	0.0868	0.0617	0.31	4.55	2.43	0.0228	0.00633	0.00958849	2.17883	0.00746943	0.0156	NaN	0.0171	0.737	0.0418681
LH222	1032	7	43	0.123034	0.0108979	0.00747	0.00748	0.000679	0.00266629	0.178	0.098	0.0128	0.190945	0.00587553	0.0542	0.0178	0.209	1.29	0.939	0.00394	0.00238	0.00854736	0.50775	0.00135323	0.00556	2.67684	0.0101	0.0888	0.0149797
LH223	1613	12	37	0.37986	0.0109106	0.00710687	0.00089572	0.00247243	0.00140616	0.161053	0.105134	0.064071	0.268431	0.00526	0.0124579	0.0572132	0.0602672	0.201191	0.402197	0.00270311	0.0018123	0.0230875	0.344785	0.0114824	0.0162837	2.35948	0.00167978	0.212432	0.00261
LH224	1290	3	17	0.0315942	0.00332577	0.0152886	0.0170807	0.0032332	0.00228811	0.0448655	0.103089	0.00059	0.241584	0.00378036	0.00519937	0.0214137	0.0250587	0.875571	0.619546	0.00335479	0.00143698	0.00497001	0.347282	0.00625	0.00167601	0.499012	0.00135407	0.0352902	0.00269572
LH225	1628	6	14	0.106794	0.0180374	0.00441109	0.00143394	0.0019132	0.000429416	0.0495745	0.0637471	0.0061508	0.175318	0.00370083	0.00918259	0.0108552	0.0392685	0.784885	0.725913	0.00719175	0.00110804	0.00407561	0.296536	0.0011	0.00163044	0.0477658	0.000484	0.0124042	0.000803
LH231	1210	1	53	0.13632	0.00893272	0.0120557	0.00800372	0.0127774	0.0039161	0.0755136	0.192146	0.0285633	0.197748	0.0237	0.0149069	0.0229321	0.0490299	0.329703	0.190446	0.00808232	0.00229392	0.00867	0.351327	0.00307286	0.00818952	0.507237	0.000793225	0.00681745
LH252	1579	5	12	0.0378701	0.00400933	0.0072	0.00103933	0.00215953	0.000499	0.0281548	0.054575	0.00869	0.290094	0.000979	0.136413	0.0201206	1.33814	0.0837295	0.459806	0.011412	0.00159169	0.0130484	0.227737	0.00719	0.00339674	0.304422	0.00161	0.0618	0.00249335
LH260	1022	6	83	0.240168	0.0323959	0.0334376	0.00845039	0.00766023	0.00354935	0.237931	0.0272845	0.0124479	0.131966	0.0027729	0.0343531	0.013089	0.329503	0.471855	0.418832	0.00306098	0.00185744	0.00618415	0.200396	0.00101	0.00213821	0.153248	0.0162	0.0706733	0.00785
LH299	1710	1	56	0.03538	0.0251377	0.0533484	0.0049899	0.00354275	0.000667475	0.124745	0.115298	0.00470655	0.186464	0.00186	0.0157437	0.0155174	0.068592	0.0871121	0.432873	0.0110447	0.00136347	0.0044	0.221843	0.000971736	0.00187692	4.64816	0.000370819	0.00172098	0.000694
LH38	1189	8	5	0.364301	0.0334608	0.00311329	0.00309491	0.0105916	0.00258355	0.350559	0.586456	0.0127707	3.08491	0.0142162	0.00529243	0.0148245	0.0319585	0.00908086	0.0409157	0.00261029	0.00201537	0.00898728	0.287889	0.00567	0.00299966	7.06064	0.00613635	0.0216159	0.0116143
LH39	1098	1	97	0.224584	0.0415088	0.0120475	0.0851691	0.019457	0.01488	0.140042	0.669412	0.0126071	0.176964	0.0207	0.0632584	0.0188781	0.171366	0.638051	1.0097	0.0408565	0.0022673	0.0126	1.1376	0.00179577	0.00612424	2.22925	0.000782119	0.00241977	0.0116
LH51	1182	1	79	0.0315986	0.00644007	0.0110965	0.00574077	0.00566962	0.00381363	0.0295922	0.0587636	0.00740974	0.137349	0.00115	0.0147748	0.0139921	0.0438283	0.0345666	0.0346845	0.0177	0.000493983	0.00316	0.0768072	0.000729794	0.00182143	0.118319	0.000408603	0.0113758	0.00162
LH52	1776	2	4	0.160378	0.0100095	0.0140605	0.00239726	0.00619	0.00198	0.0579957	0.0712665	0.0196165	0.535414	0.00277159	0.0134529	0.0325335	0.0564779	0.218379	0.0970441	0.00702769	0.00212292	0.0011512	0.703817	0.00938392	0.00181781	0.138669	0.000218	0.000976851	0.0026716
LH57	1249	12	67	0.166494	0.0155583	0.012022	0.00585834	0.00411891	0.00966943	0.158625	0.222247	0.0171438	0.334787	0.0226	0.0142843	0.0168617	0.048782	0.619283	0.742657	0.0222583	0.00305376	0.0124496	0.53529	0.00950941	0.013847	3.90731	0.0331431	0.0295506	0.0503
LH59	1003	9	37	0.129931	0.0106972	0.00710045	0.0235589	0.0016089	0.00380586	0.0933912	0.0826559	0.00824686	0.429887	0.00683305	0.00742391	0.00717894	0.018957	0.243279	0.10457	0.012809	0.00132748	0.00558854	0.321996	0.00127703	0.00173952	1.6135	0.0137081	0.00935851	0.0592495
LH60	1166	11	25	0.13876	0.0138941	0.0230202	0.0010477	0.00782159	0.00410121	0.0724225	0.18529	0.0281622	0.365544	0.0203	0.0044872	0.0107097	0.0233631	0.323203	0.779908	0.0165685	0.00103564	0.00752348	0.261855	0.002	0.00688417	0.138834	0.00413912	0.00213849	0.00476464
LH61	1214	6	100	0.163521	0.0461405	0.00955703	0.00285396	0.00790303	0.00185007	0.216519	0.0770297	0.00480371	0.232425	0.0109295	0.131333	0.0113896	0.518982	0.420958	0.417966	0.00276524	0.00563235	0.00872237	0.216853	0.000884	0.00428067	1.39647	0.00925	0.022318	0.0285
LH74	1006	7	40	0.281635	0.0089185	0.00198	0.00197	0.000491	0.00199433	0.0759	0.151	0.0136	0.245779	0.00886069	0.025	0.0153	0.057	0.115	0.342	0.00223	0.002	0.00544829	0.283681	0.00149214	0.00261	0.204464	0.00359	0.0424	0.00281447
LH74	1006	7	41	0.194172	0.00654459	0.0093	0.00931	0.000616	0.00459984	0.0829	0.131	0.0134	0.27671	0.0137864	0.0173	0.0116	0.0388	0.751	0.71	0.00494	0.00207	0.00367581	0.42802	0.000783154	0.0033	2.88606	0.0125	0.044	0.00260017
LH82	1159	6	69	0.0262163	0.00464117	0.0176942	0.00442919	0.00114756	0.00210682	0.0244576	0.0168877	0.00360019	0.072037	0.00163311	0.0150936	0.00885955	0.0607722	0.762266	0.772092	0.00207603	0.00104098	0.00436997	0.12835	0.00067	0.00282923	0.133067	0.0121	0.0219505	0.00533
LH93	1736	1	70	0.0520482	0.00534706	0.00768021	0.00519153	0.00354428	0.00448767	0.156752	0.154916	0.00977911	0.149031	0.00187	0.0187942	0.00651865	0.158261	0.0680576	0.0649731	0.00295735	0.000481349	0.00446	0.0955547	0.000704995	0.00210931	6.32967	0.00397113	0.00576371	0.00136
Lp215D	1781	12	10	0.128372	0.0118703	0.0126947	0.000646104	0.00867579	0.0141456	0.344035	0.284911	0.086102	0.560574	0.0233	0.0149945	0.0213721	0.0408403	0.0663705	0.245852	0.00662952	0.00113191	0.0039257	0.717644	0.00327305	0.00594416	2.61667	0.0156374	0.038727	0.0127
LP5	1260	1	118	0.121669	0.0341051	0.0293331	0.0169942	0.00547091	0.00304317	0.245232	0.0519631	0.00535207	0.0939386	0.00232	0.0335194	0.0124464	0.13571	0.205244	0.398978	0.00753577	0.0016765	0.0137	0.121203	0.00359069	0.00788168	0.404464	0.00161071	0.0207653	0.00364
M14	1775	4	17	0.0503591	0.00629848	0.0258634	0.00253161	0.00145	0.00141	0.0559538	0.0337156	0.0061781	0.178001	0.0012084	0.017249	0.0138424	0.0474127	0.343147	0.266274	0.000905603	0.000654664	0.00416225	0.268938	0.0024918	0.00174917	1.3168	0.000791708	0.0714	0.00111
M162W	1810	12	7	0.451043	0.0964697	0.0588726	0.00153052	0.0116367	0.0121741	0.451014	0.10966	0.0517516	0.922066	0.00266	0.0257443	0.0640016	0.180117	1.05466	2.01968	0.0202415	0.00366858	0.024909	0.478961	0.00764678	0.0141603	NA	0.0629151	0.293785	0.00715
MEF156-55-2	1088	7	82	0.64123	0.0238814	0.0474	0.0474	0.00975	0.0133992	0.11	0.187	0.0236	0.251897	0.00730999	0.012	0.0146	0.0584	1.37	0.206	0.0152	0.00223	0.0217332	0.570897	0.00528572	0.0038	0.252248	0.000281	0.0192	0.0143102
MEF156-55-2	1088	7	83	0.0612082	0.0129887	0.0226	0.0227	0.00258	0.00671544	0.0564	0.116	0.0214	0.193038	0.0023064	0.00904	0.0164	0.0568	1.04	0.291	0.00243	0.00223	0.00274023	0.456536	0.00445617	0.0024	0.163247	0.000335	0.0486	0.0299291
Mo13	1496	5	67	0.182454	0.0314189	0.024	0.020296	0.00819817	0.00297	1.32091	0.640953	0.000897	1.83581	0.00816	0.303399	0.075534	6.29543	0.0594368	0.0506625	0.101115	0.0110121	0.0547394	0.923081	0.0555	0.00589382	0.95138	0.00358	0.00286	0.0025924
Mo16W	1118	7	30	0.0756308	0.0308412	0.0054	0.00543	0.00172	0.00162458	0.165	0.0288	0.00716	0.196205	0.000844831	0.07	0.0163	0.83	0.175	0.502	NA	0.00256	0.00909912	0.165656	0.00512179	0.00479	0.166259	0.0139	0.0168	0.00505548
Mo16W	1118	7	31	1.16903	0.00645035	0.0306	0.0307	0.00523	0.00504756	0.0327	0.0229	0.0195	0.173279	0.00462951	0.134	0.0103	0.502	0.288	0.562	0.00823	0.000751	0.00883788	0.251527	0.00862266	0.00825	1.60412	0.00442	0.0546	0.0125337
Mo1W	1192	11	9	0.0727746	0.00569025	0.00756513	0.000868267	0.00347903	0.00369848	0.0961116	0.206553	0.0293553	0.0836786	0.00597	0.0134045	0.0111491	0.0491143	0.185633	0.661928	0.0101198	NA	0.0049818	0.348046	0.0026	0.00611723	0.169827	0.0018403	0.0048518	0.00851212
Mo23W	1825	1	96	0.0584706	0.00828939	0.0269759	0.00353778	0.00193664	0.00342979	0.109242	0.114928	0.00409934	0.0841092	0.0018	0.0463814	0.00946865	1.00033	0.0509444	0.104794	0.00360258	0.00121958	0.00691	0.0871862	0.00134629	0.00295319	0.0410582	0.005257	0.00430668	0.000498
Mo24W	1334	12	56	0.0775341	0.00448159	0.0150764	0.00266007	0.00476071	0.00496033	0.0511057	0.0330665	0.0123902	0.144002	0.000888	0.0107295	0.0127057	0.0885827	0.268801	0.433625	0.00513448	0.00105517	0.00275716	0.112422	0.00237246	0.00146595	1.25208	0.000752393	0.00387118	0.000872
Mo28W	1757	7	89	0.0873005	0.00652256	0.027	0.027	0.00328	0.00398672	0.133	0.0374	0.00956	0.216198	0.00121224	0.0157	0.0197	0.0688	0.252	0.175	0.00899	0.00451	0.00746436	0.312004	0.00555213	0.00363	0.551808	0.00316	0.0261	0.0245885
Mo3	1014	1	92	0.101157	0.00383844	0.00694391	0.00196697	0.0025712	0.00312585	0.0531963	0.0620468	0.00322318	0.302938	0.00223	1.52659	0.0137504	1.76141	0.0508914	0.111471	0.00342337	0.000543626	0.0103	0.0908387	0.00509465	0.00438023	12.3831	0.00430125	0.0205531	0.00101
Mo39	1573	5	11	0.358498	0.0118768	0.0123	0.00155489	0.00395246	0.00441	0.151752	0.0761668	0.0193	0.442974	0.00931	0.0187469	0.0140787	0.110385	0.00544036	0.0091848	0.0108419	0.00258091	0.0174705	0.311534	0.00931	0.0035893	0.208366	0.00984	0.00647	0.000564133
Mo39	1573	6	24	0.274319	0.0313191	0.0148337	0.00454352	0.00331141	0.00171373	0.0564371	0.20359	0.0117447	0.546798	0.00933656	0.066588	0.0180019	1.23867	0.0531934	1.23603	0.00458994	0.00211219	0.00372921	0.375035	0.00156	0.00138491	0.168588	0.000611	0.00310832	0.000294
Mo45	1542	1	51	0.220289	0.0219538	0.00990653	0.0146184	0.00741077	0.0046734	0.291682	0.065229	0.00831943	0.262053	0.0112	0.0113467	0.0210794	0.0349968	0.0561812	0.0406793	0.00377616	0.00110271	0.00702	0.154238	0.00371452	0.00575556	2.44588	0.00313919	0.016237	0.0016
Mo46	1255	8	50	0.167346	0.00756674	0.00762071	0.0076454	0.00983503	0.00260395	0.334296	0.0628836	0.012578	0.296615	0.0219329	0.00772223	0.00923503	0.0283691	0.13606	0.450059	0.00812924	0.00171859	0.0324786	0.516586	9.97e-05	0.00526004	1.25714	0.0314935	0.051276	0.0053076
Mo47	1419	12	92	0.191359	0.0118884	0.0184125	0.0138166	0.00852724	0.00734082	0.12593	0.15734	0.0232983	0.227761	0.00618	0.0516612	0.0173928	0.193933	0.166725	1.72079	0.0341114	0.00275945	0.00879546	0.199333	0.00932947	0.00823004	2.0071	0.00386614	0.101865	0.00941
MoG	1695	3	43	0.121511	0.054147	0.0120703	0.00900176	0.00171094	0.000879303	0.0680334	0.0482022	0.000261	0.460177	0.0137352	0.114535	0.0152078	0.211388	0.718775	0.994447	0.00510818	0.00185393	0.0172195	0.193299	0.00525	0.00438008	0.0888292	0.00407931	0.0167856	0.00160247
Mp339	1421	5	55	0.0720655	0.0102419	0.015	0.00811634	0.00443386	0.0013	0.0313383	0.052895	0.00101	0.235619	0.00212	0.141934	0.0122473	1.12939	0.0241307	0.328245	0.00279232	0.00105262	0.00898111	0.207569	0.00573	0.00168216	0.138489	0.00219	0.00971	0.000934157
Mp339	1421	7	96	0.320768	0.0104597	0.0137	0.0138	0.00156	0.00166287	0.144	0.0553	0.0229	0.273295	0.00265205	0.0582	0.035	0.157	1.81	0.947	0.00531	0.00687	0.0107362	0.599432	0.00564187	0.00567	0.323244	0.00265	0.127	0.0140768
MQ305	1702	8	26	0.0224614	0.00492322	0.00258425	0.0025643	0.00883832	0.00123344	0.343509	0.0283012	0.0216199	0.1348	0.00318982	0.0119436	0.0199675	0.0897528	0.951688	0.331527	0.00154679	0.00107149	0.00430004	0.444296	NaN	0.00196811	1.05981	0.00970443	0.133604	0.00960467
MS106	1391	12	65	0.111443	0.0210001	0.00524413	0.00164876	0.00117691	0.00143126	0.0718385	0.0599873	0.00926362	0.108181	0.0007	0.00268732	0.00449859	0.00711583	0.00777195	0.0197404	0.00224869	0.00086214	0.00323348	0.0642509	0.00575404	0.00302081	0.0293483	0.00326308	0.0044992	0.00104
MS116	1053	11	12	0.272959	0.0307947	0.00874572	0.000698032	0.00427629	0.00262439	0.276646	0.690689	0.0285058	0.115873	0.0127	0.0307795	0.0176151	0.0880689	1.29953	1.28514	0.020514	0.00141809	0.00731917	0.448948	0.00321	0.00930313	1.05339	0.00120461	0.0288734	0.011199
MS132	1417	12	90	0.08047	0.0131446	0.000129228	0.00285916	0.0015055	0.00374329	0.290187	0.257873	0.0371787	0.201495	0.00813	0.00928607	0.0146781	0.0627647	0.795237	0.771628	0.0116509	0.00284301	0.0160544	0.383087	0.00459835	0.00923223	21.0072	0.00339653	0.201213	0.0321
MS1334	1247	8	15	1.31637	0.0148684	0.00356687	0.00355446	0.00733938	0.00157956	0.136761	0.292203	0.0501755	0.31694	0.0372961	0.0045685	0.0121135	0.0174301	0.0343036	0.0843958	0.00726847	0.000195008	0.0140406	0.332738	0.0055	0.00523152	0.0853353	0.0592912	0.0208499	0.0172316
MS142	1347	3	24	0.0193459	0.00401192	0.0417677	0.0253933	0.00432847	0.00296242	0.0526473	0.0562383	0.00128	0.237126	0.00565708	0.00524295	0.0132963	0.0342046	1.06666	0.42119	0.00481748	0.00101092	0.00320976	0.32709	0.00399	0.00232478	3.9821	0.0245424	0.0527132	0.00196398
MS153	1190	8	6	0.855148	0.0132127	0.00109033	0.000973729	0.00464149	0.00283487	0.11701	0.301614	0.0185645	0.363124	0.00794278	0.0266496	0.0181813	0.0585207	0.061245	0.190924	0.0156342	0.00102673	0.0163611	0.382515	0.00707	0.00242599	0.135267	0.00790341	0.0207209	0.00112971
MS200	1533	7	59	0.207265	0.00991516	0.0305	0.0305	0.00502	0.0043927	0.0868	0.121	0.00969	0.176286	0.00828753	0.188	0.0106	0.476	1.29	1.18	0.0074	0.00348	0.0113724	0.556251	0.00213699	0.00633	1.95863	0.0131	0.0839	0.0675162
MS200	1533	10	21	0.15345	0.0132346	0.0158396	0.0278004	0.00418531	0.00354923	0.331312	0.0648961	0.022061	0.178464	0.0153019	0.0418646	0.0114018	0.0992966	0.279622	0.180486	0.00262791	0.00205085	0.00769684	0.720523		0.00335087	0.185152	0.00840669	0.0579156	0.037958
MS221	1709	1	119	0.0593683	0.0153633	0.0329231	0.00944502	0.00330856	0.00289573	0.563808	0.0648442	0.00410768	0.188435	0.000357	0.0269403	0.0269019	0.120311	0.022408	0.0318736	0.00357395	0.00101734	0.0135	0.127099	0.002822	0.00352087	1.75488	0.00818588	0.0133787	0.00217
MS222	1441	5	60	0.11697	0.0119475	0.0157	0.00925049	0.00314066	0.00113	0.0223406	0.0343347	0.000134	0.1963	0.00448	0.0402805	0.0157294	0.275887	0.114383	0.170919	0.00213229	0.00312947	0.0105888	0.144904	0.0593	0.00101209	0.0961485	0.00114	0.00702	0.00129168
MS224	1630	6	12	0.398114	0.0131226	0.02105	0.00690323	0.00649225	0.00467333	0.192859	0.0347859	0.00618722	0.272428	0.00549208	0.0194206	0.0192102	0.044269	0.122367	0.180553	0.00526411	0.00312572	0.00622575	0.337525	0.00158	0.00500243	2.3909	0.00241	0.0154841	0.00103
MS225	1450	10	19	0.706939	0.0090419	0.00462355	0.0248925	0.00450893	0.00678835	0.235296	0.0845864	0.0125932	0.212291	0.00429448	0.00853721	0.0157119	0.0510236	0.0656947	0.137869	0.00249202	0.00190969	0.0026584	0.927629	0.00536302	0.00543142	0.316953	0.00150668	0.0809019	0.0133179
MS226	1572	6	25	0.104489	0.017021	0.0344464	0.00935867	0.00244821	0.00261975	0.0384449	0.771428	0.013103	0.19368	0.00275529	0.0174212	0.0137023	0.0252233	0.0823241	0.0873264	0.00612687	0.00112668	0.00443261	0.469488	0.00161	0.00101656	0.176731	0.000574	0.00389256	0.000258
MS24A	1109	11	16	0.0399261	0.00818242	0.0199563	0.00183784	0.00862541	0.015729	0.0663868	0.272917	0.0443986	0.417328	0.0147	0.0454494	0.0131334	0.316773	0.152064	0.38295	0.0118984	0.00106658	0.00315215	0.397109	0.000967	0.00354266	0.176446	0.0017036	0.105289	0.0153324
MS67	1718	4	26	0.0673812	0.00440414	0.011312	0.00322386	0.00262	0.00179	0.0532192	0.0421322	0.00574948	0.230179	0.000793183	0.0442547	0.0189122	0.678351	0.378766	0.914984	0.00301497	0.00211223	0.00169884	0.130386	0.00592331	0.00216774	0.0981357	0.00660548	0.00913	0.000462
MS71	1730	7	92	0.147441	0.00713194	0.0147	0.0148	0.000628	0.00238613	0.0942	0.0745	0.00854	0.141088	0.00546298	0.014	0.0158	0.0334	0.843	0.512	0.00368	0.00286	0.0056172	0.355319	0.0026417	0.00323	1.27531	0.000755	0.0872	0.0055467
MS72	1497	2	15	0.0782161	0.00738804	0.0227308	0.00476663	0.000933	0.00144	0.155633	0.0393391	0.00964547	0.28911	0.0151919	0.0112636	0.0147638	0.0828526	0.684454	0.191645	0.00187742	0.000646866	0.00261292	0.334779	0.00439228	0.00360585	1.78176	0.000312	0.030612	0.000697785
Mt42	1104	6	7	0.185086	0.0104003	0.0169995	0.00464591	0.0103276	0.00266799	0.377024	0.86242	0.0294232	0.540945	0.0165147	0.0615911	0.020069	0.0475741	0.621639	0.319797	0.0073048	0.000443148	0.0037804	0.511971	0.00221	0.000805724	3.8751	0.00237	0.0203432	0.0058
N193	1286	6	75	0.0691715	0.0239595	0.0147633	0.00426158	0.00299116	0.00158363	0.0742167	0.0504107	0.00647414	0.128665	0.00109055	0.319757	0.0205419	0.846975	0.0956819	0.369916	0.00134841	0.0115256	0.00559742	0.239542	0.000946	0.00199872	0.51962	0.022	0.0981397	0.00488
N199	1274	8	19	0.111326	0.0152386	0.00201303	0.00203881	0.00166862	0.000871146	0.0321292	0.043933	0.00574072	0.149976	0.00300573	0.0469111	0.0102972	0.152349	0.0786425	0.390398	0.00170546	0.00104427	0.0106379	0.156491	0.00627	0.00424522	0.170324	0.000259686	0.0386822	0.00342196
N200	1727	12	20	0.338221	0.0723362	0.0242118	0.00112683	0.0054023	0.00268707	0.172969	0.06164	0.0155763	0.289693	0.00219	0.0393222	0.0115262	0.206473	0.107329	1.53564	0.00344551	0.00213232	0.014859	0.233512	0.0107439	0.00617375	0.113458	0.00120484	0.0587514	0.00687
N201	1676	6	32	0.265145		0.0100749	0.00249054	0.01695	0.00126884	0.605135	0.204773	0.0108292	0.19553	0.00735682	0.0103885	0.0231446	0.0294334	0.138664	0.251554	0.00686896	0.00362204	0.00648564	0.415116	0.00164	0.00215027	0.0841583	0.00184	0.00644465	0.00222
N201	1676	6	33	0.073616	0.0336044	0.02479	0.00521365	0.00929424	0.0038185	0.154458	0.0899303	0.00772571	0.171563	0.00307657	0.0818054	0.0203183	0.743551	0.019411	0.0206691	0.00447172	0.00471768	0.0112418	0.152784	8.87e-05	0.00145563	0.246772	0.000206	0.00153627	5.65e-05
N209	1645	10	11	1.33223	0.0122534	0.00382534	0.026845	0.00458882	0.000695879	0.0308771	0.0197311	0.005909	0.321325	0.00455105	0.013166	0.00901063	0.0495605	0.307099	1.17267	0.010474	0.00194647	0.0200254	0.306159	0.00866269	0.00608198	0.265893	0.00125059	0.0188325	0.00340782
N215	1223	11	27	0.0735966	0.0149008	0.00685591	0.00247811	0.00339676	0.00836999	0.155497	0.161355	0.0360601	0.334661	0.0228	0.0491444	0.012538	0.0909358	1.19163	1.38003	0.0202143	0.00283347	0.00630774	0.469306	0.000815	0.00933591	9.8429	0.00240061	0.00413207	0.0150199
N217	1316	3	19	0.150063	0.00830075	0.0318814	0.030919	0.00315121	0.00255138	0.0745213	0.0967385	0.000403	0.339664	0.00715455	0.00558814	0.0149248	0.0152515	0.611713	0.508479	0.00513951	0.00150459	0.0140652	0.451855	0.00816	0.0034929	1.51691	0.00191144	0.00752715	0.000974102
N28	1431	3	33	0.0681359	0.0072757	0.00524275	0.00742866	0.00140629	0.000403383	0.0750046	0.0959101	0.00053	0.363385	0.00595452	0.0101105	0.0143232	0.0301032	0.0202913	0.0329762	0.00545492	0.00117931	0.00643562	0.366901	0.00267	0.00242153	0.0646131	0.00270279	0.00884482	0.000553881
N28Ht	1464	4	46	0.1461	0.00725873	0.0154677	0.00608333	0.00306	0.00133	0.211358	0.056954	0.00746069	0.420074	0.0136879	0.0339806	0.0196303	0.440024	0.110784	0.165847	0.00811304	0.00129454	0.0180626	0.231855	0.00438778	0.00705968	0.152026	0.00483964	0.023	0.00162
N501	1055	11	31	0.289395	0.015647	0.00742541	0.00116076	0.00306784	0.0011212	0.28015	0.181069	0.0143796	0.333347	0.0149	0.0307884	0.0130383	0.0826407	0.0621633	0.588538	0.0101579	0.00116935	0.00882691	0.266224	0.000839	0.00406351	0.368887	0.00193975	0.00491989	0.0026792
N523	1747	4	21	0.078402	0.0118605	0.011037	0.00100708	0.00173	0.00207	0.180967	0.0845071	0.00753099	0.270912	0.00639875	0.0169034	0.0105389	0.116165	0.348369	0.518539	0.00154691	0.00131079	0.0075435	0.16363	0.00132831	0.00195659	1.3644	0.000929484	0.0333	0.00181
N527	1312	6	74	0.169797	0.0126518	0.0112779	0.00344312	0.00422056	0.00197922	0.100397	0.00628287	0.00655983	0.0345877	0.0011454	0.057898	0.0246597	0.510547	0.949093	0.751301	0.0079891	0.00782985	0.00574776	0.180519	0.000678	0.00343026	0.0922108	0.0148	0.0454994	0.00383
N534	1732	6	40	0.0413179	0.0120111	0.0365432	0.00872404	0.0115608	0.00757287	0.282758	0.112861	0.0137247	0.224977	0.00270359	0.0192108	0.0122652	0.0633654	0.473047	0.314095	0.0031942	0.00143853	0.00342899	0.346693	0.00103	0.00100049	1.71143	0.00192	0.00596438	0.000177
N534	1732	6	41	0.0883668	0.00803378	0.00572624	0.00180405	0.00163043	0.000801799	0.0353691	0.124658	0.00908338	0.157572	0.00115061	0.0238993	0.0150811	0.166997	0.0155467	0.120641	0.00212919	0.000860198	0.00982678	0.129648	0.000445	0.00133212	0.151402	0.00231	0.00487235	5.68e-05
N538	1353	5	82	0.268596	0.0429145	0.0128	0.0211205	0.00377513	0.00157	0.0873581	0.125385	2.41e-05	0.626702	0.00129	0.113377	0.0347787	0.593816	0.147555	0.0588489	0.003451	0.00321603	0.0437026	0.183038	0.0066	0.000426555	0.0817002	5.9e-05	0.000542	0.000273525
N540	1222	11	26	0.069332	0.0253001	0.0393246	0.00159281	0.0040633	0.00261676	0.113348	0.376861	0.0708334	0.196483	0.0128	0.0187968	0.0414761	0.0722434	0.0225615	0.0825784	0.00757399	0.00149123	0.00402673	0.480107	0.00127	0.00442696	0.115116	0.000599336	0.0269965	0.00394952
N542	1711	1	5	0.0596357	0.0144236	0.0200504	0.000427482	0.00159334	0.00132908	0.0981207	0.0492595	0.00714478	0.395047	0.000744	0.0079706	0.0226177	0.0324031	0.0285675	0.0276367	0.00432728	0.000625678	0.0123	0.0433797	0.00465372	0.00192561	0.117726	0.013524	0.00407079	0.000824
N545	1305	12	75	0.04811	0.0211778	0.0311878	0.0040873	0.00713949	0.00593013	0.226541	0.129347	0.0450164	0.416415	0.00859	0.0323972	0.0514368	0.104402	0.492834	0.485323	0.00602316	NA	0.00761201	0.482138	0.0052243	0.00707747	3.45411	0.00114882	0.0305322	0.00474
N6	1358	5	49	0.315945	0.00979476	0.0063	0.00741193	0.00251011	0.00444	0.0483552	0.0232363	0.00701	0.377018	0.00971	0.00935372	0.0213093	0.0315244	0.0333389	2.24798	0.00222299	0.00511494	0.0177099	0.153167	0.00748	0.0111593	0.364375	0.00053	0.0117	0.00280315
N7A	1013	1	60	0.0973467	0.00841353	0.0148142	0.00149997	0.00166467	0.00130585	0.0984075	0.057079	0.00772335	0.120668	0.0137	0.010039	0.00575673	0.0332443	0.0625534	0.0767472	0.0011235	0.000750963	0.00664	0.189182	0.000568614	0.00411755	0.764807	0.000358815	0.000854882	0.00098
NC13	1393	8	41	0.450764	0.0094436	0.00422106	0.00422444	0.00558978	0.00462098	0.181616	0.0363358	0.0070689	0.375026	0.00820218	0.0159222	0.0131206	0.0322466	0.604938	0.962556	0.0296398	0.00295148	0.00867419	0.14752	0.00203	0.00517748	0.195772	0.000301907	0.00848268	0.00479446
NC230	1131	6	65	0.132178	0.00644495	0.0162351	0.0041355	0.00218671	0.00274831	0.0470559	0.143897	0.00292822	0.00966652	0.00118878	0.0142746	0.0151506	0.176246	0.832541	0.555301	0.00175626	0.00421368	0.00641973	0.126073	0.000595	0.0015175	0.0997894	0.0159	0.0195492	0.00356
NC232	1193	11	17	0.0691855	0.00780235	0.0445967	0.000879652	0.0103135	0.00594512	0.120531	0.114947	0.0249904	0.17858	0.0155	0.0418864	0.0148694	0.248772	0.803325	1.04463	0.0224013	0.00371114	0.00402814	0.473416	0.00029	0.00800484	3.42982	0.00147217	0.0300609	0.0249921
NC236	1246	8	14	0.20236	0.00966552	0.00308291	0.00308592	0.00523148	0.00186419	0.111326	0.0332199	0.0092683	0.132462	0.00389389	0.0358199	0.0150986	0.0608217	0.230301	0.413312	0.0108391	0.000937363	0.0196711	0.38448	0.00187	0.00480718	0.709873	0.0166845	0.0307178	0.00307389
NC250	1538	7	60	0.0993388	0.00884736	0.0117	0.0118	0.000711	0.00260266	0.0726	0.103	0.00968	0.313215	0.00794474	0.13	0.033	0.0905	0.173	1.24	0.00221	0.00753	0.00674335	0.809036	0.00381457	0.00333	0.418044	0.0107	0.0965	0.00848337
NC258	1795	1	122	0.0496824	0.0110337	0.013388	0.0138121	0.00446792	0.00153165	0.0611026	0.094318	0.00632077	0.251162	0.000132	0.0131987	0.0156921	0.105773	0.0576673	0.0735954	0.00279653	0.000938226	0.00348	0.177406	0.00511215	0.00186193	0.934582	0.00481272	0.022757	0.00103
NC260	1671	12	80	0.186463	0.0241604	0.00054143	0.00230966	0.000588138	0.00132403	0.131416	0.079454	0.0145214	0.0202999	0.00235	0.0133137	0.0156138	0.0321589	0.0568521	0.193793	0.00203322	NA	0.00873247	0.173586	0.00578606	0.00407789	0.820937	0.00344495	0.0133518	0.0023
NC262	1600	6	21	0.15308	0.0142312	0.0371294	0.0094581	0.00207144	0.00534938	0.0397947	0.116204	0.00876946	0.40367	0.0049979	0.0643666	0.04695	0.102491	0.21472	0.172902	0.0112309	0.000802131	0.0101478	0.172974	0.00051	0.00250446	2.06273	0.00474	0.0292646	0.00623
NC264	1737	1	17	0.032387	0.00653701	0.00668436	0.00472855	0.00545355	0.00539917	0.1485	0.18848	0.0275557	0.472837	0.00265	0.0255278	0.0276685	0.0912986	0.59027	0.498065	0.0115173	0.00116401	0.00309	0.293479	0.00281337	0.00260393	0.521806	0.0129814	0.0656137	0.00884
NC290A	1356	5	47	0.0826301	0.0136744	0.0277	0.00307985	0.00133713	0.000956	0.0804528	0.0137992	0.00447	0.565516	0.00574	0.0142583	0.02857	0.0667072	0.156036	0.126796	0.00306648	0.00102959	0.0117601	0.254369	0.00396	0.00747678	0.152799	0.0327	0.0314	0.0041763
NC294	1048	6	59	0.135074	0.00392016	0.0200589	0.00535538	0.00584873	0.00119495	0.10784	0.0584991	0.0142742	0.161338	0.00446157	0.00461748	0.0373648	0.0187305	0.151311	0.153921	0.00523578	0.00343962	0.00287364	0.548174	0.00217	0.00417431	0.0672936	0.00517	0.0173743	0.00275
NC298	1195	11	28	0.203104	0.0101874	0.00630774	0.00060397	0.00315039	0.00188675	0.0595702	0.0789599	0.0102344	0.158013	0.0252	0.053534	0.0103563	0.926545	0.0532642	0.964132	0.00257949	0.00063704	0.00440358	0.302474	NaN	0.00495534	0.246084	0.000167093	0.00256208	0.0065549
NC302	1486	1	123	0.0883935	0.00794193	0.0234066	0.00367917	0.00127933	0.0010764	0.068601	0.0430019	0.00167384	0.14456	0.00114	0.0121291	0.0112379	0.0227065	0.0102762	0.0111094	0.00186543	0.000709618	0.00914	0.0519143	0.00226246	0.00262168	1.51469	0.000942797	0.00147722	0.000546
NC306	1322	1	144	0.173454	0.0349056	0.00547611	0.0254349	0.00927668	0.00235396	0.252981	0.0801993	0.00336924	0.369142	0.00331	0.00800268	0.017444	0.0510031	0.289043	0.216102	0.0108114	0.00271656	0.00115	0.237425	0.00388276	0.00553112	0.110006	0.0105448	0.00681884	0.00481
NC306	1322	12	54	0.145731	0.00957918	0.00974045	0.0034823	0.00642227	0.00961058	0.308329	0.37178	0.0376502	0.354704	0.0143	0.00769531	0.026818	0.030286	0.101428	0.267482	0.00684757	0.000970477	0.00571868	0.572005	0.00835181	0.00516208	7.152	0.00181679	0.102886	0.0414
NC310	1529	12	48	0.305615	0.0148804	0.00629365	0.00129043	0.00260446	0.00236616	0.122374	0.0491464	0.0209976	0.264599	0.00371	0.0180199	0.0201298	0.103338	0.0507685	0.173201	0.00483236	0.000953208	0.00781114	0.270688	0.0102043	0.00540901	1.23934	0.00153547	0.0238392	0.0026
NC326	1659	1	26	0.216546	0.010236	0.124299	0.000847408	0.00102981	0.000353403	0.264208	0.0846673	0.00521871	0.298168	0.0195	0.00436117	0.00579379	0.0119258	0.0725325	0.0633504	0.00140601	0.000943675	0.00852	0.179838	0.0036265	0.00256122	0.414556	0.00180755	0.00993202	0.00122
NC326	1659	1	81	0.271295	0.0175984	0.014621	0.0120797	0.0121082	0.00455622	0.342434	0.227304	0.017849	0.783485	0.015	0.0594359	0.0266824	0.104309	0.512757	0.359543	0.0206397	0.00369624	0.00978	0.340504	0.00666917	0.00998952	2.10766	0.00418034	0.0208276	0.00435
NC328	1236	1	59	0.0194973	0.00275048	0.0162612	0.00418152	0.00153917	0.00171977	0.0392809	0.0298734	0.00577475	0.3149	0.00155	0.00516046	0.00544	0.0114379	0.715456	0.516629	0.00150811	0.000748877	9.2e-05	0.0949198	0.000756929	0.0014874	0.549384	0.00450591	0.00609224	0.00078
NC338	1714	3	3	0.0701667	0.00706945	0.015747	0.0292159	0.00264305	0.00119577	0.0629158	0.0467029	0.000468	0.296391	0.000595821	0.0361554	0.0254265	0.102706	1.09701	1.41716	0.00968364	0.00354813	0.0078302	0.464604	0.0109	0.00330073	2.82114	0.0065829	0.0109598	0.00178128
NC340	1149	5	18	0.0124158	0.00161008	0.00925	0.00141847	0.00105831	9.58e-05	0.0704976	0.0249203	0.00518	0.0828754	0.00157	0.838327	0.00623895	0.21243	0.0304132	0.0349188	0.00279347	0.000824113	0.00306403	0.293571	0.000185	0.00117806	0.862595	0.000276	0.0044	0.00276419
NC342	1438	5	93	0.109304	0.00993498	0.00764	0.00890422	0.00158119	0.000561	0.0803482	0.0375587		0.323614	0.00394	0.0354647	0.0159555	0.261928	0.0586971	0.081661	0.0044957	0.00146153	0.00822559	0.241829	0.0139	0.00150597	0.226045	0.00144	0.00836	0.00151794
NC348	1100	5	99	0.0607714	0.00989562	0.0319	0.010273	0.00305111	0.00145	0.0283835	0.14151	0.0012	0.277696	0.00338	0.0395378	0.0464469	0.184055	0.0686661	0.156195	0.0179417	0.00159383	0.00705057	0.668881	0.0508	0.00276809	0.156633	0.00441	0.0303	0.011904
NC350	1583	2	29	0.294541	0.0111118	0.0167242	0.00391001	4.8e-05	0.00039	0.189837	0.00646531	0.00398023	0.243654	0.00411211	0.00791422	0.00911823	0.0464543	0.00653895	0.0105706	0.00088716	0.00165615	0.00948473	0.0793666	0.00626664	0.00283789	0.0929661	0.00106	0.00658519	0.000232922
NC358	1839	12	6	0.114357	0.00150748	0.00214554	0.00013638	0.00137597	0.000847501	0.0111709	0.0131752	0.00449565	0.0641839	0.00133	0.00373095	0.00842387	0.011809	0.0167966	0.337237	0.00341192	0.00153183	0.00448835	0.0459331	0.00291511	0.00170961	0.0932454	0.00203595	0.00424968	0.0011
NC362	1365	8	37	0.0696825	0.00664753	0.00652858	0.00652858	0.00393817	0.000933544	0.132103	0.0802426	0.050105	0.474353	0.00580042	0.346019	0.0178749	0.118091	0.0105428	0.023999	0.00313533	NA	0.00362976	0.362743	0.00137	0.00122121	0.11466	0.000770347	0.126901	0.0271813
NC364	1083	11	32	0.0963862	0.0175574	0.0170942	0.00128339	0.00528735	0.00142803	0.0970837	0.0963496	0.0398108	0.276511	0.0225	0.0151133	0.0128394	0.0429213	0.246439	1.01164	0.00536425	0.00137676	0.00634556	0.268134	NaN	0.00475459	0.741683	0.00093554	0.00372751	0.00762346
NC368	1140	9	39	0.567771	0.0156948	0.00404352	0.0321364	0.00171528	0.000612961	0.0373017	0.00866603	0.00295204	0.287802	0.00434928	0.0114923	0.00740035	0.0575388	0.146579	0.433679	0.000795115	0.00125917	0.00736782	0.105137	0.00246341	0.00224801	NA	0.000242149	0.0373892	0.00380354
ND167	1111	11	33	0.0773433	0.018329	0.00575057	0.00158701	0.00492533	0.00553026	0.428436	0.0785812	0.0564191	0.250748	0.0235	0.00535849	0.0206815	0.0256778	0.351106	0.563502	0.0155919	0.00127707	0.00263257	0.360635	NaN	0.00506536	1.68094	0.000235251	0.0206946	0.00483757
ND230	1241	6	30	1.50896	0.0142589	0.00787845	0.00320942	0.00496564	0.000958132	0.109716	0.0272758	0.00272716	0.135361	0.00599633	0.0447783	0.0094917	0.221047	0.171621	0.583353	0.0035978	0.00375998	0.0104221	0.367054	0.00208	0.00317528	1.44069	0.000574	0.00620972	0.000386
ND245	1156	6	66	0.136444	0.0101145	0.0400753	0.00953789	0.00390741	0.00453166	0.0855439	0.246287	0.00493194	0.0860551	0.00126403	0.0120371	0.0158791	0.145616	1.02904	0.780882	0.010721	0.00127955	0.00657962	0.166159	0.000692	0.00382314	0.0886863	0.0124	0.0236673	0.00267
ND246	1756	7	90	0.0584981	0.0142688	0.0187	0.0187	0.00521	0.00980567	0.144	0.29	0.0323	0.203762	0.00243233	0.00681	0.0196	0.0315	0.246	0.169	0.00515	0.00279	0.000580217	0.647881	0.00507232	0.00168	0.309421	0.00119	0.0479	0.0180646
ND247	1097	1	131	0.290714	0.0123497	0.00336267	0.0081783	0.00179092	0.00144944	0.218168	0.0274731	0.00100478	0.351674	0.00787	0.0219701	0.0226383	0.085355	0.0738332	1.80439	0.00508779	0.00475368	0.0176	0.577969	0.00392824	0.00820532	1.28179	0.00100478	0.011431	0.00814
ND251	1137	11	14	0.094495	0.00583531	0.0101954	0.000964082	0.00416423	0.00164716	0.13474	0.186504	0.0711448	0.272301	0.0385	0.00658416	0.0239361	0.0307116	0.132667	0.160637	0.00730311	0.000828064	0.00429726	0.736421	0.00218	0.0114494	0.199261	0.00112401	0.0727874	0.0124464
ND259	1378	1	15	0.0269538	0.00374132	0.000538541	0.000779598	0.00121452	0.00150279	0.0128508	0.0116902	0.00670429	0.257999	0.00388	0.0132732	0.011041	0.0401443	0.0123984	0.238548	0.00492701	0.00113806	0.00231	0.20104	0.00223602	0.00216458	1.2358	0.00128721	0.0209689	0.0019
ND260	1224	9	46	0.101472	0.00464739	0.00670237	0.0245532	0.000171713	0.00292915	0.163027	0.0681197	0.00579809	0.0596165	0.00383287	0.00794951	0.00751354	0.0283448	0.514271	0.193612	0.0106529	NA	0.00278754	0.246074	0.0008056	0.00212634	1.74146	0.00184926	0.00999836	0.0037537
ND262	1471	5	66	0.0945491	0.00812538	0.00715	0.0138054	0.00263328	0.000908	0.026578	0.037265	0.00218	0.2758	0.0156	0.0118381	0.040498	0.0250832	0.060474	0.0517239	0.00423186	0.00108482	0.00521285	1.02759	0.00839	0.0015413	0.10152	0.000739	0.00843	0.00178834
ND265	1500	12	53	0.71643	0.0113167	0.00467631	0.00179522	0.013566	0.00494455	0.352915	0.49993	0.0296464	0.300857	0.00752	0.00886383	0.0279526	0.114139	0.0214661	0.0413188	0.0275184	0.00168494	0.0155341	0.385447	0.00696728	0.00432462	0.100094	0.00101832	0.0310055	0.00296
ND283	1443	5	62	0.297024	0.00838471	0.0546	0.0142873	0.00733454	0.000432	0.0529904	0.205905	0.00162	0.254479	0.0342	0.0391964	0.0166811	0.163587	0.427277	0.354138	0.0253892	0.00311384	0.0234605	0.287005	0.0435	0.0036556	0.0874597	0.000972	0.0587	0.020415
ND287	1372	3	25	0.0686165	0.00473717	0.030753	0.0392985	0.00388564	0.00143009	0.0677855	0.0794062	0.000475	0.291765	0.00730747	0.0157938	0.0142043	0.0814656	0.662914	0.23952	0.00455962	0.00110035	0.00601266	0.405851	0.00169	0.00330104	6.48593	0.000543531	0.0419485	0.0021705
NK794	1092	5	33	0.0755535	0.00399568	0.00657	0.00290674	0.000324091	0.000608	0.0280821	0.0740209	0.00808	0.154533	0.00203	0.0185639	0.00845229	0.134401	0.127241	0.102689	0.00407202	0.00107166	0.00396111	0.0521916	0.000822	0.00130645	0.106396	0.00337	0.012	0.00135254
NK907	1512	1	78	0.228573	0.00934342	0.0317087	0.00286317	0.00347127	0.000603122	0.234175	0.139618	0.00396337	0.160783	0.00573	0.0121668	0.00608093	0.0624911	0.022748	0.0693375	0.00315148	0.00159397	0.00759	0.173008	0.0016387	0.00295762	0.461742	0.00949917	0.00373969	0.000121
NKBCC03	1617	10	3	0.572323	0.0573753	0.00317906	0.0298396	0.00586265	0.00335257	0.219681	0.0526694	0.0233658	0.509724	0.0423804	0.081306	0.0166279	1.28217	0.695402	0.475054	0.00521682	0.00152109	0.0223132	0.498819	0.00159242	0.00555998	0.0685187	0.0107151	0.013979	0.0101907
NKH8431	1545	6	52	0.0920613	0.004823	0.0115909	0.00330248	0.00235273	0.000972023	0.0834203	0.0821497	0.0142207	0.284027	0.00640949	0.00463412	0.00870738	0.0422881	0.303312	0.272619	0.0016331	0.00125204	0.00258161	0.266448	0.00133	0.00148505	1.26513	0.00165	0.0485809	0.00279
NKNP901	1435	1	110	0.173534	0.011873	0.00748747	0.0296824	0.00946911	0.00543396	0.414586	0.149927	0.00457517	0.222135	0.000671	0.014363	0.0230746	0.0535558	0.191501	0.105514	0.00670526	0.0027301	0.0224	0.464433	0.00739153	0.00587647	1.77548	0.00380264	0.0137068	0.00656
NO. 380	1740	3	5	0.0493602	0.00254379	0.00375626	0.0112895	0.000571344	0.00198226	0.0384796	0.0750761	0.000457	0.145542	0.00165951	0.0756038	0.0136904	0.436404	1.28127	1.11161	0.00305734	0.00667622	0.00475829	0.244235	0.0101	0.00252089	2.21653	0.0143937	0.00612014	0.00166933
NORTH 7	1036	7	7	0.0776949	0.0147148	0.00946	0.00946	0.00161	0.00391989	0.0718	0.413	0.0171	0.451462	0.00167431	0.0555	0.0179	0.252	0.469	0.44	0.00854	0.00065	0.00459982	0.449146	0.00512006	0.0019	0.156124	0.025	0.134	0.027031
NP87	1675	8	24	0.0648549	0.00597581	0.00211975	0.00213432	0.00587231	0.00120712	0.142844	0.137543	0.00911315	0.376981	0.00161386	0.468312	0.0233099	0.590152	0.160103	0.202345	0.000695405	0.000584606	0.0114137	0.23935	0.00143	0.00264312	0.253258	0.00460979	0.0372778	0.00457043
NQ402	1123	5	40	0.0177305	0.0136281	0.0153	0.00507893	0.00496994	0.00147	0.084829	0.116645	0.00707	0.230113	0.0081	0.0468918	0.035631	0.146831	0.886218	1.46195	0.0192389	0.00431164	0.00534486	0.889881	0.000227	0.00490018	0.205292	0.00306	0.0297	0.00371002
NQ508	1647	10	2	0.126585	0.0200127	0.00430492	0.0194655	0.00425647	0.0021489	0.130796	0.0581299	0.0136671	0.210214	0.00540501	0.131862	0.0150665	0.890718	0.0405825	0.238683	0.00277162	0.000473099	0.00582539	0.316838		0.00197362	0.134548	0.00866825	0.019075	0.0013395
NS501	1002	9	32	NA	NaN	0.0390625	NA		NaN	0.342634	NA	0.126116	0.371702	NA	0.425223	NaN	0.56808	1.93638	1.65848	NaN	0.0323661	NaN	0.458705	NaN	0.0122768	2.8965	NA	0.294643	NaN
NS701	1025	11	11	0.203565	0.00776942	0.00464397	0.000533909	0.00192589	0.000492306	0.229883	0.0697254	0.0159861	0.224962	0.0106	0.00619369	0.0121447	0.0225733	0.0155891	0.0451292	0.00313238	0.000856335	0.0099536	0.177514	0.0028	0.00664613	0.207798	0.000260021	0.0117287	0.00556098
NY 166 (Neveh Yaar)	1698	12	24	0.178641	0.00534558	0.00515186	0.000916235	0.00495116	0.00225132	0.0200839	0.591	0.0616356	0.347795	0.012	0.00200525	0.00994072	0.00765973	0.0167383	0.106763	0.00682552	0.000785345	0.00112392	0.328023	0.00470683	0.00460037	0.217829	0.00207331	0.0175935	0.00456
NY6371	1734	6	42	0.161256	0.00996364	0.017995	0.00609763	0.00778492	0.00172349	0.201361	0.0459731	0.00996503	0.327834	0.00165945	0.0337054	0.0135206	0.0903577	0.136114	0.549463	0.00550736	0.00146455	0.00543775	0.294341	0.000764	0.00209937	0.211563	0.00203	0.0100054	0.000647
NY6371	1734	6	43	0.142697	0.0190548	0.0450472	0.0117904	0.00538375	0.0061579	0.104645	0.22374	0.0223147	0.373779	0.00527237	0.0219156	0.0163907	0.101313	0.0543351	0.0868103	0.00368323	0.00159656	0.000432557	0.951228	0.00331	0.00188431	0.179375	0.000607	0.00788442	0.0022
OC19	1758	7	88	0.12792	0.00586439	0.0176	0.0176	0.00242	0.0199218	0.0677	0.2	0.0224	0.0707062	0.00222172	0.0092	NaN	0.0307	0.044	0.0374	0.0231	0.000845	0.000255438	0.137492	0.0567406	0.00201	0.110172	0.00157	0.0265	0.00178926
Oh33	1827	1	77	0.12789	0.0198138	0.0559292	0.00809154	0.00393171	0.000570273	0.223987	0.151233	0.00805352	0.0893396	0.00654	0.024734	0.0216799	0.0867417	0.0247055	0.0539985	0.0122735	0.00148588	0.0125	0.299438	0.00733117	0.00597836	1.93242	0.00108035	0.0109999	0.00184
Oh40B	1217	8	9	0.16843	0.0323037	0.00170452	0.00168808	0.00646374	0.00381425	0.201641	0.131035	0.0112035	0.420692	0.00896221	0.134445	0.0145408	0.991539	0.403515	0.383557	0.00770774	0.000799931	0.00758663	0.298842	0.00673	0.00369463	0.101292	0.00678521	0.00667755	0.00880522
Oh43	1513	1	68	0.0433551	0.0130939	0.0173151	0.00273441	0.00148967	0.00169445	0.0205864	0.0461578	0.00472198	0.22675	0.00154	0.039398	0.0176452	0.419686	0.014718	0.0174826	0.00241319	0.000632408	0.00581	0.0979249	0.00256778	0.00293518	0.457542	0.000515965	0.0101306	0.00113
Oh43E	1550	5	7	0.320565	0.00419928	0.0144	0.00198196	0.00397512	0.00681	0.0215811	0.176181	0.00998	0.362742	0.0106	0.0082211	0.0100985	0.0294678	0.107418	0.858854	0.0030131	0.00230139	0.00695459	0.252228	0.00582	0.00345582	0.125599	0.00995	0.0105	0.00258346
Oh603	1681	1	102	0.0468977	0.0248402	0.0150438	0.00549219	0.0028888	0.00468611	0.137129	0.0594885	0.0043737	0.184995	0.00282	0.0752496	0.0153793	1.13804	1.23558	1.84495	0.00788539	0.00327256	0.00585	0.140741	0.00259954	0.00332077	3.09251	0.00619029	0.00576989	0.0014
Oh7	1658	1	42	0.0226529	0.00473997	0.000580838	0.00396193	0.00179452	0.0010846	0.0500691	0.260768	0.0114143	0.569562	0.000825	0.00348865	0.021995	0.0151199	0.0523907	0.0414981	0.00143239	0.000835411	0.00313	0.435468	0.00171564	0.00096628	0.088314	0.013268	0.0212797	0.00257
Oh7	1658	1	113	0.0520631	0.00769159	0.0117291	0.00514098	0.00168904	0.00061351	0.0196456	0.0355305	0.0016739	0.264308	0.00101	0.012291	0.00867435	0.0726157	0.0163035	0.063591	0.00379467	0.000717655	0.00327	0.0418588	0.00183485	0.00224385	6.63139	0.00037871	0.00434759	7.38e-05
Oh7B	1762	7	3	0.19919	0.00815853	0.00678	0.00679	0.00171	0.00445077	0.0867	0.0786	0.0108	0.215858	0.0058476	0.0662	0.00827	0.251	0.433	0.497	0.00822	0.00131	0.00808887	0.21429	0.0028242	0.00345	2.73077	0.0176	0.0557	0.00967879
OQ101	1291	3	18	0.0746448	0.00530712	0.0138717	0.0131126	0.00259082	0.00167253	0.082249	0.0589744	0.000401	0.238812	0.00143374	0.0288136	0.0110741	0.264066	0.208455	0.29707	0.00500959	0.00116472	0.0068003	0.141003	0.00403	0.00111988	1.07524	0.00866295	0.00226966	0.000290572
OQ403	1769	3	10	0.0734042	0.00932114	0.0217405	0.01989	0.00370878	0.00140543	0.103145	0.0928444	0.000714	0.23504	0.0138201	0.0238189	0.0170994	0.089957	1.15875	1.19059	0.00969748	0.0040617	0.00334649	0.787328	0.00466	0.00530472	9.77299	0.00258912	0.0315301	0.00283585
OQ601	1155	1	142	0.181996	0.0171919	0.0133442	0.0186227	0.00389824	0.00126762	0.182266	0.0599144	0.000543444	0.172697	0.0014	0.00943811	0.00846794	0.0171367	0.106267	0.923957	0.00313265	0.00161151	0.00735	0.0750756	0.00380411	0.00443917	0.766618	0.00370998	0.00191021	NA
OQ603	1282	8	33	0.0892406	0.0084568	0.0013788	0.00138001	0.00326723	0.000898217	0.0744842	0.106538	0.0139575	0.193301	0.00421024	0.0152431	0.0117821	0.0486913	0.984948	0.546935	0.0045734	0.0007009	0.00310623	0.361225	NaN	0.00195501	0.137727	0.00242107	0.0403919	0.00465087
Os420	1644	10	12	0.0839364	0.0151278	0.0047513	0.0194016	0.00348754	0.0108622	0.110428	0.0314463	0.0125045	0.268654	0.00656736	0.036053	0.0101589	0.118347	0.287672	0.3188	0.0077434	0.00123128	0.00780188	0.539387	0.000276144	0.00426886	3.81764	0.00182905	0.144334	0.0241106
OS602	1344	3	22	0.0572133	0.00742886	0.0149428	0.0249518	0.00251469	0.00235367	0.0321778	0.0279482	0.00124	0.45736	0.00639471	0.0115131	0.0185859	0.0391956	0.0464477	0.0565064	0.00485134	0.000768412	0.0110445	0.356721	0.00886	0.00328964	0.0997404	0.00912539	0.00602032	0.00145174
P39	1414	5	57	0.337958	0.0100495	0.0238	0.0101602	0.00425458	0.00179	0.148614	0.398932	0.000958	0.380964	0.00371	0.0111026	0.0218689	0.0556256	1.08379	0.249002	0.00433713	0.0017115	0.0129872	0.425365	0.00661	0.00308875	0.0982399	0.00716	0.0118	0.00167928
Pa392	1056	9	36	0.156609	0.00624531	0.00465222	0.0240451	0.00125026	0.00121909	0.0855314	0.0113998	0.00179508	0.192597	0.00276424	0.00894183	0.00618298	0.0329701	0.631924	0.423874	0.00505439	0.00115916	0.000543019	0.112544	0.0017729	0.00306512	1.34149	0.00613923	0.0130253	0.00742485
Pa405	1008	7	11	0.385734	0.0157684	0.00929	0.00929	0.00254	0.00274156	0.231	0.652	0.0337	0.473449	0.00774482	0.0144	0.0204	0.0461	0.179	0.163	0.00433	0.00249	0.0034049	0.565656	0.00532434	0.00231	0.222832	0.00707	0.0078	0.00513734
Pa468	1713	3	2	0.0664539	0.00840617	0.0144731	0.00803374	0.00302784	0.00232574	0.0691093	0.130518	0.0016	0.312212	0.00418565	0.0138048	0.0199246	0.0538711	0.0408607	0.0411071	0.0111133	0.000335302	0.0121294	0.223605	0.0105	0.00133221	0.0831766	0.0293929	0.00187679	0.00126582
Pa762	1564	7	61	0.116137	0.0133025	0.0184	0.0184	0.000959	0.0027544	0.122	0.161	0.0124	0.34854	0.00642902	0.219	0.0241	0.175	0.588	1.14	0.00348	0.00366	0.00572236	0.382109	0.00271357	0.00253	3.19328	0.0054	0.0534	0.00915358
Pa762	1564	7	62	0.0337112	0.00151581	0.00269	0.00271	0.000491	0.000323148	0.00841	0.00538	0.00187	0.0606753	0.000811113	0.00455	0.00884	0.0124	0.0136	0.204	0.00055	0.000334	0.00452926	0.0251043	0.00311727	0.001	0.313039	NA	0.006	0.000997994
Pa778	1367	8	39	0.143515	0.0116403	0.00443826	0.00443406	0.00351978	0.0014899	0.0890011	0.0631841	0.0161583	0.0259281	0.00345897	0.0139638	0.0159716	0.0517388	0.0206836	0.0382888	0.000765398	0.00428518	0.00492161	0.348578	0.00373	0.00248282	0.0991674	0.000159371	0.0222605	0.00579396
Pa880	1333	12	55	0.262778	0.0636325	0.00720182	0.000814643	0.00531102	0.00268166	0.160106	0.356921	0.0222315	0.284828	0.0118	0.0835357	0.0178904	0.246659	0.390363	0.921667	0.0111324	0.00136777	0.0100784	0.317237	0.00406053	0.00741737	0.297905	0.0136619	0.0272303	0.0202
Pa891	1768	3	9	0.0503395	0.0098675	0.0138641	0.0157177	0.00140882	0.00152029	0.18247	0.0473978	0.000288	0.280443	0.00439884	0.0899176	0.0269791	0.782285	0.918024	0.844452	0.00730841	0.00234191	0.00633395	0.65726	0.00803	0.0039886	2.91141	0.00683497	0.0103145	0.00364156
Pa91	1487	1	72	0.0592614	0.00584377	0.0335159	0.00692779	0.00304615	0.00149349	0.0387668	0.0779098	0.00421537	0.272484	0.000379	0.0255976	0.0135621	0.0923264	0.0795193	0.102679	0.00190769	0.000880471	0.00316	0.136042	0.00221301	0.0037207	1.46439	0.00952423	0.0179692	0.00138
PH207	1743	3	8	0.0665044	0.00279492	0.00551258	0.00373034	0.00200167	0.000473891	0.0897157	0.0669247	0.000922	0.201744	0.00458541	0.0275804	0.0136851	0.104239	0.353226	0.301673	0.00264349	0.000936449	0.0047832	0.461172	0.00316	0.00167201	0.657706	0.00809014	0.010404	0.000172043
PHAA0	1745	4	23	0.0644537	0.00423748	0.0115496	0.00123036	0.00298	0.0033	0.023188	0.324343	0.0200546	0.308852	0.0106393	0.0486654	0.0106618	0.292554	0.00916766	0.00889508	0.0055366	0.00102905	0.00539906	0.254306	0.00239069	0.00112533	0.138784	0.00412119	0.0249	0.0013
PHAW6	1547	6	26	0.420834	0.0094636	0.0101569	0.00335705	0.00568509	0.000904944	0.152403	0.0652928	0.00479475	0.23187	0.0017807	0.0128973	0.0121018	0.0536508	0.0187302	0.0565973	0.000656814	0.0011622	0.0127185	0.359834	0.0018	0.00122423	0.090383	9.12e-05	0.00460682	4.01e-05
PHB09	1238	1	16	0.139532	0.00956635	0.0320541	0.00162169	0.00295878	0.000829639	0.0833424	0.0741842	0.016633	0.351633	0.0376	0.00884948	0.016923	0.0451388	0.0264894	0.042368	0.0123909	0.00226607	0.0133	0.412352	0.00302858	0.0055524	6.95364	0.010208	0.0082588	0.000572
PHB47	1138	11	23	0.156537	0.0185649	0.0159633	0.00257628	0.00255782	0.00328961	0.0705315	0.226902	0.0185395	0.337376	0.0342	0.0149706	0.0118403	0.127782	0.107204	0.999185	0.00842602	0.000928016	0.00370514	0.474406	0.00204	0.00584512	0.17865	0.00121196	0.0529223	0.0061383
PHBA6	1523	5	4	0.0515411	0.00559629	0.00131	0.000510741	0.000369641	0.00113	0.0203183	0.123293	0.0118	0.179622	0.00227	0.00483515	0.0153004	0.0179972	0.00589836	0.00785189	0.00480136	0.000602158	0.00378584	0.118923	0.00335	0.00156402	0.168745	0.00356	0.011	0.000395476
PHBB3	1601	6	20	0.130282	0.0259247	0.0107319	0.00267875	0.00157978	0.00071096	0.0298531	0.0359999	0.00373073	0.415266	0.00640828	0.0419021	0.0262983	0.186388	0.143924	0.558532	0.00503336	0.00328608	0.0152688	0.112621	0.000275	0.00143277	0.106783	0.00395	0.0065336	0.000537
PHBW8	1445	12	94	0.120373	0.00811842	0.00639675	0.00327769	0.00210892	0.00901541	0.0901949	0.272185	0.0149957	0.191442	0.0117	0.00840536	0.00741972	0.0340017	0.246254	0.427178	0.00564207	0.00137407	0.00365679	0.396334	0.00512533	0.00865148	2.86329	0.00213108	0.0738391	0.00459
PHEG9	1272	8	16	0.110685	0.0169894	0.00422215	0.00421621	0.00532106	0.00289188	0.102616	0.0100385	0.0119961	0.34462	0.00996438	0.0289974	0.018465	0.123111	0.118521	0.296447	0.00616638	0.00144001	0.00889958	0.334797	0.0059	0.00875721	1.9376	0.00181373	0.0305872	0.00454989
PHEM7	1615	12	35	0.323675	0.014092	0.0015829	0.00057154	0.00248821	0.000747914	0.737682	0.183037	0.0155365	0.000320611	0.000863	0.0203109	0.0262027	0.109345	0.0209941	0.0530327	0.00416264	0.00173918	0.0195451	0.593313	0.00462032	0.00752602	0.0756642	0.00549661	0.173637	0.0116
PHFA5	1700	8	25	0.0481846	0.00526144	0.00260769	0.00260405	0.00195668	0.00190333	0.0481871	0.0120262	0.016422	0.209161	0.0168209	0.00683866	0.0190127	0.0223781	0.12988	0.526033	0.00336538	0.000823161	0.00182938	0.603962	0.000392	0.00253131	0.939354	0.000698293	0.0449611	0.0109048
PHG39	1351	1	85	0.0571337	0.0245217	0.0047038	0.00487544	0.00291626	0.000902597	0.0574014	0.0646221	0.00529002	0.128077	0.00196	0.0257797	0.0110325	0.168603	0.0939269	0.845037	0.00329294	0.0020113	0.00376	0.0860215	0.00233349	0.00182178	9.7924	0.000563827	0.00899991	0.00144
PHG47	1527	2	21	0.0796458	0.00484034	0.00710968	0.00179812	0.0023	0.00133	0.109311	0.119313	0.00879936	0.415004	0.00751781	0.00988179	0.0200593	0.0405465	0.0754541	0.101259	0.00308362	0.00154773	0.012857	0.835039	0.00820196	0.00214316	0.102317	0.0281	0.00682182	0.000871459
PHG50	1562	10	6	0.186654	0.0108184	0.0137609	0.0310779	0.0024284	0.00602366	0.421874	0.190871	0.0564031	0.0849538	0.0033978	0.0245598	0.0250885	0.0912444	0.14721	0.150184	0.00338474	NA	0.00805549	0.820065	0.000507548	0.00419747	2.52491	0.0346144	0.182087	0.013774
PHG71	1669	12	88	0.0875232	0.00770469	0.0301707	0.00261304	0.00718242	0.00237863	0.175672	0.182642	0.043017	0.371196	0.0061	0.017464	0.0301913	0.0690285	0.0895743	0.305261	0.00484516	0.000848033	0.00492273	0.464786	0.0112537	0.00500891	1.5812	0.00108934	0.0478932	0.00447
PHG83	1728	7	94	0.299179	0.0140941	0.00587	0.0059	0.000881	0.00345517	0.122	0.159	0.0104	0.00125267	0.00489116	0.0826	0.0207	0.453	0.169	1.09	0.00791	0.03	0.009746	0.322868	0.00190828	0.00254	0.118221	0.0137	0.0447	0.00955096
PHG84	1611	2	33	0.165504	0.0294585	0.0157705	0.00393525	0.000194	0.000761	0.088978	0.00834882	0.00141476	0.282626	0.00134799	0.0290143	0.0227791	0.0865989	0.00634393	0.0125559	0.00331406	0.000869669	0.00450986	0.139455	0.0124596	0.00285904	0.0674616	0.000129	0.00364795	0.00021897
PHG86	1697	12	25	0.0806307	0.0185744	0.0167176	0.000393858	0.00831829	0.00747656	0.114244	0.621884	0.0636655	0.449237	0.0186	0.0155608	0.0168009	0.0834012	0.0631636	0.312215	0.017278	0.00192878	0.00546225	0.436019	0.00636475	0.00483883	0.237483	0.0198932	0.0215317	0.00527
PHGG7	1457	1	143	0.123848	0.0205734	0.00695843	0.00440366	0.00170594	0.000657228	0.0448813	0.0577032	0.00326004	0.277441	0.0104	0.018763	0.0141838	0.0883271	0.169161	0.486685	0.00220658	0.00200253	0.00658	0.138376	0.00177001	0.00274992	1.07849	NA	0.000975164	0.00209
PHH93	1114	9	28	0.154813	0.00191061	0.00308338	0.0259882	0.000873592	0.00104482	0.0955755	0.104846	0.0548344	0.197114	0.0103173	0.0047303	0.00972832	0.0177508	0.0909253	0.0420872	0.00166063	0.0018789	0.00129103	0.218915	0.00129292	0.001169	3.47269	0.00208936	0.0386265	0.0025603
PHHB4	1556	12	32	0.6768	0.0114312	0.00422756	0.00174749	0.00306111	0.00191428	0.100969	0.105991	0.0163357	0.218146	0.00147	0.0134534	0.0250122	0.0382791	0.0576476	0.40989	0.00582134	NA	0.0116525	0.117653	0.00719492	0.00683844	0.115407	0.00419595	0.0221451	0.000775
PHHB9	1741	3	6	0.0477723	0.00723048	0.00295663	0.00350173	0.00079523	0.000235171	0.0195273	0.0213869	0.00068	0.265537	0.00250532	0.0155131	0.0182468	0.128818	0.328711	0.711527	0.00396256	0.00181204	0.0063333	0.214597	0.0139	0.0028737	0.0677847	0.00136888	0.0180796	0.000755809
PHHH9	1144	7	77	0.472029	0.0125786	0.0169582	0.00560181	0.00641662	0.00427775	0.0475645	0.0654394	0.0138518	0.2001	0.0110508	0.23823	0.0278563	0.404553	0.30479	0.471825	0.0087592	0.00804624	0.0418099	0.0933466	0.00718051	0.0119166	0.0834354	0.00845	0.0154814	0.125175
PHHH9	1144	7	29	0.00581245	0.000133705		1.67e-05	7.99e-05	4.64e-05	2.23e-05	3.53e-05	4.83e-05	0.00299036	0.000200557	2.41e-05	2.97e-05	6.13e-05	7.8e-05	5.39e-05	9.47e-05	8.36e-05	0.000154132	0.000116992	0.00124977	9.1e-05	0.000598073	6.13e-05	1.86e-05	0.000376973
PHJ31	1531	12	33	0.419446	0.0239785	0.00703574	0.00237144	0.00297815	0.00317008	0.280335	0.168662	0.0238818	0.393045	0.00683	0.056957	0.0360791	0.309256	0.16347	0.655322	0.0101247	0.00133321	0.0302078	0.409888	0.0120916	0.0192266	11.8705	0.0243739	0.0135549	0.00926
PHJ33	1566	7	63	0.0638125	0.00830281	0.0361	0.0362	0.00265	0.00733606	0.139	0.0599	0.0242	0.180497	0.00151216	0.0103	0.0452	0.0307	0.264	0.169	0.00425	0.00176	0.00367973	0.791108	0.00573261	0.00372	0.755019	0.0293	0.0258	0.107679
PHJ70	1386	5	53	0.0649551	0.00741428	0.0158	0.0095603	0.00267264	0.00147	0.0862655	0.0965522	0.0011	0.286192	0.00851	0.0421003	0.0182131	0.563109	0.0378957	0.0689266	0.0134631	0.00182339	0.00734768	0.21878	0.00176	0.0023396	0.0905399	0.00158	0.0095	0.00139876
PHJ75	1196	8	29	0.0896166	0.00729825	0.00413098	0.00414051	0.00659706	0.00249872	0.224756	0.0188526	0.0199918	0.353318	0.023795	0.00616315	0.0116462	0.0264025	0.369049	0.258286	0.0261978	0.000812731	0.00242527	0.494742	NaN	0.00283538	11.9826	0.0332138	0.0897567	0.00225252
PHJ89	1293	1	41	0.149988	0.0187278	0.00292296	0.00355549	0.000365643	0.00141687	0.0686608	0.101011	0.00777371	0.540204	0.0181	0.00413633	0.0123404	0.0189163	0.0329497	0.0589027	0.00656062	0.0012569	0.0119	0.150729	0.00172919	0.0041668	20.679	0.000289467	0.0161016	0.000874
PHJ90	1694	3	41	0.0515691	0.00391165	0.00515351	0.0108239	0.00184877	0.000565557	0.0288789	0.0517182		0.288107	0.00470461	0.0170361	0.0138244	0.0735727	0.210101	0.340316	0.00441371	0.00112373	0.00717357	0.390604	0.00618	0.00254279	1.42345	0.000444472	0.0287873	0.00494235
PHJR5	1380	5	84	0.158052	0.0221791	0.0365	0.0160161	0.00257382	0.00282	0.0440472	0.0110895		0.273875	0.00408	0.0834843	0.0302358	0.377394	0.423249	0.767517	0.00969397	0.00463812	0.016048	0.277553	0.0445	0.00162597	1.89954	0.000227	0.00465	0.00295783
PHK05	1245	8	13	0.199066	0.0185346	0.00204824	0.00205479	0.014829	0.00224913	0.545402	0.0695856	0.0234871	0.196701	0.0484066	0.0121803	0.0224215	0.0737541	1.62648	0.99228	0.00133856	0.00175782	0.00605082	0.70164	0.00224	0.00553112	0.131338	0.0120449	0.0590801	0.0111692
PHK29	1648	7	72	0.504682	0.0298319	0.0533013	0.0147059	0.0155462	0.020108	0.0481393	0.116807	0.0302521	0.316593	0.017587	0.0264106	0.0213085	0.0807923	0.221368	0.0772509	0.00822329	0.00462185	0.032473	0.107803	0.0047419	0.0106843	0.283309	0.00042	0.0271309	0.0285714
PHK29	1648	7	73	0.125031	0.0149465	0.0121738	0.0050255	0.00766821	0.00498217	0.04276	0.0853035	0.02855	0.0210178	0.00922785	0.0340521	0.0332722	0.137551	0.68793	0.37128	NA	0.0136901	0.0202753	0.163632	0.00749492	0.00719166	0.158941	NA	0.0919752	0.314223
PHK29	1648	12	86	0.0943509	0.00756424	0.000740748	0.00174534	0.00149695	0.00245849	0.101596	0.334392	0.0260752	0.388138	0.0056	0.00658283	0.013817	0.0387286	0.0142475	0.0301951	0.0141415	0.00119668	0.00499094	0.238993	0.00567428	0.00254349	0.0730725	0.00151461	0.00589397	0.00226
PHK35	1342	6	99	0.0558433	0.00464218	0.0322193	0.00733595	0.00201318	0.00361595	0.0419802	0.0414751	0.0107291	0.282896	0.00796919	0.00376287	0.0161233	0.0172259	0.103604	0.0746041	0.00245127	0.00181668	0.000834655	0.334403	0.00186	0.00142235	1.70705	0.00753	0.0368374	0.00759
PHK42	1248	12	66	0.178779	0.0210503	0.0062305	0.00366162	0.00448903	0.00510851	0.374822	0.787043	0.186499	0.00932401	0.0338	0.220864	0.0180644	0.80189	0.90771	0.830614	0.0270447	0.0125108	0.00816149	0.816274	0.0110455	0.00667128	17.5722	0.0672056	0.183039	0.00411
PHK46	1666	2	39	0.0704747	0.00504799	0.0336456	0.00687997	0.00374	0.00136	0.0333738	0.0264517	0.00641671	0.285787	0.00423059	0.0300889	0.0258851	0.198524	0.0386668	0.0271638	0.00618891	0.00189707	0.0145429	0.260778	0.011457	0.00310498	0.0890445	0.0119	0.0103697	0.000329258
PHK56	1366	8	38	0.104155	0.00847756	0.00710368	0.00710481	0.00405488	0.00215928	0.116308	0.0480554	0.0215329	0.263861	0.0105033	0.00951986	0.0148977	0.048877	0.189401	0.159204	0.00864845	0.00118376	0.0112333	0.298132	0.00246	0.00249087	0.10181	0.0118738	0.0347579	0.00211062
PHK74	1299	5	76	0.141635	0.00434921	0.00279	0.00856701	0.00137645	0.0006	0.0951556	0.0507347	0.000965	0.312064	0.00504	0.0125988	0.0119665	0.056515	0.258076	0.166886	0.00123464	NA	0.00411503	0.371797	0.00412	0.0018422	0.0815676	0.00239	0.00499	0.00113446
PHK76	1228	6	92	0.0860923	0.00725471	0.0349563	0.00944289	0.00405208	0.00416543	0.0613479	0.0818824	0.00481112	0.1056	0.00148079	0.0361803	0.0136083	0.149577	0.0327667	0.074147	0.00180794	0.00769234	0.00608242	0.180987	0.000758	0.00232736	0.104751	0.0236	0.0391376	0.00432
PHK76	1228	6	93	0.106815	0.00942979	0.0159228	0.00494391	0.00394718	0.00263021	0.124387	0.161097	0.00538579	0.194974	0.00175637	0.0143898	0.0181794	0.0757387	0.0179187	0.0393254	0.00078323	0.00683434	0.0129549	0.141931	0.000484	0.00208282	0.18633	0.0223	0.01774	0.00248
PHK93	1739	1	121	0.0346071	0.00724147	0.0707524	0.0090152	0.00234813	0.00104436	0.0515814	0.0353264	0.000833805	0.0806287	0.00253	0.0269226	0.008333	0.0916866	1.42694	1.29038	0.00483102	0.00306234	0.00239	0.103767	0.00214431	0.00275071	1.28238	0.000392478	0.0125677	0.0104
PHKE6	1749	3	48	0.0953479	0.00593075	0.00500413	0.00757538	0.00459324	0.00185008	0.29736	0.0647445	9.12e-05	0.221868	0.00656805	0.0125523	0.0205008	0.0266077	0.761094	0.519733	0.00453768	0.00166036	0.0106823	0.678432	0.00783	0.00413307	0.0570176	0.00535633	0.0170973	0.00492132
PHM10	1535	10	9	0.354189	0.0225132	0.00313799	0.0249169	0.00335866	0.00105472	0.197642	0.0567207	0.015013	0.501986	0.00602414	0.0107667	0.0138984	0.0702114	0.0493987	0.47637	0.00594311	0.00167185	0.012249	0.406176	0.00143871	0.00296719	0.155382	0.0141191	0.0493975	0.00137388
PHM57	1135	2	45	0.0492434	0.00585411	0.0621882	0.0124153	0.00272	0.00134	0.0596539	0.184563	0.00204042	0.285963	0.00220464	0.0770201	0.0246076	0.138282	0.0377497	0.0549002	0.00258331	0.000351713	0.00900114	0.330399	0.00421197	0.00163356	0.0919118	0.000795	0.00629529	0.00300365
PHM81	1553	2	23	0.122897	0.00446086	0.0149356	0.00326549	0.00251	0.00397	0.0126357	0.362262	0.00376773	0.214891	0.00671074	0.012278	0.0105915	0.0343636	0.108237	0.0822747	0.00651986	0.00075614	0.0211052	0.210674	0.00319877	0.00334889	0.103334	0.0073	0.0284683	0.00716109
PHN18	1265	1	31	0.0497765	0.01015	0.0254075	0.00954673	0.00802555	0.00685115	0.127934	0.266941	0.0163804	0.526785	0.00168	0.037776	0.0182921	0.0963183	0.213983	0.294664	0.0100684	0.00180968	0.00566	0.191614	0.00321139	0.00322887	5.37646	0.00834611	0.0307763	0.00385
PHN34	1477	10	16	0.128107	0.00801545	0.00647513	0.0243891	0.00423011	0.00139399	0.0498583	0.101261	0.0138706	0.270705	0.00129387	0.013782	0.0222596	0.0336945	0.469167	0.210389	0.00168088	0.000978104	0.00847369	0.363374	0.00534107	0.00374106	0.124681	0.000658488	0.0865372	0.0138552
PHN41	1590	12	81	0.0945135	0.00792138	0.000397379	0.00179105	0.000724163	0.000603469	0.0344273	0.0705933	0.0193918	0.175647	0.00396	0.00762876	0.00913401	0.0427791	0.0411623	0.128968	0.00537201	NA	0.00514429	0.566993	0.00514429	0.0069137	0.121031	0.00280784	0.0206022	0.00106
PHN46	1167	11	29	0.437175	0.0209734	0.00489726	0.00189701	0.00261282	0.00199151	0.145467	0.101779	0.0148335	0.392406	0.0364	0.0270826	0.0156557	0.12417	0.668419	1.18525	0.00363102	0.00163715	0.00868656	0.243184	0.000451	0.0117222	2.0724	0.000907163	0.011023	0.00738724
PHN66	1474	12	45	0.680094	0.0118754	0.00195148	0.000457946	0.000805569	0.000764978	0.0322706	0.0338287	0.0067776	0.172085	0.00228	0.243311	0.0187009	0.997301	0.0523432	0.772842	0.00596995	0.00227724	0.0121772	0.110081	0.019164	0.00493437	0.0778371	0.0183969	0.0343928	0.00352
PHN73	1808	12	17	0.0531876	0.00930716	0.00605734	0.000796771	0.00388975	0.00708153	0.0789822	0.130115	0.0379705	0.196997	0.000844	0.0105509	0.00812455	0.0484571	0.0183681	0.150058	0.00218484	0.000497197	0.00621889	0.176077	0.00248912	0.00202957	0.138002	0.00121084	0.0755552	0.00806
PHN82	1504	10	25	0.279323	0.00774492	0.00501699	0.0280023	0.00446956	0.00195644	0.474013	0.0994182	0.0195275	0.192992	0.0114291	0.0160165	0.0133671	0.11998	0.0693162	0.279506	0.00386669	0.00130737	0.0101887	0.74476		0.00411615	0.0919029	0.00401452	0.0290972	0.00233757
PHP02	1793	1	135	0.118098	0.0140659	0.0805283	0.0179866	0.00756316	0.00621743	0.406164	0.211138	0.00202572	0.419896	0.00127	0.0142323	0.0119593	0.0286382	0.275914	0.277374	0.00189257	0.00171425	0.00224	0.219836	0.00115314	0.00343088	7.9295	0.00335718	0.00346179	0.00199
PHP38	1561	10	7	0.255687	0.00821275	0.0032288	0.0252086	0.00196522	0.00111758	0.0642494	0.11925	0.0109689	0.0543887	0.00237801	0.00716029	0.0084995	0.037482	0.0318973	0.0994752	0.00304289	0.00986076	0.00829573	0.394299	0.000892805	0.00137597	0.155802	0.00023528	0.11423	0.000441151
PHP60	1349	1	37	0.0269645	0.010701	0.0188636	0.00117295	0.00222794	0.00167924	0.051224	0.119128	0.0052882	0.228395	0.00227	0.0151701	0.00804496	0.0843859	0.0138143	0.0549297	0.00092908	0.000473155	0.00611	0.102508	0.0010974	0.00212721	0.0573834	0.000443997	0.00153742	0.00063
PHP76	1108	11	7	0.170238	0.00961037	0.0507665	0.00188857	0.00572767	0.00328148	0.0828768	0.0872001	0.0214604	0.212395	0.0059	0.0150328	0.00969298	0.0278145	0.0704898	0.517436	0.00656066	0.00162468	0.00536281	0.239885	0.00304	0.0059319	0.466193	0.020235	0.0212631	0.00368076
PHP85	1128	6	62	0.126776	0.014464	0.0116275	0.0029841	0.00450753	0.000892155	0.10423	0.0721181	0.00752855	0.375463	0.00507728	0.0182603	0.0112904	0.126282	0.0322	0.258561	0.00138069	0.00284628	0.00339634	0.243224	0.000992	0.00133392	0.1637	0.00494	0.0121764	0.000612
PHPR5	1624	1	46	0.214935	0.0273993	0.0086835	0.00492781	0.00278539	0.00227553	0.162892	0.086847	0.00622381	0.273998	0.0126	0.145845	0.00889869	1.31429	0.103052	1.44709	0.00350372	0.00208967	0.00716	0.123939	0.00334549	0.00696725	0.0746816	0.0191637	0.0148864	0.000889
PHR03	1703	7	95	0.0603226	0.0124082	0.0244	0.0244	0.00377	0.00149752	0.149	0.121	0.00921	0.183363	0.000967313	0.0238	0.0213	0.115	0.242	0.296	0.00317	0.00523	0.00688629	0.322715	0.00269244	0.00216	1.00184	0.0041	0.02	0.00693543
PHR25	1467	4	43	0.0703906	0.00438646	0.00866932	0.00374045	0.00145	0.000658	0.0356402	0.0382044	0.00561601	0.376751	0.00688365	0.0235351	0.013426	0.106898	0.150423	0.273464	0.0012524	0.00135296	0.0048344	0.189389	0.00348296	0.00274859	0.171408	0.000786181	0.0225	0.00276
PHR31	1030	9	34	0.0902174	0.00621884	0.00224166	0.027059	0.00167444	0.000620433	0.0970591	0.0167003	0.00556999	0.1964	0.00286391	0.00937966	0.00729825	0.0431781	0.0730569	0.0828236	0.000838733	0.000495863	0.00519991	0.276942	NaN	0.00161155	0.124815	0.00649822	0.0250356	0.000592616
PHR32	1207	5	28	0.0194871	0.00474489	0.0134	0.00314231	0.00206426	0.00142	0.0353099	0.0567912	0.00886	0.380862	0.00177	0.0126055	0.0302894	0.0532694	0.0400644	0.0368109	0.0070847	0.00131977	0.00247276	0.295735	0.00866	0.00189747	0.465416	0.00343	0.0143	0.00169201
PHR36	1300	8	21	0.493633	0.00846357	0.0037231	0.0037231	0.014904	0.00112896	0.388895	0.0454439	0.0158808	0.255672	0.0066723	0.0176112	0.0199618	0.0543944	0.0435424	0.0785952	0.00149127	0.000371006	0.0161025	0.500126	0.00119	0.0094476	0.138379	0.00723316	0.0144576	0.00725345
PHR55	1479	10	26	0.21167	0.0156449	0.0026908	0.0233985	0.00428197	0.00106031	0.474507	0.0163541	0.00419209	0.256119	0.00523415	0.0552036	0.0128852	0.925386	0.00758228	0.029516	0.00679582	0.0013131	0.0151828	0.184861	0.00561052	0.00415558	0.0919737	0.00302505	0.0149356	0.00133417
PHR58	1215	6	101	0.128422	0.00401399	0.0368855	0.00814632	0.0013859	0.00108239	0.046022	0.0521802	0.00295011	0.185335	0.00335183	0.00600971	0.00643397	0.0213753	0.239607	0.126782	0.000778888	0.00117699	0.00177836	0.229316	0.000909	0.000915747	0.890422	0.00678	0.0279124	0.00176
PHR61	1278	12	72	0.182823	0.0145703	0.00118653	0.00399921	0.00104298	0.00324558	0.117406	0.523649	0.0228132	0.215854	0.0076	0.0163075	0.00882945	0.0231519	0.308618	0.813246	0.011798	0.00207026	0.00458351	0.340931	0.00324221	0.00339473	0.86471	0.000420557	0.0192155	0.00295
PHR62	1121	5	38	0.0617159	0.00929442	0.0188	0.0114647	0.00885428	0.00307	0.329163	0.297254	0.0136	0.370685	0.00288	0.0348283	0.0332013	0.112107	0.386592	0.388471	0.00994703	0.00317504	0.0144698	0.707484	0.00953	0.00474434	0.218452	0.011	0.0453	0.00443169
PHRE1	1004	7	38	0.22141	0.0178395	0.0142	0.0142	0.00283	0.00521751	0.0633	0.00706	0.0126	0.152982	0.00291023	0.016	0.0154	0.0555	0.126	0.0962	0.00387	0.00433	0.00269827	0.156322	0.0033714	0.00581	0.0995164	0.00704	0.00341	0.0101357
PHRE1	1004	7	39	0.181472	0.00779616	0.0291	0.029	0.00873	0.00903583	0.114	0.0812	0.0449	0.297543	0.00808269	0.0112	0.0133	0.045	0.38	0.248	0.00545	0.00226	0.00336084	0.537537	0.00284773	0.00554	0.786736	0.00382	0.0285	0.0489054
PHT10	1049	6	60	0.122828	0.00990117	0.00721922	0.00200617	0.00298897	0.00146008	0.079107	0.0841877	0.00256021	0.157688	0.00145743	0.0784048	0.0125734	0.554609	0.0453347	0.517145	0.000759593	0.00264931	0.0122646	0.178598	0.000805	0.00225231	0.121897	0.00639	0.00531097	0.000313
PHT11	1618	10	14	0.195997	0.00922307	0.00429274	0.0281254	0.0030542	0.0018633	0.122661	0.0476177	0.0182831	0.232252	0.00489918	0.0195747	0.0161871	0.0560053	0.0957521	0.149049	0.00107547	0.00102967	0.00898672	0.456346	0.000928903	0.0057035	0.136155	0.000597283	0.1154	0.00782696
PHT22	1554	2	24	0.0952327	0.0083468	0.0156737	0.0027493	0.00216	0.00153	0.189887	0.458709	0.00808415	0.387513	0.016506	0.0156498	0.0239506	0.0574947	0.157435	0.084094	0.00864527	0.000610575	0.0117101	0.830594	0.00693463	0.0034008	0.473649	0.00858	0.0169921	0.00267766
PHT47	1635	4	44	0.15846	0.0125313	0.000356827	0.00575761		0.00169	0.0928899	0.0470346	0.00380111	0.278442	0.00510898	0.0249885	0.0159862	0.109874	0.0789147	0.38552	0.00260514	0.000910211	0.00553384	0.511926	0.0031933	0.00395685	0.201527	0.000234357	0.0336	1.51e-06
PHT55	1499	2	17	0.132996	0.00676511	0.0110821	0.00248278	0.000541	0.00336	0.0341566	0.0601296	0.00519075	0.455258	0.00152046	0.0498636	0.0132742	0.18704	0.0340738	0.0691908	0.00137227	0.00111629	0.00766007	0.122172	0.00606839	0.00180146	0.0723749	0.000241	0.00409563	0.000356058
PHT60	1610	2	32	0.292411	0.0119701	0.0126686	0.00307425	0.00109	0.00162	0.102497	0.100379	0.00603749	0.679639	0.0187184	0.0173616	0.0116371	0.0693031	0.0153589	0.0252893	0.000433231	0.000730789	0.00470542	0.354002	0.00454816	0.00189327	0.0740215	0.00643	0.00299716	0.00110081
PHT69	1824	1	43	0.159368	0.014217	0.00586939	0.00552776	0.00655321	0.00531493	0.311079	0.0540606	0.00785533	0.310512	0.00519	0.00910329	0.0191682	0.0349717	0.107641	0.110602	0.00948638	0.00141241	0.00711	0.259913	0.00149368	0.00550841	1.28071	0.000226373	0.00464935	0.00588
PHT73	1200	7	79	0.102191	0.00655904	0.0107	0.0107	0.00239	0.00193427	0.0883	0.0346	0.0371	0.142291	0.0143182	0.00841	0.021	0.0235	0.0374	0.0482	0.00536	0.00341	0.00344799	0.585673	0.00213962	0.00216	0.964594	0.0613	0.0367	0.0131365
PHT77	1321	1	47	0.0376067	0.0129515	0.0165993	0.0045452	0.0059052	0.007205	0.0261493	0.0899818	0.0152036	0.641807	0.00505	0.0187554	0.0209008	0.0531961	0.0150038	0.015521	0.00774681	0.00150777	0.00805	0.205771	0.0031551	0.00250109	1.28611	0.00370785	0.0181863	0.00264
PHTD5	1522	5	3	0.219882	0.00803562	0.00433	0.000736726	0.000922806	0.000127	0.0676819	0.0295507	0.00441	0.15653	0.0011	0.012718	0.00976731	0.0486391	0.00865652	0.0189536	0.00164814	0.00125509	0.0068375	0.0901501	0.000716	0.00215891	0.169504	0.00627	0.00323	0.000410136
PHTE4	1298	5	75	0.0809585	0.0104497	0.00507	0.00511674	0.00122609	0.000906	0.0155703	0.0267113	0.000985	0.218215	0.00658	0.0275879	0.00934916	0.309233	0.0755946	1.13063	0.00378446	0.00213359	0.0059528	0.100114	0.0162	0.00319555	0.0704915	0.0142	0.00427	0.00108321
PHTM9	1484	1	112	0.0384984	0.0268822	0.0118739	0.00718461	0.0024541	0.000635473	0.0519792	0.066386	0.00361216	0.119987	0.00436	0.0285586	0.0141393	0.151142	0.671197	0.940776	0.00941712	0.00230986	0.00717	0.208755	0.00364143	0.0025607	2.33148	0.000209037	0.00448175	0.00155
PHV07	1597	1	8	0.0158557	0.00409137	0.00867199	0.000361239	0.00110245	0.000999428	0.018066	0.0760221	0.0087072	0.0943617	0.00132	0.00819879	0.0119597	0.0313515	0.738745	0.312508	0.00200421	0.000984711	0.00226	0.114909	0.00197344	0.00152523	0.0713399	0.00910992	0.0475297	0.00752
PHV37	1798	3	15	0.0766598	0.00857551	0.00367674	0.00804245	0.00215487	0.00149522	0.162769	0.0449111		0.219172	0.00178173	0.0175735	0.0152347	0.0913242	0.897921	0.818097	0.00325163	0.00199762	0.00539584	0.441538	0.00642	0.00248137	0.265629	0.00928047	0.0172763	0.00456294
PHV53	1239	1	29	0.0594869	0.0168721	0.00372504	0.002257	0.00212029	0.000856372	0.0235064	0.0278914	0.00806847	0.50258	0.0111	0.0284125	0.0171971	0.264673	0.0589891	0.29492	0.00408325	0.00167921	0.00597	0.14411	0.00155024	0.00246852	0.388927	0.00176949	0.0105447	0.00288
PHV57	1179	5	24	0.0423266	0.00564354	0.0385	0.00318999	0.00339415	0.00242	0.169631	0.117464	0.0103	0.19802	0.00505	0.0352247	0.0156036	0.1166	0.800078	0.416	0.00628883	0.00247543	0.0190962	0.853808	0.00459	0.00588051	2.30552	0.00424	0.0401	0.00654039
PHV63	1331	5	46	0.120441	0.00620334	0.0107	0.00673222	0.00298998	0.00101	0.0563074	0.0563322	0.00758	0.308927	0.00636	0.012	0.0151924	0.071706	0.0628735	0.0490616	0.00379189	0.00129069	0.00967064	0.257285	0.000842	0.00459189	0.218755	0.00882	0.0512	0.00400573
PHV78	1750	2	2	0.281753	0.00633618	0.00913257	0.00202162	4.71e-05	0.000663	0.030547	0.014465	0.00586724	0.541475	0.00247488	0.013535	0.0109534	0.042018	0.205253	0.629449	0.00138016	0.00147897	0.0106288	0.368212		0.00228197	0.184219	0.00303	0.00457334	0.000515991
PHVJ4	1717	4	27	0.177157	0.0245389	0.0263203	0.00481761	0.0021	0.00238	0.249149	0.0392692	0.0068859	0.413364	0.00255384	0.0241085	0.016086	0.0312593	0.413832	0.294979	0.000977394	0.0017798	0.010641	0.34034	0.0143913	0.00578712	0.0862519	0.00482233	0.0181	0.00145
PHW03	1136	11	6	0.0992485	0.0131498	0.0107428	0.00501595	0.0058451	0.00815031	0.192322	0.201155	0.0951931	0.553232	0.0419	0.0241505	0.0105343	0.0390522	1.60958	1.20393	0.0203232	0.0020228	0.0016386	0.800354	0.00137	0.00541	6.71549	0.00447413	NaN	0.0285064
PHW06	1302	5	41	0.305361	0.00970639	0.00491	0.00221769	0.00169701	2.79e-05	0.23506	0.097261	0.00222	NA	0.0274	0.213616	0.010917	0.147535	1.58236	1.58679	0.00824293	0.00205484	0.00716087	0.61027		0.0034883	Inf	0.00535	0.00573	0.00226911
PHW17	1588	10	5	0.108459	0.00599818	0.00367409	0.0240076	0.00403359	0.00119039	0.0558915	0.00808061	0.0213091	0.30968	0.00495995	0.016294	0.0246804	0.0641884	0.117531	0.122783	0.00229127	0.00105464	0.00581619	0.295959	0.000854751	0.00348912	0.170423	0.000265525	0.0632561	0.00762564
PHW20	1571	1	39	0.0292073	0.00511987	0.00705986	0.00425086	0.0023103	0.000929065	0.0256735	0.0735681	0.00318284	0.174851	0.0008	0.00675898	0.0070357	0.0170599	0.0324631	0.0411308	0.00454995	0.000847816	0.00264	0.0905397	0.00120107	0.00137652	0.0328312	0.00120343	0.0101255	0.00164
PHW30	1782	12	9	0.257993	0.018723	0.0118656	0.000364289	0.00318826	0.00216534	0.0750975	0.108692	0.0304036	0.276889	0.0129	0.00854622	0.0131057	0.0333631	0.0266907	0.0612181	0.00689672	0.000983581	0.0152579	0.306533	0.00207791	0.00389207	0.0974407	0.00614046	0.0325747	0.0024
PHW43	1803	6	49	0.101132	0.0116966	0.0125232	0.00272215	0.00481212	0.00447698	0.159204	0.12791	0.00775118	0.314771	0.00234206	0.263128	0.0107655	0.953073	0.474284	0.551627	0.00146464	0.00172259	0.0084752	0.173707	0.000705	0.00200888	0.0395498	0.00237	0.00385556	0.000818
PHW52	1746	4	22	0.355351	0.0202176	0.00844789	0.00244702	0.00178	0.00307	0.0286388	0.122368	0.00869592	0.46477	0.0099321	0.0341236	0.0110429	0.328574	0.0335929	0.852914	0.00479403	0.0016069	0.00839588	0.140624	0.00272706	0.00234834	0.090363	0.00456999	0.0186	0.00134
PHW53	1794	1	88	0.180193	0.0146776	0.0241321	0.00803455	0.00326907	0.00279841	0.0874182	0.0740068	0.00335348	0.212351		0.0236944	0.013882	0.0734083	0.0382082	0.577454	0.00199265	0.00247099	0.0113	0.650862	0.0024096	0.00626188	4.83222	0.000386252	0.0160768	7.93e-05
PHW86	1721	3	45	0.0609695	0.00586888	0.00802875	0.0141045	0.00197947	0.00300726	0.0750558	0.0272921		0.431074	0.00862789	0.0217708	0.023411	0.0678017	0.023123	0.0193312	0.0015177	0.00121979	0.0089589	0.179305	0.00365	0.00400693	0.031635	0.0101853	0.0288231	0.00302382
PHWG5	1577	5	10	0.142463	0.0140346	0.0184	0.00147119	0.00150693	0.00395	0.200437	0.0643109	0.0158	0.516665	0.0048	0.00480488	0.00725435	0.0218026	0.0108834	0.0129021	0.00534105	0.0024363	0.0190747	0.141945	0.00294	0.00463932	0.11605	0.0154	0.0168	0.00136772
PHWRZ	1652	3	35	0.045056	0.00907245	0.0586334	0.00991272	0.00375922	0.00155802	0.126839	0.0588997	0.00024	0.481565	0.011235	0.0137931	0.0226032	0.0311883	1.06461	0.796581	0.00584057	0.0017258	0.00919363	0.585182	0.00275	0.00323588	1.93482	0.00226512	0.0307355	0.0139356
PHZ51	1085	9	49	0.0838538	0.00869103	0.00360335	0.0245279	0.00160286	0.000649766	0.0558039	0.0354182	0.00395355	0.275076	0.00508553	0.00480159	0.00698202	0.0169834	0.00497939	0.0141128	0.000603431	NA	0.00730691	0.183196	0.000401928	0.00121279	0.114706	0.00299345	0.0125519	0.00342393
R101	1124	1	109	0.0782987	0.00636612	0.00497786	0.00603679	0.000938996	0.000900892	0.0926286	0.00685603	0.00298301	0.0698615	0.00115	0.0121362	0.0255679	0.0538739	1.65846	1.65911	0.00701117	0.00332051	0.00714	0.297556	0.00294219	0.00329873	0.0754061	0.00123566	0.00376415	9.25e-05
R113	1829	6	78	0.157231	0.0289917	0.0098983	0.00338983	0.00461332	0.00379976	0.114318	0.464785	0.0587087	0.171379	0.0326748	0.0160473	0.0137359	0.0693165	0.0277651	0.0464549	0.00985416	0.00321955	0.0124493	0.55019	0.00256	0.00268033	0.206636	0.0921	0.0497438	0.00238
R134	1187	6	73	0.174628	0.0189946	0.0213126	0.00510664	0.00448909	0.0023756	0.113882	0.0111914	0.00857926	0.19296	0.00139365	0.0499067	0.0213855	0.674518	0.154836	0.497433	0.00141155	0.00477037	0.00620494	0.211254	0.000772	0.00223368	0.125944	0.021	0.0448615	0.00165
R181B	1517	6	17	0.651689	0.0322206	0.0106784	0.00248326	0.00319295	0.00114485	0.051311	0.0388906	0.00755684	0.0235939	0.00280173	0.0933754	0.0230055	0.260974	0.0653897	0.0438777	0.00209889	0.0018065	0.0269877	0.0992026	0.000412	0.000348672	0.0645954	0.00201	0.00194652	4.53e-05
R225	1280	8	32	0.152532	0.0361068	0.00869744	0.00872378	0.00656547	0.00369431	0.141386	0.0141648	0.00681242	0.531247	0.0111867	0.202789	0.0194626	0.822291	0.322069	0.41768	0.0170706	0.00102565	0.015528	0.277885	NaN	0.00231965	2.62954	0.00721576	0.0040137	0.0189457
R226	1607	5	16	0.0480496	0.0114813	0.0125	0.00551789	0.00306961	0.00162	0.0995389	0.0527042	0.00631	0.207211	0.00258	0.054547	0.0137101	0.0924888	0.273413	0.125953	0.0114681	0.000951817	0.00522838	0.235561	0.00315	0.00190892	1.73576	0.00105	0.0334	NA
R229	1466	4	37	0.0941317	0.00578286	0.00965314	0.00297391	0.00174	0.000847	0.0219331	0.069455	0.0064956	0.256806	0.00218491	0.0309187	0.0113759	0.605946	0.0264197	0.0869607	0.00460014	0.00137413	0.00564747	0.121924	0.00642557	0.00211644	0.133163	0.000345478	0.016	0.000199
R53	1534	10	20	0.122109	0.00622535	0.00438413	0.029635	0.00459725	0.0019862	0.0453535	0.302885	0.0403575	0.572992	0.025722	0.0191574	0.0135482	0.0851267	0.67776	0.0883757	0.00670958	0.00138019	0.00443053	0.68255	0.000434934	0.00182672	0.28744	0.00085392	0.0176003	0.00182817
R71	1524	2	18	0.335515	0.0128296	0.0185492	0.00288023	0.000304	0.00164	0.10837	0.0696961	0.00463096	0.240107	0.00137877	0.0142473	0.0126563	0.0480954	0.0717137	0.0918091	0.00391431	0.00124051	0.0117449	1.02525	0.00797662	0.00361636	0.091214	0.000314	0.011112	0.000212269
RS 710	1373	3	26	0.0288782	0.00369095	0.0241383	0.0331143	0.00450862	0.00127918	0.0603636	0.080774	0.000219	0.348046	0.013439	0.0111412	0.012086	0.0548136	0.362498	0.1339	0.0053339	0.000971873	0.00256813	0.588723	4.34e-05	0.00204039	6.1561	0.00490497	0.0250157	0.00158432
S 56	1068	1	105	0.20223	0.00723228	0.0143771	0.0163432	0.00513245	0.00372453	0.0441688	0.0640067	0.00353184	0.167518	0.00163	0.0804791	0.0162294	0.564341	1.76344	1.54534	0.0205057	0.00236478	0.0106	0.218545	0.00320121	0.0042785	1.38314	0.000702865	0.0109043	0.00163
S8324	1086	9	50	0.200863	0.00381305	0.0018419	0.0225138	0.00109868	0.000213588	0.0714416	0.0646982	0.00517852	0.256586	0.00575308	0.00395334	0.00554028	0.0229776	0.124879	0.0915176	0.00213233	NA	0.00490897	0.156552	0.00127483	0.00122833	0.12497	0.00264069	0.00759655	0.00359592
S8326	1408	5	88	0.18681	0.0078216	0.0118	0.00441999	0.00149697	0.00063	0.0129812	0.00784416			0.00137	0.051999	0.00884321	0.269012	0.467875	1.19213	0.00180474	0.00149213	0.00951354	0.12919	0.0162	0.0016291		0.00424	0.000782	0.000335165
SD101	1551	5	8	0.0866631	0.00804152	0.00832	0.00206238	0.00541792	0.00065	0.149141	0.0562239	0.0106	0.268039	0.00385	0.00758626	0.0188361	0.0331158	0.0405902	0.0256846	0.00558668	0.00202706	0.0099685	0.15326	0.00519	0.00232533	0.16421	0.002	0.0357	0.00107338
SD102	1665	2	40	0.1984	0.0316086	0.258999	0.051672	0.000825	0.00331	0.773137	0.135125	0.00956025	0.551439	0.0186123	0.105032	0.0364734	0.211377	2.28015	1.34565	0.0101548	0.0028831	0.00976801	1.4633	0.0140479	0.00738993	16.8479	0.0055	0.0554213	0.0168863
SD102	1665	4	33	0.228753	0.00714303	0.012486	0.0036226	0.00206	0.000829	0.0223021	0.0306982	0.0142019	0.416269	0.00646239	0.00524684	0.0152492	0.026721	0.06948	0.0719021	0.00669678	0.00151004	0.0105898	0.401793	0.00369923	0.00227483	0.384096	0.000901519	0.0147	0.00105
SD15	1021	6	82	0.0702471	0.00832675	0.00878616	0.00280684	0.00144737	0.00257245	0.0343337	0.179421	0.0123384	0.142709	0.00374792	0.00393543	0.0155402	0.0217867	0.0608691	0.0528131	0.00185052	0.00666258	0.00282793	0.279888	0.00131	0.00142041	0.178053	0.0215	0.27611	0.0042
SD40	1640	12	83	0.218908	0.00679052	0.00208302	0.00123689	0.00166211	0.000453204	0.0549572	0.122256	0.00761835	0.262279	0.00386	0.0230208	0.0083805	0.240733	0.0163455	0.266079	0.00540938	0.000541477	0.00521131	0.141542	0.00374189	0.00342863	0.121486	0.0049508	0.00463	3.12e-05
SD42	1122	5	39	0.0576433	0.00687051	0.0135	0.00504899	0.00363716	0.0024	0.0671607	0.0813173	0.00862	0.622588	0.0123	0.0199071	0.0273789	0.0661968	0.0657282	0.0746855	0.00837961	0.000919605	0.0140859	0.356483	0.00352	0.00262323	0.266575	0.0178	0.0713	0.00819392
SD44	1580	2	26	0.0677694	0.00568844	0.0288958	0.00478136	0.00433	0.00838	0.100104	0.18627	0.0115822	0.286607	0.0056027	0.0326708	0.0141794	0.180545	0.039431	0.0396499	0.00645337	0.000798774	0.0098019	0.382615	0.00348843	0.00308679	1.2677	0.00565	0.01415	0.00111016
Seagull Seventeen	1052	11	4	0.784178	0.0146823	0.0900399	0.00300723	0.0151246	0.00557221	0.0349369	0.0759767	0.0160975	0.0479899	8.84e-05	0.0482041	0.0301607	0.162567	0.211744	0.361398	0.0311336	NA	0.0105253	0.108879	0.00911	0.00972926	0.234443	0.00946392	0.0134441	0.00804875
Sg 18	1038	7	5	0.101892	0.00454019	0.0073	0.00728	0.00271	0.00181426	0.142	0.162	0.0138	0.226359	0.00535786	0.31	0.00607	0.716	0.21	0.268	0.00374	0.00131	0.00713977	0.173609	0.00379124	0.00333	2.47206	0.00076	0.0317	0.0166204
SG 30A	1407	1	89	0.0673701	0.00963892	0.0184275	0.0104148	0.00892502	0.00877955	0.22506	0.526908	0.0129498	0.302339	0.00151	0.0298866	0.0187687	0.197301	0.0655678	0.039671	0.00859098	0.000961737	0.00658	0.175432	0.00178339	0.00252153	2.29318	0.00596977	0.0197331	0.000954
T141	1171	8	31	0.0305349	0.00268037	0.00154149	0.0015346	0.00117919	0.00170699	0.0237966	0.0146808	0.0113251	0.143749	0.00343733	0.00394019	0.0115389	0.0161607	0.145429	0.104338	0.00236157	0.000373438	0.00182847	0.132189	0.001	0.000941021	0.865819	0.00030554	0.0227521	0.0083684
T146	1211	1	38	0.0509876	0.00294992	0.0120847	0.001036	0.0014397	0.000644458	0.0232662	0.0378042	0.00567123	0.50082	0.00252	0.0078478	0.0105545	0.0266076	0.0544896	0.0439423	0.00306179	0.000875491	0.00354	0.189507	0.00167559	0.00311286	0.127789	0.00342901	0.010557	0.000445
T234	1459	1	21	0.0992047	0.00795998	0.0124839	0.00195181	0.000797445	0.00150968	0.0648664	0.0700964	0.0134681	0.19689	0.00306	0.00303222	0.0082124	0.00996485	0.450315	0.130194	0.00199522	0.000657571	0.00465	0.259713	0.00245343	0.00229587	2.73738	0.00198236	0.0217641	0.00153
T242	1142	9	41	0.0460957	0.00479773	0.0133505	0.0235309	0.000844738	0.000949755	0.122957	0.00657757	0.00443832	0.516623	0.00747754	0.0123573	0.0171404	0.0646482	0.431092	0.283211	0.00618303	0.000782815	0.00170914	0.302374	0.000759804	0.00249572	12.8491	0.00872519	0.108333	0.0131585
T8	1411	5	90	0.107012	0.0105501	0.0541	0.0400696	0.00693079	0.00368	0.196755	0.0698146	0.000516	0.291576	0.000987	0.091116	0.0201694	1.40978	0.120917	0.143804	0.00601202	0.0016824	0.00951984	0.239671	0.0117	0.0010618	0.130293	0.0017	0.00153	0.000627868
Tr	1699	12	23	0.168915	0.0207637	0.0323386	0.000765728	0.00600117	0.00334981	0.0534921	0.101646	0.0726769	0.331932	0.0235	0.0554688	0.014347	0.0887413	0.428623	1.27321	0.0142382	0.00215472	0.00719428	0.390772	0.00605063	0.00495448	0.12211	0.00109616	0.022121	0.00417
Tx303	1691	4	29	0.0623205	0.00656235	0.00305395	0.00263793	0.00121	0.00288	0.0766615	0.168271	0.0172041	0.322916	0.00180587	0.00269622	0.039765	0.0188259	0.0184191	0.261221	0.00539244	0.000942022	0.00725131	0.344303	0.00883725	0.00100164	0.118722	0.00120171	0.0223	0.000635
TZU-CHIAO-HSI-WU 105	1603	6	15	0.337414	0.0346918	0.0108694	0.00328309	0.0184339	0.00184757	0.697552	0.0417404	0.0130838	0.625982	0.0168593	0.12539	0.0208191	1.22517	1.19438	1.27987	0.00511558	0.00465495	0.00618594	0.714884	0.00321	0.00445897	2.19503	0.00429	0.0718828	0.00256
U267Y	1836	12	3	0.277428	0.0118886	0.033292	0.000903177	0.00420436	0.00421402	0.16496	0.0559753	0.0269021	0.324002	0.00529	0.0304448	0.0114129	0.0447169	0.717166	1.51406	0.00818655	0.0016349	0.0126469	0.280825	0.00272885	0.0104397	1.44279	0.00926119	0.0627274	0.0097
Va14	1482	7	18	0.070251	0.00318239	0.00302	0.00303	0.00063	0.000574892	0.0371	0.0445	0.00427	0.122276	0.000396092	0.0158	0.00781	0.0771	0.0678	0.1	0.00191	0.000483	0.00207234	0.278398	0.00289433	0.00222	0.14842	0.000371	0.0156	0.00805593
Va17	1330	5	45	0.094063	0.0052357	0.0172	0.00391997	0.00208521	0.000844	0.0654599	0.0885914	0.00711	0.276164	0.00403	0.00714851	0.0207105	0.0341945	0.0429999	0.0242821	0.0039726	0.00148451	0.00493989	0.408557	0.00408	0.00268954	0.16751	4.72e-05	0.00383	0.00280205
Va22	1473	12	46	0.74176	0.0170674	0.00205352	0.00175236	0.0023783	0.00338956	0.516796	0.0515417	0.0727648	0.238473	0.0122	0.0102809	0.0660152	0.0533206	0.0427829	0.124586	0.00322274	0.00340137	0.0133324	0.634493	0.0201853	0.0170511	1.26534	0.00136114	0.0326452	0.0206
Va26	1320	1	22	0.0366538	0.00657554	0.00133443	0.00347172	0.00353522	0.0032887	0.0599306	0.0745645	0.0105328	0.79473	0.00614	0.0167218	0.0157096	0.0672046	1.43244	1.39665	0.0104563	0.00209723	0.00431	0.617285	0.00130166	0.00475471	11.7815	0.0106225	0.00830674	0.00523
Va38	1786	7	84	0.0958243	0.00548588	0.00994	0.00996	0.00106	0.00194134	0.0309	0.00899	0.01	0.241071	0.00285762	0.0153	0.0146	0.034	0.176	0.269	0.00159	0.00658	0.0056585	0.13977	0.00322532	0.00441	0.130483	0.00336	0.0345	0.00809995
Va52	1294	1	128	0.0778476	0.0136901	0.0108922	0.0184204	0.00552691	0.00921217	0.195955	0.230396	0.00590437	0.883746	0.00229	0.06496	0.0196581	0.967622	0.0901927	0.0807401	0.00962938	0.00122776	0.00809	0.157026	0.00294424	0.0031886	8.64181	0.0126412	0.00457728	0.00129
Va59	1335	12	57	0.235213	0.019664	0.011046	0.00388905	0.0184465	0.0149792	0.135093	0.52809	0.0608519	0.415436	0.016	0.0174478	0.0220903	0.070181	0.0874788	0.138652	0.0368259	0.000599944	0.00506423	0.395391	0.0123077	0.00522127	0.105542	0.000397022	0.0159461	0.0427
Va85	1602	6	16	0.318245	0.0107922	0.0234405	0.00624069	0.00390836	0.00250483	0.114322	0.0948372	0.0088573	0.260085	0.00637455	0.0254775	0.0121502	0.127931	0.262426	0.235571	0.00222468	0.000666575	0.0060875	0.196141	0.00054	0.00206045	0.0798783	0.0014	0.00863787	7.04e-05
VaW6	1168	9	43	0.209847	0.0104045	0.00291221	0.0296648	0.00170005	0.00206439	0.384608	0.302023	0.0129801	0.570046	0.0249006	0.0716926	0.00752951	0.463731	0.141656	0.141345	0.00227178	0.0041187	0.00409915	0.349952	0.000439983	0.00121468	0.119555	0.000573617	0.0219859	0.0038218
W117HT	1489	1	133	0.10903	0.0520125	0.0125373	0.0143009	0.00584761	0.00938192	0.640689	0.206426	0.00981406	0.132012	0.0285	0.138134	0.02214	1.37952	0.114337	0.242547	0.0101726	0.00271969	0.0154	0.374492	0.00257442	0.00507896	8.33092	0.0103786	0.00875671	0.00301
W182B	1650	7	74	0.12388	0.0271823	0.0908155	0.0126999	0.00450067	0.0152845	0.0706293	0.234926	0.0337773	0.470164	0.0151062	0.0224588	0.0247314	0.0724563	0.226682	0.123167	0.0139476	0.00557014	0.011675	0.165233	0.00467891	0.00574838	13.5596	0.00575	0.0811012	0.17566
W182B	1650	7	75	0.39106	0.028545	0.0183998	0.0127917	0.0103972	0.00661638	0.0598625	0.095528	0.0249532	0.137575	0.00825472	0.0354134	0.0343422	0.0844376	0.16919	0.316767	0.00926293	0.0105862	0.0246382	0.176311	0.00113424	0.0126656	0.592765	0.00164	0.0714569	0.0171396
W182BN	1541	1	10	0.0703877	0.011825	0.00456762	0.000827535	0.00035388	0.0026042	0.0783291	0.0660431	0.0117343	0.164844	0.00311	0.00378198	0.0134565	0.0260982	0.948275	0.444272	0.00147904	0.00139556	0.00604	0.198881	0.0023465	0.00284011	0.0779137	0.00364406	0.0350305	0.00281
W182E	1060	7	46	0.546513	0.00862785	0.00906	0.00904	0.000847	0.00177492	0.0608	0.0346	0.00915	0.219677	0.0109636	0.027	0.0137	0.102	0.108	0.405	0.00223	0.00223	0.0146494	0.235917	0.00454486	0.00515	0.165702	0.000317	0.0361	0.0125314
W182E	1060	7	80	0.0831275	0.0532561	0.00573	0.00573	0.00134	0.000613706	0.137	0.0681	0.00569	0.212933	0.00610224	0.0404	0.0596	0.341	1.63	1.08	0.0116	0.00623	0.0140616	0.569165	0.00818855	0.0056	0.188021	0.00328	0.209	0.0531052
W22	1591	12	82	0.0807546	0.0120809	0.0159184	0.000622783	0.00262332	0.00302125	0.0288347	0.0226151	0.0180443	0.280754	0.0175	0.226036	0.0140133	0.387559	1.42536	1.09669	0.0651142	0.0149386	0.0124993	0.324005	0.00327063	0.00341781	0.11906	0.0105655	0.0163654	0.0331
W23	1233	1	120	0.0718272	0.0158477	0.00927988	0.0302573	0.0110345	0.0134324	0.297306	0.166533	0.00907518	0.325861	3.26e-05	0.0590714	0.0216381	0.371677	0.550662	0.410573	0.015735	0.00154594	0.00887	0.216091	0.00249054	0.00471298	15.7797	0.0160707	0.0140337	0.00318
W24	1402	3	31	0.0532593	0.00531156	0.00813137	0.00655065	0.00287947	0.000984224	0.0320049	0.136891	0.000317	0.333946	0.00745353	0.0254895	0.0291173	0.148968	0.305676	0.348776	0.00271136	0.00093542	0.00786837	0.753487	0.00189	0.00313705	0.178973	0.0059433	0.00786566	0.00128519
W32	1301	8	22	0.144499	0.00857464	0.00525624	0.00531424	0.0068751	0.00259597	0.227641	0.202024	0.0112601	0.295968	0.00947737	0.043868	0.0117947	0.280704	0.0417978	0.184668	0.002746	0.00143352	0.00599128	0.462127	0.000277	0.00174241	NA	0.000658133	0.0276441	0.00748028
W37A	1661	4	35	0.0303247	0.00622698	0.0160596	0.00871807	0.0028	0.0023	0.0681878	0.0870172	0.0091966	0.497462	0.0045294	0.0164442	0.0230756	0.0350071	0.944836	0.958073	0.00248958	0.00194896	0.00189899	1.028	0.00117816	0.0042023	8.32405	0.00266827	0.0206	0.0278
W552	1792	1	12	0.0397523	0.008773	0.020766	0.00103148	0.00277715	0.00180841	0.0546575	0.0598113	0.0175038	0.5534	0.0146	0.010918	0.0174845	0.0372852	0.173953	0.183574	0.0105018	0.00100735	0.00391	0.636333	0.000913251	0.00468448	5.62144	0.00373625	0.00877662	0.00797
W601S	1501	12	52	0.658446	0.0163117	0.00964112	0.00169992	0.00351381	0.00473509	0.266622	0.0333128	0.0051463	0.348116	0.00879	0.079167	0.0212281	0.17397	0.647266	0.691485	0.0391846	0.00197818	0.0122271	0.386494	0.0188558	0.0110333	1.23983	0.0186289	0.0597603	0.014
W602S	1430	8	17	0.10627	0.00583498	0.00147247	0.0014679	0.0059574	0.00312572	0.126219	0.137791	0.0150966	0.671186	0.00979818	0.13308	0.0120464	0.517733	0.520637	0.413762	0.001818	0.000724224	0.0107146	0.460718	0.00329	0.00335797	0.133418	0.0509085	0.138755	0.00667247
W603S	1116	7	32	0.0540131	0.00622231	0.0252	0.0252	0.00416	0.00242026	0.0937	0.0525	0.00902	0.153701	0.00456197	0.0119	0.0106	0.0357	0.942	0.506	0.00233	0.00131	0.00225533	0.343376	0.00272936	0.00209	0.168435	0.000397	0.251	0.0274745
W604S	1212	6	76	0.299671	0.0111982	0.0204422	0.00531158	0.00640611	0.000874489	0.130052	0.263275	0.0120137	0.164444	0.00490213	0.0225688	0.0151998	0.0829301	0.0242191	0.0628906	0.0012658	0.00351156	0.00852371	0.285966	0.00132	0.00217545	0.0574171	0.0242	0.0536251	0.00365
W605S	1382	5	86	0.131721	0.0144849	0.0404	0.0125944	0.00262311	0.00111	0.00883192	0.0154336	6.01e-05	0.254712	0.00313	0.0907135	0.0189176	0.45132	0.266426	0.301397	0.00688018	0.00264391	0.0209294	0.0671055	0.0309	0.000967201	0.152224	0.0254	0.000183	0.000220711
W64A	1261	1	107	0.0238164	0.00358641	0.0388757	0.00669422	0.00248552	0.00112768	0.0287948	0.0254909	0.0026621	0.203133	0.000767	0.5723	0.0082116	0.949117	0.167726	0.120217	0.00327222	0.000780607	0.00334	0.0966139	0.000621076	0.00218716	0.369243	0.000973019	0.00484561	0.000626
W802G	1398	7	26	0.14617	0.0164622	0.0131	0.0131	0.00139	0.00457476	0.0501	0.775	0.0366	0.328185	0.00688105	0.0299	0.0174	0.073	0.0151	0.0167	0.00744	0.00174	0.00379182	0.428489	0.00276943	0.00176	0.204209	0.0099	0.0304	0.00875097
W802G	1398	7	27	0.155791	0.00722622	0.0131	0.0131	0.00256	0.00229014	0.112	0.186	0.0163	0.236271	0.00597635	0.0233	0.0166	0.0262	0.089	0.0508	0.00403	0.00185	0.00365128	0.424004	0.00233025	0.00306	0.352991	0.00563	0.0452	0.00871546
W809G	1692	3	39	0.0469755	0.0106745	0.00926386	0.0141124	0.00178651	0.000973534	0.0866114	0.0377384	0.00108	0.660864	0.0129809	0.0189113	0.0166265	0.062496	0.381076	0.681869	0.00393364	0.00165271	0.00424201	0.250876	0.00129	0.00221976	3.59551	0.000988825	0.0093658	0.00788766
W810G	1044	6	58	0.141136	0.0109944	0.0152587	0.00409923	0.00253616	0.000794058	0.0720607	0.0105046	0.00754077	0.219977	0.00361871	0.011268	0.0107736	0.0633947	0.0742175	0.208849	0.00191186	0.00320035	0.00360665	0.18652	0.000724	0.00327456	0.0878415	0.00417	0.0164183	0.00272
W812G	1213	6	77	0.104235	0.00768959	0.0564492	0.0118653	0.00273038	0.00402731	0.0487551	0.201474	0.0140451	0.238527	0.00340407	0.0301203	0.0216487	0.14895	0.0338671	0.0711131	0.00423803	0.00874019	0.00464313	0.221413	0.000715	0.00239057	0.205817	0.028	0.181799	0.00261
W813G	1678	6	34	0.0135684	0.00695462	0.0306713	0.00811256	0.0015268	0.0058924	0.0260746	0.151435	0.0209246	0.30968	0.000142408	0.0106082	0.0226054	0.0510939	1.15178	0.648533	0.00806587	NA	0.00449868	0.398767	0.00185	0.000849776	0.231468	0.00142	0.00157815	0.000684
W813G	1678	6	35	0.324208	0.0210211	0.0153167	0.00375885	0.0500099	0.0010092	1.62489	0.0900668	0.00764344	0.143698	0.000453312	0.00850705	0.023913	0.0349447	0.0269373	0.0369532	0.00701807	0.00247171	0.047429	0.296271	0.000966	0.00133677	0.267638	0.00179	0.000827212	0.000235
W814G	1468	5	63	0.286268	0.00450703	0.00648	0.00140455	0.00267621	0.000932	0.00746742	0.0086021	0.000206	0.119779	0.0274	0.134192	0.00655456	0.106891	0.784634	0.629929	0.0292461	0.00519806	0.0144963	0.101501	0.0347	0.00219065	0.103451	0.0225	0.00787	0.0145116
W815G	1133	2	43	0.0978936	0.0115605	0.0363511	0.00662647	0.00244	0.000946	0.106853	0.0983667	0.00297399	0.339943	0.000464345	0.0143586	0.0202236	0.0584124	0.0281426	0.0564009	0.00312258	0.00107509	0.00745246	0.155654	0.0063129	0.000789932	0.0886367	0.00192	0.00425449	0.000910115
W816G	1772	4	20	0.223072	0.0207624	0.00981633	0.00379318	0.00231	0.000653	0.230482	0.0608664	0.00499592	0.418795	0.00483454	0.116062	0.0105078	0.753002	0.0664678	0.867116	0.00307342	0.00181531	0.0224622	0.145017	0.00587118	0.00381674	0.121522	0.00740495	0.005	0.000931
W817G	1837	12	4	0.133978	0.00802757	0.0269174	0.00169367	0.00986666	0.00821998	0.126584	0.168015	0.0255728	0.222283	0.00191	0.0308842	0.0116207	0.0692053	0.959889	1.51889	0.00938116	0.00133122	0.01086	0.208506	0.00660909	0.00766288	1.56644	0.00592223	0.0965993	0.0162
W818G	1494	4	47	0.135455	0.0043782	0.0174157	0.00210549	0.00172	0.000369	0.0159472	0.0414265	0.00761925	0.437729	0.00551217	0.0308608	0.010916	0.372929	0.0258504	0.0597675	0.00908927	0.000656173	0.00924535	0.0720484	0.00457092	0.00323468	0.170307	0.000735806	0.00937	0.000602
W819G	1106	6	9	0.251107	0.00928326	0.010884	0.00295366	0.00523492	0.00067705	0.146329	0.0309919	0.0127534	0.193389	0.00415885	0.00965087	0.0114808	0.0568954	0.0161131	0.0280115	0.00704504	0.00541291	0.00614463	0.443787	0.00218	0.00214981	0.111059	0.000344	0.00496619	0.000287
W821G	1205	5	26	0.108514	0.0114871	0.0102	0.00411933	0.0054766	0.00502	0.0517235	0.144532	0.0107	0.294498	0.00484	0.00321448	0.018701	0.0105189	0.0221236	0.0180337	0.0155747	0.00133918	0.00747632	0.244418	0.00128	0.00149979	0.19486	0.023	0.00206	0.00110618
W8304	1352	5	81	2.96861	0.0235204		0.0112802			0.0314405	NA	0.042	0.0490346	NA	0.118082	NA	NA	0.136562	0.212403	NA		NA	0.229204			NA	NA	0.0458	NA
W8555	1028	9	38	0.138708	0.00895374	0.0041512	0.0343011	NA	0.000431698	0.0604891	0.0233361	0.0101773	0.35566	0.00589483	0.0201358	0.00996524	0.123915	0.063702	0.105636	0.00278037	0.00152567	0.00446172	0.182184	0.000469567	0.00215092	0.965182	0.00734813	0.0254113	0.0100856
W9	1799	3	16	0.0371677	0.00147223	0.0147927	0.0191437	0.00297809	0.00453202	0.0202555	0.0880099	0.000863	0.280644	0.00359326	0.0237334	0.0182819	0.0535656	0.367188	0.289646	0.0115199	0.00108935	0.00611158	0.527204	0.00374	0.00272498	1.36255	0.000716088	0.0291738	0.00202812
Wf9	1530	12	34	0.430658	0.00833392	0.0118521	0.0017294	0.00529642	0.00767754	0.163061	0.192402	0.0441031	0.257419	0.00855	0.0151642	0.0370551	0.0567605	0.108101	0.336189	0.0105777	0.0017294	0.0122617	0.665041	0.00795685	0.0065184	1.46763	0.00139771	0.0146743	0.0167
WIL500	1502	12	51	0.272949	0.0144478	0.00939036	0.00232359	0.00516529	0.00657627	0.080396	0.120257	0.0463022	0.294688	0.00634	0.0207848	0.0303277	0.0593377	0.00614364	0.031239	0.0082713	0.00127423	0.0185401	0.22261	0.011881	0.00817399	0.617373	0.000783735	0.0443718	0.0105
WIL900	1574	6	23	0.300303	0.00931803	0.00603331	0.00155584	0.00742074	0.0034763	0.16029	0.0672981	0.011994	0.615651	0.00484364	0.0108569	0.0204206	0.03425	0.00800476	0.0151551	0.00296799	0.00213985	0.0110562	0.315781	0.00101	0.0011495	0.210501	0.000921	0.00327545	0.000783
WIL901	1266	1	95	0.293364	0.0317685	0.0104074	0.00490775	0.00391346	0.00259483	0.122557	0.0958753	0.00468646	0.18808	0.0102	0.115591	0.020983	0.236766	0.40336	2.07425	0.00289493	0.00280096	0.0397	0.165523	0.0065962	0.00748136	0.41699	0.000412263	0.0034618	0.00253
WIL903	1777	2	47	0.0777893	0.0128758	0.042266	0.00839658	0.00504	0.00818	0.24682	0.325711	0.00737969	0.415146	0.00114689	0.0362253	0.0215627	0.24498	0.23354	0.185222	0.00793291	0.00107322	0.00744902	0.232741	0.00323701	0.00148923	1.81189	0.00695	0.00606235	0.00214356
WR3	1759	7	87	0.0522527	0.00720843	0.014	0.014	0.00166	0.00148678	0.167	0.0157	0.00507	0.19069	0.000318148	0.116	0.0138	0.616	0.0322	0.0316	0.00572	0.00225	0.00288964	0.150365	0.00108722	0.00127	0.0818411	0.000217	0.00415	0.00383657
WU-TAN-TZAO	1626	1	65	0.143437	0.0226178	0.0367693	0.0109599	0.00404719	0.000630652	0.220434	0.0660685	0.00985777	0.378357	0.01	0.0311622	0.0143795	0.12557	0.267308	1.06558	0.0118538	0.00281957	0.00784	0.373499	0.0018093	0.00837604	1.08903	0.00338899	0.0154081	0.0011
WXB6	1384	5	51	0.0439898	0.00537398	0.0174	0.00724941	0.00491642	0.00262	0.10291	0.146231	0.0122	0.220935	0.00716	0.0233036	0.0141599	0.0307789	0.909012	1.00467	0.00958805	0.00169655	0.00360588	0.169335		0.00238572	7.55563	0.00271	0.0135	0.00353621
YE 4	1632	4	40	0.0818163	0.00508504	0.0119612	0.0075672	0.0043	0.00221	0.0732729	0.126421	0.0078373	0.19465	0.00242935	0.00379341	0.0106891	0.0122343	0.0755423	0.0615622	0.000425514	0.00135651	0.00375569	0.350744	0.00240219	0.00252743	0.18	0.00768641	0.00804	0.00141
YE-CHI-HUNG	1129	6	63	0.1618	0.0136734	0.0176586	0.00540649	0.00350997	0.00184735	0.0894804	0.274816	0.0105984	0.254759	0.00431595	0.0212937	0.0187938	0.291456	1.05832	1.03503	0.00273676	0.00621843	0.00718531	0.419252	0.00156	0.00298705	0.41354	0.00407	0.0219969	0.0015
YING-55	1076	6	3	1.20429	0.00933345	0.0136888	0.00319014	0.0073723	0.00258872	0.200644	0.0740253	0.00464303	0.147576	0.00592922	0.0744862	0.00593249	0.0947694	0.307077	0.180145	0.0130744	0.00134829	0.0214468	0.200436	0.000847	0.00166534	0.0786809	0.0018	0.0106997	0.000945
Yong 28	1043	1	103	0.41297	0.0141935	0.0155529	0.00392894	0.00207075	0.00151078	0.113633	0.105355	0.00182391	0.100462	0.0017	0.0262112	0.0128839	0.0726294	0.0727459	0.528395	0.00255758	0.00156563	0.0214	0.166908	0.0101389	0.00565685	1.20151	0.00611854	0.0066168	0.00164
Yu796 NS	1446	12	95	0.0791134	0.00747933	0.00302482	0.00180466	0.00209241	0.00431916	0.0378979	0.178721	0.0335166	0.243589	0.0161	0.00353714	0.0133375	0.020912	0.0160324	0.024005	0.00404846	0.000839168	0.00380283	0.342459	0.00493275	0.00388905	0.0717908	0.0089411	0.0404726	0.00332
ZS01250	1295	1	111	0.0371042	0.0125861	0.026836	0.007206	0.00100225	0.00116465	0.114175	0.0407095	0.00209498	0.367838	0.000299	0.0175858	0.0180823	0.096353	1.15834	1.70774	0.00587895	0.00301835	0.00721	0.135719	0.00306011	0.00240587	0.277786	0.00105793	0.007322	0.000988
ZS1791	1797	3	14	0.114849	0.00898713	0.0345514	0.0256178	0.00313593	0.00125183	0.0388907	0.116945	0.000125	0.261856	0.00883671	0.0306174	0.0202026	0.129731	0.29271	1.78759	0.00566508	0.00375547	0.0128624	0.635736	0.01	0.00761293	1.78735	0.00815853	0.0311018	0.0011218
ZS635	1404	1	19	0.0612326	0.014929	0.0105533	0.00293125	0.00428288	0.00328341	0.0847844	0.0841025	0.015955	0.553783	0.0164	0.0282927	0.0160303	0.108863	1.02044	1.10371	0.0181717	0.00183407	0.0045	0.79841	0.0019847	0.00432563	24.488	0.0108131	0.144759	0.00886
DK29MIBZ2	1612	12	38	0.559587	0.013757	0.0213489	0.00299052	0.00790677	0.00407203	0.288897	0.164749	0.110013	0.230913	0.00719	0.0594939	0.0342906	0.264338	0.0251897	0.112471	0.0120503	0.00165193	0.0086582	0.611092	0.0081608	0.00928794	5.3257	0.00581067	0.0833648	0.00494
DK2FACC	1559	12	43	0.48691	0.0218029	0.00486137	0.000648782	0.00190138	0.000873607	0.134038	0.0594862	0.0303797	0.433193	0.00904	0.0160461	0.0633841	0.137937	0.0380263	0.147058	0.0224106	0.00125517	0.0180991	0.345382	0.0371437	0.0140933	0.351336	0.000674476	0.0573754	0.00613
DK2FADB	1830	6	79	0.0770931	0.00427784	0.0132102	0.0018729	0.00781605	0.0021168	0.299143	0.101342	0.0198181	0.117014	0.0062018	0.0130275	0.0493716	0.0460103	0.0802399	0.0854457	0.00386378	0.00302773	0.00813255	0.423148	0.0016	0.00164716	0.151516	0.0325	0.0353481	0.00574
DK2MA22	1279	12	73	0.251015	0.0160117	0.0180956	0.0070127	0.00839829	0.0160135	0.0947636	0.593714	0.0921233	0.422259	0.0331	0.0320233	0.0207765	0.0966854	0.0665175	0.962516	0.0226632	0.00157537	0.0130912	0.742042	0.00700902	0.010344	0.0813531	0.00230133	0.0175244	0.00815
DK2MCDB	1181	1	94	0.103755	0.014187	0.021993	0.00341306	0.00265628	0.000892615	0.13867	0.0473043	0.00414829	0.115732	0.00203	0.0501589	0.0199846	0.328799	0.270212	1.52574	0.0025916	0.00151141	0.0169	0.108127	0.00328586	0.0045256	0.283299	0.000467868	0.00545271	0.00361
DK2MCDB	1181	5	20	0.133769	0.0086759	0.0177	0.00192019	0.00162305	0.00167	0.116246	0.0432281	0.0064	0.407454	0.00813	0.0819095	0.0149439	0.127361	0.919946	1.27592	0.00246121	0.00230703	0.0192664	0.330671	0.014	0.00685943	1.53963	0.00351	0.0183	0.0122444
DK6M502	1722	3	46	0.249034	0.00943035	0.0389368	0.0613082	0.00416245	0.00201468	0.228127	0.083624		0.333689	0.00227151	0.0345001	0.0196275	0.108881	0.505168	0.41632	0.00563284	0.00127042	0.0074388	0.390235		0.0024921	9.18613	0.00257333	0.0129254	0.00140352
DK6M502A	1016	6	54	0.115598	0.0350009	0.00675532	0.0016986	0.00743042	0.00366745	0.183995	0.0996366	0.00832259	0.174937	0.0031074	0.48103	0.0326956	1.00786	0.0497022	0.656524	0.00352636	0.00343301	0.00810226	0.211345	0.000644	0.00274489	0.213033	0.00316	0.0115288	0.0019
DK78551S	1037	7	6	0.300799	0.0176201	0.0196	0.0196	0.00179	0.00485559	0.207	0.243	0.0219	0.34862	0.00579423	0.0309	0.0165	0.691	0.576	0.703	0.00369	0.00144	0.0111668	0.378772	0.00756685	0.00387	0.123749	0.00994	0.0647	0.0209342
DK87916W	1084	9	48	0.122068	0.00675222	0.00309905	0.0291958	0.00201777	0.000570583	0.0557434	0.050949	0.00898191	0.441566	0.00843831	0.00945311	0.00869497	0.0470418	0.0799737	0.112497	0.00167029	0.000348799	0.00346298	0.280032	0.000761435	0.000964792	0.0847869	0.000356697	0.0633182	0.0106127
DK91IFC2	1544	6	53	0.157808	0.0766616	0.00327076	0.000838083	0.00341293	0.00044264	0.121633	0.0811422	0.0110155	0.37002	0.00881376	0.0160263	0.00602527	0.0605172	0.0055061	0.0156921	0.00219106	0.00227963	0.00325658	0.145769	0.000893	0.000819049	0.756698	0.00043	0.00284055	0.000249
DKAQA3	1690	4	30	0.0657963	0.00659488	0.000788503	0.00280203	8.31e-06	0.00382	0.118199	0.0537914	0.0150425	0.264516	0.00548903	0.00844626	0.0245946	0.0392394	0.0263823	0.455378	0.0013927	0.00113217	0.00744158	0.345442	0.0074887	0.00210498	0.0572194	0.00120562	0.0631	0.0022
DKFBLA	1816	7	14	0.66769	0.0347501	0.0111	0.0111	0.00165	0.00306196	0.0703	0.128	0.0145	0.423131	0.00439335	0.0488	0.0201	0.635	0.225	1.82	0.00313	0.00176	0.0215286	0.337702	0.0172351	0.00642	0.334714	0.0085	0.0807	0.0175345
DKFBLA	1816	7	15	0.218302	0.00766396	0.0109	0.0109	0.00231	0.00244728	0.0342	0.144	0.0227	0.140017	0.00240148	0.02	0.0118	0.0732	0.0868	0.215	0.00342	0.000794	0.0103357	0.174189	0.00817235	0.00153	0.130805	0.00217	0.0787	0.0040335
DKFBLL	1429	3	42	0.0253022	0.00544797	0.00403012	0.00577801	0.00137855	0.00173554	0.0582134	0.111753		0.377074	0.00159297	0.00994509	0.0109341	0.0432178	0.0536164	0.0701231	0.00248319	0.00122251	0.000162777	0.32382	0.00841	0.00141896	0.119386	0.00728678	0.0139797	0.00297713
DKHB8229	1360	12	58	0.298727	0.00900021	0.00323198	0.00120441	0.00137632	0.00161498	0.0900091	0.194649	0.0119531	0.139828	0.00326	0.0368897	0.0100094	0.671476	0.315035	0.593395	0.00125497	0.00117306	0.00796366	0.112117	0.00601598	0.00395301	0.058035	0.000957662	0.00960595	0.000876
DKIBB15	1277	12	71	0.0667678	0.00931605	0.00699391	0.00326042	0.00375053	0.00345568	0.299197	0.0857	0.0594581	0.216598	0.0166	0.0191366	0.0170281	0.0620607	1.266	0.960259	0.0252342	0.00214129	0.00196962	0.893766	0.00780771	0.0105675	27.8812	0.0517631	0.0696325	0.0049
DKIBC2	1806	2	9	0.0612588	0.00377432	0.00619632	0.0014045	0.00113	0.00138	0.0380628	0.0773801	0.0077791	0.238515	0.00182411	0.014732	0.0195695	0.0610283	0.0501011	0.157656	0.00111969	0.000819654	0.00682465	0.104822	0.0134449	0.00120013	0.0695438	NA	0.0108468	0.0012697
DKLIBC 4	1152	1	45	0.266165	0.0489622	0.00363529	0.00219864	0.00190993	0.00129919	0.0907845	0.125837	0.00886117	0.270482	0.0362	0.0522824	0.0148204	0.166056	0.0221492	0.415054	0.0103825	0.00218383	0.0222	0.153212	0.0110598	0.00333867	13.6261	0.00849473	0.00597778	0.00422
DKMBPM	1463	1	114	0.0606509	0.00513051	0.00611427	0.00837827	0.00574241	0.00296796	0.0360313	0.129029	0.00488732	0.301807	0.00485	0.00583655	0.0186288	0.0187648	0.609629	0.189476	0.00820045	0.0013127	0.00604	0.156177	0.00368445	0.00214425	0.477476	0.00420221	0.0132316	0.000884
DKMBST	1077	6	4	0.222344	0.00938226	0.0370128	0.00898611	0.00342602	0.00329823	0.0717049	0.0321696	0.00484831	0.273058	0.00295065	0.0262606	0.0117106	0.105479	0.0358448	0.348413	0.00263756	0.00122677	0.00569044	0.222896	0.00111	0.00246633	2.23271	0.00247	0.0101337	0.00117
DKMBWZ	1560	10	8	0.107216	0.00797124	0.00432251	0.021226	0.00398044	0.000964013	0.0536426	0.0292476	0.0145402	0.364872	0.00671551	0.0201273	0.0183148	0.256365	0.0567227	0.158944	0.00273359	0.00132385	0.00672588	0.339666	0.000938839	0.00259439	NA	0.00991852	0.0255885	0.00364133
DKMM501D	1796	3	13	0.0651012	0.0118562	0.0310882	0.0308227	0.00249106	0.00180713	0.100282	0.0390021	0.000307	0.280366	0.00303042	0.0220984	0.0127458	0.0473329	1.00275	0.677214	0.00395901	0.00169453	0.00550202	0.296573	0.00663	0.00490845	2.20469	0.00972654	0.0169134	0.00534633
CI 91B Goodman-Buckler	1069	1	40	0.100786	0.00794456	0.0205525	0.000416776	0.000508983	0.000136466	0.013938	0.0270591	0.0010696	0.163724	0.0042	0.0338455	0.0107495	0.25635	0.0545939	1.62484	0.0178974	0.00375651	0.012	0.0857193	0.00356472	0.00425628	3.28163	0.00504004	0.0120201	0.000483
DKMDF-13D	1815	7	37	1.74114	0.0277117	0.0469	0.0469	0.00652	0.00776499	0.465	NaN	0.0477	0.754944	0.0174433	0.0286	0.0322	0.107	0.0925	0.074	0.0161	0.00378	0.0201242	0.801541	0.0125019	0.00707	0.351831	0.00711	0.027	0.0116687
Ill.Hy	1720	3	44	0.0319705	0.00491999	0.0130477	0.0104402	0.00392939	0.00116042	0.129298	0.150231	0.00138	0.341417	0.0133602	0.0492223	0.015661	0.222723	0.648999	0.97849	0.00342937	0.00258146	0.00427728	0.499358	0.00261	0.00227485	5.53987	0.00506504	0.0369648	0.00514642
NK792	1582	2	28	0.0952105	0.00556146	0.0106726	0.00210925	0.00146	0.000654	0.0413733	0.0380613	0.00765096	0.330713	0.00868386	0.0222261	0.0229272	0.110005	0.0792212	0.735008	0.00162341	0.00139629	0.0158589	0.162525	0.00724017	0.00628035	0.980404	0.00028	0.0130327	0.00083738
NKNP899	1172	7	48	0.17747	0.00893052	0.0104	0.0104	0.00477	0.00322973	0.183	0.141	0.0268	0.369118	0.0100555	0.0196	0.0207	0.261	0.0877	0.349	0.00256	0.00288	0.00724413	0.290517	0.00795293	0.00226	0.233618	0.00295	0.0321	0.00603461
NKNP899	1172	7	49	0.39021	0.0335163	0.00883	0.00885	0.000641	0.001727	0.153	0.0895	0.00931	0.39715	0.0251851	0.0405	0.0134	0.716	0.362	1.55	0.00225	0.00267	0.005888	0.306896	0.00309129	0.00895	0.819559	0.00372	0.138	0.0124186
