# Supplementary material for: Transcripts and genomic intervals associated with variation in metabolite abundance in maize leaves under field conditions
Source: BMC Genomics. 2025 May 1;26:434. doi: 10.1186/s12864-025-11580-3 (PMC12046723; doi:10.1186/s12864-025-11580-3)
Supplement: Supplementary file 1 — Supplementary Material 1. [file 12864_2025_11580_MOESM1_ESM.zip › Supplementary Data File 4.xlsx]

## Sheet: Metabolite name
Library ID	Name
X.1004..phosphoric.acid..9.966..Results	phosphoric acid
X.439194..glyceric.acid..10.735..Results	glyceric acid
X.5951..L.serine.2..11.174..Results	L-serine
X.5950..L.alanine.2..11.182..Results	L-alanine
X.6288..L.threonine.2..11.464..Results	L-threonine
X.239..Beta..alanine..1..12.044..Results	Beta alanine
X.92824..D.malic.acid..12.794..Results	D-malic acid
X.5960..aspartic.acid.2..13.207..Results	aspartic acid
X.33032..L.glutamic.acid.2..14.398..Results	L-glutamic acid
X.444212..trans.aconitic.acid..15.842..Results	trans-aconitic acid
X.754..glycerol.1.phosphate..16.056..Results	glycerol-1-phosphate
X.8742..shikimic.acid..16.433..Results	shikimic acid
X.311..citric.acid..16.615..Results	citric acid
X.6508..quinic.acid..17.076..Results	quinic acid
X.5984..fructose.1..17.288..Results	fructose
X.24749..D.glucose.1..17.426..Results	D-glucose
X.6057..tyrosine.2..17.871..Results	tyrosine
X.128869..galactonic.acid.2..18.504..Results	galactonic acid
X.3037582..mucic.acid..18.907..Results	mucic acid
X.892..myo.inositol..19.354..Results	myo-inositol
X.1549111..caffeic.acid..19.755..Results	caffeic acid
X.439958..D.glucose.6.phosphate.1..21.394..Results	D-glucose-6-phosphate
X.5988..Sucrose..23.988..Results	Sucrose
X.16212335..loganin..25.963..Results	loganin
X.6537496..chlorogenic.acid.2..27.18..Results	chlorogenic acid
X.439242..Raffinose..29.282..Results	Raffinose

## Sheet: Raw peak height
Data File	Name	X.1004..phosphoric.acid..9.966..Results	X.439194..glyceric.acid..10.735..Results	X.5951..L.serine.2..11.174..Results	X.5950..L.alanine.2..11.182..Results	X.6288..L.threonine.2..11.464..Results	X.239..Beta..alanine..1..12.044..Results	X.92824..D.malic.acid..12.794..Results	X.5960..aspartic.acid.2..13.207..Results	X.33032..L.glutamic.acid.2..14.398..Results	X.444212..trans.aconitic.acid..15.842..Results	X.754..glycerol.1.phosphate..16.056..Results	X.8742..shikimic.acid..16.433..Results	X.311..citric.acid..16.615..Results	X.6508..quinic.acid..17.076..Results	X.5984..fructose.1..17.288..Results	X.24749..D.glucose.1..17.426..Results	X.6057..tyrosine.2..17.871..Results	X.128869..galactonic.acid.2..18.504..Results	X.3037582..mucic.acid..18.907..Results	X.892..myo.inositol..19.354..Results	X.1549111..caffeic.acid..19.755..Results	X.439958..D.glucose.6.phosphate.1..21.394..Results	X.5988..Sucrose..23.988..Results	X.16212335..loganin..25.963..Results	X.6537496..chlorogenic.acid.2..27.18..Results	X.439242..Raffinose..29.282..Results	X.444212..trans.aconitic.acid..15.842..SPL_Results	X.5988..Sucrose..23.988..SPL_Results
211018_003	F7	32674	8910	2307	1185	915	4953	65422	214988	15384	705912	2468	2157	13549	7966	49827	41835	6267	560	976	154324	516	707	1811777	89504	8293	3135	11369	50667
211018_004	DK8M129	71002	17541	9392	961	1318	672	38882	18291	4063	692398	1268	12041	6708	28870	321429	720878	4530	1250	8056	123056	4353	3776	1687606	2254	9581	1664	8471	33128
211018_005	N542	35800	7556	1694	232	820	722	50911	26097	3806	704281	1279	4241	11978	17651	15144	14564	2322	322	6307	23198	2481	991	650316	6960	2119	700	15285	4754
211018_006	C102	64188	4580	1687	425	628	801	36903	24219	4270	707856	2021	53851	5412	211657	757021	915787	3382	2268	3193	92796	758	2027	1565110	2822	22802	13693	11935	25030
211018_007	B97	34225	15033	8485	495	1700	1615	92041	61774	8947	748222	5155	29397	7653	425343	69223	371320	2310	1052	6672	115890	591	3064	1561551	223	698	1623	16058	27055
211018_008	PHV07	16960	3191	2659	282	824	785	13917	57567	6637	522682	1881	6267	9277	24408	552600	233918	1593	736	1686	86759	1561	1140	1242110	6809	35549	5894	5476	4339
211018_009	CSJ3	165239	9925	2313	719	1174	1720	82793	19684	10316	695517	13006	214971	9582	558842	78086	232423	11879	916	1937	201009	2171	4213	2208459	663	40808	5778	9793	315269
211018_010	W182BN	43895	6649	60	468	195	1473	43576	37138	6595	507083	2608	2223	7753	15356	522974	245150	910	769	3327	110463	1379	1565	1143751	2008	19327	1826	6362	3206
211018_011	CI 28A	63945	34657	28629	1567	5221	1588	109303	92228	21316	762846	14662	30211	10300	118227	76882	98653	18010	511	6815	285530	921	2227	1959970	766	26264	1565	24684	67069
211018_012	W552	38060	7405	12010	867	2302	1537	45720	50324	14638	762836	12971	9189	14831	31881	144633	152507	8800	835	3245	528334	843	3883	2085632	3097	7299	6884	40265	409211
211018_013	4554 INBRED	24327	3525	12521	1513	3894	1611	92320	36841	7421	718404	4816	3664	7406	11734	720774	623810	4914	1181	3149	255717	1483	3364	2084106	46543	21953	5316	14787	500123
211018_014	B73Htrhm	41464	14266	448	1005	591	631	42259	32572	7250	727496	7259	11601	5750	113223	65848	589205	1364	885	1839	97438	1347	1678	1647146	684	15135	2037	12456	23437
211018_0147	CS405	51332	8239	11838	9178	2894	1713	31512	37437	1112	707588	2009	112815	9554	44736	712683	702637	10324	1126	6403	390129	1652	4252	2192703	980	41444	7178	20124	35117
211018_0148	DK83IBI3	228612	8789	10682	15780	1630	1017	23975	23906	842	643804	2766	24450	7525	683555	690125	560138	4897	807	3613	101730	2011	3605	1288603	104	11341	827	10758	4375
211018_0149	B97	194046	12047	33150	16830	6538	2746	336886	205186	3180	869123	7063	14873	71925	75440	73062	103265	18942	1855	14990	672820	18361	5801	2166349	27744	19933	14425	7613	322872
211018_015	ND259	26614	3118	18284	634	969	1237	10667	10073	5478	735462	3990	10729	9147	33004	10334	190666	4026	908	1843	161272	1870	1727	1557108	1027	16754	1791	15668	75248
211018_016	PHB09	57078	3696	3026	616	1102	347	31455	28376	6324	742605	14885	3435	6641	17787	10308	16121	4710	844	4945	154454	1214	2068	1213900	3802	3100	489	18705	370096
211018_017	NC264	21191	3379	13839	2360	2708	2719	74153	94337	13812	657611	2212	12815	14077	46310	293545	247659	5814	578	1535	146602	1483	1293	2073255	6446	32605	4667	23705	26359
211018_018	A305	106129	2707	4079	706	799	404	12999	7024	5479	720200	6585	8617	6055	23257	106904	410725	4863	863	7441	93515	1857	5238	1826507	2143	3071	627	8440	25536
211018_019	ZS635	35190	7467	11621	1452	2104	1651	42065	42062	7967	730706	8964	14038	8213	54455	501743	542545	9022	901	2211	393098	1061	2125	2082844	5312	71138	4629	19057	842889
211018_020	LH183	32126	3410	4823	496	1471	939	6220	35528	4121	724375	5773	52307	7216	599810	23661	177362		552	2323	109607	1520	1978	1257233	15901	14677	2456	76	321
211018_021	T234	66813	5084	882	1226	496	977	40760	44345	8506	615651	2801	2025	5446	7173	280532	81320	1336	409	2895	162411	1612	1428	1546189	1233	13561	1227	11638	162003
211018_022	Va26	24736	3654	7233	1871	1893	1799	32505	40673	5769	718214	4183	9093	8750	36961	767467	748206	5694	1123	2307	331410	783	2546	2122491	5688	4472	3077	71762	1064041
211018_023	A73	37072	3733	9091	2426	2520	2393	46958	28089	7425	700062	2715	12252	6508	26525	180197	236710	5026	769	3457	133147	2290	1969	2117340	3322	24059	5016	28336	21924
211018_024	Ia453	23376	4020	5755	1455	1690	795	63794	19555	6566	673870	1661	5494	9764	10340	44057	65547	3385	305	2445	163156	1975	1551	1844386	1929	8200	1449	8885	80389
211018_025	CI 64	38056	14974	46151	7299	5025	6214	172695	61941	7116	737598	4740	81706	10894	434686	38475	347144	12547	1042	1063	93991	1644	1449	2107268	19804	12181	4838	10959	360771
211018_026	NC326	176065	8214	348	681	813	317	208997	67588	4249	733212	16310	3582	4912	10390	57704	50354	1205	745	6729	142849	2949	2022	1110424	1427	7865	1240	20177	28252
211018_027	912	17871	6601	9547	1681	952	944	46806	15755	3159	674228	1090	11852	5512	19140	333139	249248	1137	529	1451	39397	1901	825	1737141	1306	7356	2291	12813	77274
211018_028	B97	56538	5990	1961	2646	446	1064	114260	12581	7414	576089	3392	19595	6463	614666	222708	613118	5313	831	4569	109980	813	2143	2094960	341	5186	4197	8189	189688
211018_029	PHV53	28171	6674	4079	887	822	370	9527	11559	3257	729462	5187	11154	7005	103584	23311	114676	1678	651	2315	56742	687	957	1226207	686	4112	1394	33957	26477
211018_030	B97	37944	3732	10189	1173	1711	286	36630	82171	6294	645261	11385	2990	3317	14856	12269	47634	3741	473	2489	354430	578	1356	1577242	190	4551	623	22208	640972
211018_031	PHN18	22190	3616	14301	3288	2754	2389	44315	92348	5750	542890	1471	13102	6615	34027	73871	101456	3550	621	1941	66626	1188	1108	2005412	2864	10585	1598	18392	187911
211018_032	LH210	22480	9258	5005	1702	1020	1039	33958	62182	5351	745334	4238	6622	9616	32035	6088	76103	1703	799	2833	124548	2106	1817	1172910	2968	4793	724	6083	3797
211018_033	H95	31750	2484	7945	1921	2520	2836	67252	109950	12804	689592	2597	6304	9611	27632	12902	18741	3112	273	1630	136482	1281	1097	1907548	6706	19732	2039	13816	67790
211018_034	B97	66106	34470	480	1964	223	1263	83274	20519	3088	698385	4534	91811	6103	721786	184286	916643	14130	2018	2371	194265	687	2826	1779363	5911	14378	1545	13120	2073
211018_035	904	77940	4601	5823	1264	984	764	5969	31194	3093	413066	1680	13908	5927	33641	20801	24169	3176	438	4524	49361	2470	1289	982209	1293	2901	1730	6815	5127
211018_036	DKMBUB	18948	3685	9048	2275	1689	2710	87018	103143	7822	718116	1689	13453	10148	58651	27058	29130	3364	429	2399	120560	1244	1305	1763224	4792	13595	2264	11578	47056
211018_037	PHP60	25454	8207	9170	897	1681	1305	39063	90629	4119	709281	2606	11585	6408	64645	10865	41786	796	357	4609	78216	914	1605	1052646	335	1184	751	16044	4230
211018_038	T146	26075	1346	2955	438	592	303	9981	16291	2461	331987	1934	3366	4678	11916	22848	18410	1354	360	1454	78798	775	1280	1017647	1410	4365	459	24279	6394
211018_039	PHW20	29913	4481	17506	3622	1962	827	22217	63223	2832	639244	1575	5879	6313	15463	28011	35271	3959	720	2243	77763	1106	1169	1581881	1022	8623	1671	12899	2621
211018_040	CI 91B Goodman-Buckler	59761	4441	1637	238	276	112	7972	15419	709	723900	3176	18492	6167	139983	30046	881425	9800	2037	6531	47355	2019	2308	894913	2733	6542	538	9699	194603
211018_041	PHJ89	83868	9967	357	1879	192	782	36468	53787	4211	739112	10381	2311	6818	10908	17744	31271	3540	660	6274	80021	994	2188	1066671	152	8479	735	27854	1066448
211018_042	Oh7	17745	2777	3326	2222	1001	643	28343	146205	6496	688387	1356	2085	12607	9409	29666	23489	894	466	1744	243781	1043	539	1084001	7401	11894	1711	22379	3669
211018_043	PHT69	87478	7481	8463	2869	3387	2785	161194	28687	4189	665442	3579	4844	10245	19050	56076	57505	4998	730	3676	135208	858	2847	1921658	117	2427	3315	16446	68031
211018_044	CO192	145605	8681	2520	12252	701	5241	111693	86043	10720	734482	21573	6791	5722	17174	288787	224252	5311	774	4115	385387	1013	3361	2094736	6769	15287	1639	23016	29816
211018_045	DKLIBC 4	77018	13361	2398	606	516	389	24941	34743	2523	746037	10686	14264	4342	45838	6426	112475	2900	590	5997	42266	3074	902	1025758	2295	1639	1416	10260	517069
211018_046	PHPR5	90685	11042	6661	1974	1109	944	65269	35324	2607	666019	5906	58207	3881	524256	41472	576496	1490	832	2851	50219	1418	2774	1195127	7630	5951	630	7701	2298
211018_047	PHT77	18852	4866	5555	1673	2158	2671	9970	33629	5685	711182	2742	6993	7976	20415	5925	6013	2926	551	2942	76070	1239	914	1044692	1355	6670	1242	25482	51262
211018_048	CI 187-2	36520	6206	29293	3540	2897	1389	29289	154661	6540	501182	5477	43741	5988	226040	223448	197024	11759	681	2512	197632	545	1582	2128962	85	1289	901	73972	204848
211018_049	LH159	16921	2917	4888	1286	1014	894	8063	42753	1896	463554	904	10329	3798	32422	18047	13507	2180	297	1514	39421	740	757	981886	420	7173	534	9167	3373
211018_050	911	34066	15262	3914	1288	995	654	13270	91037	3763	743140	6945	4549	5010	16236	20721	24874	2198	631	3517	149811	765	1739	1207315	1144	6706	1308	2989	35927
211018_051	Mo45	101598	9749	6691	6415	3246	2085	128174	29317	3773	726965	5800	5109	9571	16304	25050	18159	1749	483	3075	68431	1713	2521	1206635	1375	7136	977	9303	87029
211018_052	B66	48937	2517	6931	1629	1530	612	8484	45452	2236	533743	1817	4397	3079	12930	9951	29480	3859	234	3351	21881	567	1060	756574	1289	1788	195	14386	133711
211018_053	LH231	24185	1383	8854	1132	1788	586	10981	27634	4126	119576	4211	2225	3547	7836	46579	26991	1226	321	1213	50036	516	1146	1169512	111	978	205	11142	28779
211018_054	A12	32566	2234	6860	2207	1178	961	19286	32152	2058	545136	1176	7507	5725	16070	204473	182806	2033	544	4214	43978	520	1501	1594583	121	6858	2574	11302	64145
211018_055	LH200	85691	7765	13189	3696	1598	802	100928	25782	1637	573114	1549	5013	4704	9427	52880	688262	1868	745	3313	34814	1621	1994	1275001	1765	1077	549	4256	121222
211018_056	LH299	23714	13352	10691	2636	1863	389	66013	61377	2604	581654	1875	8418	8498	37045	46251	227973	5903	717	2316	117532	597	987	1063969	195	929	641	14758	368085
211018_057	F2834T	20649	2869	5925	1537	1490	1427	28550	19860	2950	618566	2082	6856	6403	34727	39534	109940	1160	461	1879	79971	877	1513	1314539	1229	4765	562	15379	65854
211018_058	B37	29862	2805	5635	1891	1043	333	10859	32990	1665	290345	1410	4602	4617	10098	47559	31823	1474	415	2456	53387	1299	1658	1685775	624	3224	869	17585	30025
211018_059	NC328	22058	2524	12930	3647	1338	1533	34561	26715	5149	671301	2246	4625	5067	10918	622389	449448	1406	651	80	83387	744	1293	1916008	3917	5320	954	21361	37466
211018_060	N7A	54757	4424	2129	777	849	704	50603	29857	4068	710377	7888	5259	3274	17930	32345	39483	668	383	3387	97358	376	2100	1270525	183	460	776	11441	72713
211018_061	B54	23867	5058	9757	3936	1463	1494	22649	109117	2565	696475	920	13601	5228	47475	23486	20424	2706	348	1766	57789	670	1034	1006816	690	10035	551	10426	42308
211018_062	DKIB014	28891	7247	2462	2447	875	593	37670	57768	2582	731045	3584	8750	4693	35378	20625	333120	716	622	1742	100772	942	892	1139523	494	4740	1240	9516	197134
211018_063	B90	58554	2890	10091	3212	2161	1532	18514	38480	5274	567989	2400	3508	4301	12347	11305	29805	1520	567	6217	85746	610	1561	1560947	209	499	729	10230	158393
211018_064	C123	44732	5770	12468	3366	2862	880	14544	191239	4623	654488	2703	2802	3838	17057	99723	119580	2929	640	1868	118213	623	959	1285183	246	1325	1205	12117	222976
211018_065	WU-TAN-TZAO	51962	7521	7725	3592	1322	244	72418	22327	3349	635340	4163	10318	5035	41992	87757	348407	3967	921	2560	122875	677	2736	1852934	1107	5057	636	10113	3079
211018_066	DK8F196	32363	5300	34161	5861	4258	911	98612	84975	6547	605137	2035	12080	24525	43674	31637	24460	15233	680	3281	211966	2170	999	1718085	2172	9130	2478	13706	39649
211018_067	B97	187282	10168	6532	4599	2250	2151	64334	50065	2407	697238	6535	5465	6611	16984	182792	266161	2573	718	6195	59168	549	4002	1869530	347	190	2251	13564	202536
211018_068	Oh43	26704	6655	5730	1374	742	882	10668	23737	2481	671159	1664	19763	9127	210019	7773	9049	1297	315	2896	49649	1365	1462	1083892	257	5070	841	10120	51639
211018_069	G3 T5a	79693	2934	3520	1519	683	251	45798	21987	2070	721429	2702	8513	4840	45329	16008	15156	1535	390	2586	43520	1280	2122	1233912	308	5266	401	10207	20795
211018_070	LH93	50956	4843	12952	4585	3122	3991	138490	137205	8743	691312	2541	16694	6080	140380	60391	57573	2700	424	3930	85043	707	1858	1883068	3498	5101	1475	16527	208251
211018_071	DKF274	38022	8295	12739	4131	1801	2475	27622	116738	3582	643094	1767	4070	6416	11806	30748	18315	2190	444	1443	71646	1608	1169	1488154	1482	3422	1761	10018	425686
211018_072	Pa91	30147	2602	3620	2939	1287	669	16793	33663	1910	567498	1056	10954	6068	39983	34039	43723	901	372	1336	58351	1021	1572	1024925	4024	7616	857	10498	229848
211018_073	CH753-4	60191	2752	8987	3371	2030	1336	30924	54565	2309	668065	2292	9392	6507	14349	118001	180977	5413	659	6363	70964	1387	2613	1733060	287	3914	1252	12936	69720
211018_074	ICI 441	50499	5766	10551	4346	1545	569	22245	45557	1922	736727	7720	9727	4422	20649	259054	395815	5766	655	2996	188408	506	2623	2082239	73	284	1861	16352	22747
211018_075	ICI 986	47209	7629	12231	7002	2468	1818	68750	29720	1927	650965	2692	18960	7052	53944	90595	101611	5902	672	1703	198016	1352	2942	1808501	545	2053	1225	24054	37797
211018_076	A572	29750	3974	20531	4100	2196	423	26774	96131	6990	684372	10435	4095	7981	22575	440155	136215	3369	727	2434	40686	1360	1294	1565549	502	7860	297	9158	170985
211018_077	Oh33	45476	6387	3876	2566	1241	218	71113	48481	2671	742414	2961	7946	7181	28354	8240	17385	3969	469	3941	95387	2400	1887	1101929	341	3496	858	10064	51960
211018_078	NK907	143059	5772	6749	1740	2095	402	141745	85009	2521	732367	4357	7482	4008	38690	14171	42188	1997	962	4580	105288	1075	1785	1085386	5733	2281	203	3314	71881
211018_079	LH51	20653	3301	8448	2836	2789	1914	14971	29653	3774	600863	1461	7407	7221	22535	17446	17403	8802	243	1556	38656	445	896	1769787	201	5620	1072	13748	39681
211018_080	A659	20800	4715	5717	2152	480	1505	8447	13729	1438	551241	1077	68487	12975	160135	689363	884025	1360	1792	2260	56035	1947	1475	1195735	1979	4786	1421	4013	3656
211018_081	NC326	52744	3223	7551	2133	2126	838	60540	40657	3263	251320	3535	10575	5023	19290	90474	63471	3719	649	1717	60660	1257	1754	1739343	734	3681	1040	8020	11866
211018_082	B97	73816	16754	12853	3404	1578	1115	35532	18715	2132	734286	2750	21919	7621	66035	102468	218692	4093	645	5282	58793	1298	2951	1478728	965	2052	825	2319	11975
211018_083	B73Htrhm	80475	5154	4787	1072	1134	412	48893	39167	3449	676614	1456	95828	6960	79233	6850	9890	2046	1295	4341	49128	1974	1821	1051569	4856	2952	2038	13847	37449
211018_084	A374	9001	5121	3592	1789	637	273	5686	7663	1150	613103	1195	9611	3823	55614	16371	37066	1084	342	1447	26123	711	663	1055167	412	1240	510	8439	23899
211018_085	B97	21332	2059	2097	1353	634	522	8698	18153	920	136976	734	6409	3185	16677	11808	9569	1223	313	2058	15078	686	1236	1036106	534	1223	508	7085	389746
211018_086	PHG39	29226	10484	5515	2070	1231	419	24644	28024	2362	682414	1723	11021	4995	72145	40090	357044	1485	849	1589	37184	1071	769	1155680	238	3823	884	5578	2694
211018_087	B97	17743	3465	10587	3993	2151	689	14236	164498	2584	594111	2105	3024	8382	10882	56484	22306	2982	420	610	223626	954	691	1129369	232	3293	1267	5557	47211
211018_088	J8606	20618	4114	7655	2081	1305	2194	36307	37847	3401	636960	2287	35219	8590	575773	65444	170879	2891	526	4419	61299	645	2534	2025170	96	715	658	5669	433634
211018_089	PHW53	75553	5871	7256	3153	1278	1132	34589	29678	1440	665370	851	9402	5765	29673	15379	226089	874	966	4423	255319	1028	2448	1073409	151	6309	307	3566	86576
211018_090	SG 30A	30117	3711	13061	3878	3313	3297	83957	196336	4936	616583	1455	11233	7305	74214	24781	15067	3284	357	2441	65994	748	936	1626234	2216	7349	630	6775	22302
211018_091	LH156	49906	2761	12729	6422	2055	788	57757	28963	2267	610631	1993	8808	7199	21380	812206	634709	4992	1127	3819	146516	536	2823	2053260	666	4313	536	7456	169866
211018_092	LH212Ht	22783	2370	5755	4058	941	1127	20462	29974	1526	254487	906	10344	6743	17444	71002	61767	1823	442	2332	61726	789	1610	1827536	4027	7373	858	11418	86802
211018_093	Mo3	60188	2223	3411	1083	1400	1740	29379	34530	1884	546494	2109	831354	7825	960049	28152	61036	1959	296	5590	50334	2860	2385	1053772	2342	11215	828	11862	21831
211018_094	B97	150409	8472	25491	19523	4822	3598	89170	83591	2357	586688	3360	18005	10454	57348	63440	96960	5697	1334	6260	191045	3783	2281	1748778	958	3889	1561	9843	13198
211018_095	DK2MCDB	53231	6713	4879	1595	1232	452	64730	22686	2053	735108	1837	23403	9607	153474	125768	707989	1297	701	7860	51023	1610	2099	1741160	217	2553	1949	15204	621686
211018_096	WIL901	101886	10613	8951	1631	1291	894	40844	32374	1675	709927	4276	38271	7260	79081	133505	684607	1050	924	13100	55477	2262	2468	1063199	136	1166	1109	14566	3017
211018_097	Mo23W	45717	5890	8419	2469	1345	2420	76283	80564	2976	700736	2144	32351	6914	695707	35823	73121	2597	847	4799	61424	1021	2051	1248335	3651	3015	622	5209	12950
211018_098	LH39	84649	14834	71075	30176	6891	5308	50012	237829	4594	744815	8236	22543	7024	61667	226418	357941	14565	803	4463	403772	722	2169	2137839	277	881	4402	7407	16621
211018_099	CI 540	55487	8603	20741	4822	4091	1973	83837	48187	3574	746609	4001	15131	8833	46021	23738	25464	3885	581	4047	152872	1777	1470	1072596	4236	1697	831	5529	2898
211018_100	B97	111293	7680	18003	4605	2946	613	14669	61811	2137	647526	2185	6260	7496	13633	23285	53406	4036	748	6345	26036	2198	1678	1035780	383	522	627	6752	85255
211018_101	B108	49428	8772	6170	3533	2560	2022	58938	80836	2737	709883	1369	6557	8323	26955	8700	16668	3474	858	3606	63089	1474	1034	1092187	91	1879	624	10808	11830
211018_102	DKNL001	45851	4542	5144	3131	1463	871	11507	77660	1605	587083	776	7073	7649	19425	10394	8278	1499	361	4183	28796	1107	1036	460765	692	2081	595	7274	310785
211018_103	Oh603	29428	13014	8117	2860	1498	2468	71523	31594	2397	595314	2360	39160	8313	591110	641155	957048	4184	1697	3036	73855	1434	1722	1675981	3210	3016	1004	8707	19315
211018_104	Yong 28	185793	6343	5216	1731	906	699	50131	46841	927	722300	1638	11607	5975	32752	32270	231526	1214	685	9383	73899	4522	2475	1060009	2677	2919	994	4815	120204
211018_105	Hi28	68201	11509	8233	3109	1536	784	20609	32908	3125	705566	3802	7964	11762	30557	658087	513483	2345	625	2591	93686	778	296	1874156	122	641	2008	12158	203441
211018_106	S 56	97468	3436	13546	7476	2344	1739	20586	29978	1742	610566	1640	36894	7750	258711	805809	706101	9460	1080	4838	100683	1548	1954	977804	321	5004	1019	4850	58204
211018_107	B8	19676	5257	14464	3485	2765	2353	76163	57917	4909	685700	1381	6635	7318	23178	825954	753470	4192	1676	1341	264016	1285	1264	1710278	75	9479	1144	5178	2198
211018_108	W64A	24666	3078	8998	5509	2041	964	24059	21678	2315	725837	1526	470086	7081	780348	138171	99058	2782	641	2741	80208	596	1796	1711462	799	4003	790	8570	70959
211018_109	CA-4	38864	8218	3532	3945	1012	481	54414	22603	1171	475541	3416	2493	4696	10802	226380	212604	1652	737	782	93816	457	1339	1572658		643	662	11598	271690
211018_110	R101	33877	2472	2803	2230	345	369	34447	3265	1225	566103	1317	4598	9732	20769	609782	609919	2671	1220	2622	110199	1167	1212	874957	454	1407	310	18441	33720
211018_111	NKNP901	51383	3299	7208	7927	2525	1487	110966	40725	1349	521092	1075	3969	6491	15256	51507	28477	1883	728	5981	124717	2057	1567	1266557	1014	3679	2026
211018_112	ZS01250	21102	5558	5170	3118	432	540	49627	18293	1032	706278	767	7719	8132	42506	499722	736428	2629	1301	3108	59372	1405	1037	1720989	456	3180	702	2394	2783
211018_113	PHTM9	23526	12993	5663	3449	1174	342	25280	32504	1857	721105	2984	13801	7102	73279	321532	450393	4600	1105	3428	100738	1828	1225	1146346	100	2168	1016	6788	54454
211018_114	Oh7	32604	4195	3281	2727	892	362	10789	19510	1013	440034	1431	6630	4919	39324	9052	33924	2099	379	1729	22979	1055	1185	385003	200	2320	237	18275	14000
211018_115	DKMBPM	28303	2095	6672	3216	2196	1173	14193	50089	1998	170285	2749	2371	7462	8151	233575	72800	3231	502	2308	60598	1495	820	432430	1607	5084	614	8452	164431
211018_116	LH123HT	127685	7390	11701	10403	2706	1550	45922	33579	2047	617054	1284	2374	7135	5710	19257	24022	2446	535	4517	84500	911	1574	1556925	794	2114	1261	15446	387734
211018_117	B79	87750	17514	9504	1648	924	480	31408	51033	1855	748628	6365	18344	5675	65295	9512	107922	3737	932	8490	46607	2757	1146	995085	1738	1278	973	15940	25417
211018_118	B97	156984	14193	10953	8325	2503	2577	171222	17304	2716	718068	2615	23378	11429	54922	25197	27644	11212	1020	8453	193448	3575	3551	1725573	6797	2822	345	8434	133802
211018_119	LP5	62442	16204	15566	8020	2578	1472	115972	25232	2651	697134	1991	15934	6203	64924	97157	188347	3646	790	6449	57986	1778	3714	1916474	759	9809	1991	4704	301297
211018_120	MS221	25242	5343	3199	3215	1122	1020	191613	22736	1522	672762	1017	9275	9461	41775	8041	11150	1307	345	4586	43975	1043	1194	1001954	2776	4561	1011	8113	46386
211018_121	W23	33776	6458	28290	12088	4404	5399	119072	67211	3751	698827	883	23715	8974	149315	220217	164205	6375	617	3540	87117	1080	1881	2022521	6414	5625	1545	4522	19669
211018_122	PHK93	25654	4432	8000	5364	1394	658	31036	21718	624	347855	2397	16122	5285	55406	847566	766394	2963	1818	1419	62476	1359	1633	1936240	233	7485	6445	5717	53441
211018_123	NC258	32486	6213	12950	7623	2462	882	34084	52719	3612	726073	969	7412	8985	59260	32219	40895	1636	517	1920	98631	2903	1026	1281534	2652	12564	843	12707	615532
211018_124	NC302	75239	6434	4646	2931	1015	892	54841	34863	1457	474215	1804	9762	9254	18990	8595	9155	1575	563	7249	42061	1881	2080	1064874	748	1196	709	4418	70466
211018_125	B97	41380	5082	17687	3929	3066	931	15735	21265	2323	596240	1133	11246	10174	29717	339032	455502	8624	1017	3526	125891	1305	3175	1666209	3068	3334	930	10847	40561
211018_126	B97	79938	4775	13110	33426	2987	1848	109836	74717	1031	720609	1248	13582	14210	35442	399093	297621	6185	816	3271	88407	1870	2509	2036429	4382	36237	2329	10881	114210
211018_127	LH119	50624	7419	16660	4806	1917	838	107667	65687	2088	485731	2774	9452	18759	23285	170468	87820	5590	869	4895	102834	1556	2293	1647548	2117	84	2297	10863	1001752
211018_128	LH166	44127	13728	6481	8466	2276	2126	53257	23442	2877	694623	3141	6612	9106	30462	10004	16266	4153	686	3413	87310	1261	1718	1236858		4933	1706	8006	20042
211018_129	Va52	44294	7024	16887	9284	2782	4675	99049	116717	3101	712296	2050	32837	10233	488033	45841	40982	4942	618	4074	79913	1568	1605	1778622	6363	2328	923	8933	49536
211018_130	CS608	29446	4066	25779	38203	4491	1820	47505	75812	2442	610926	2434	11819	7459	37200	710432	484672	4912	935	1600	225069	1331	2397	2180550	215	17443	4033	9890	3278
211018_131	B97	55193	4853	3244	3030	1854	466	27355	63246	2039	485480	4678	4485	4904	22048	9989	15721	4501	736	1443	97086	808	1364	1103823	9763	6690	456	36410	356238
211018_132	ND247	123445	5160	3657	3341	729	628	89220	11929	538	648332	4098	9082	9553	35719	30496	734824	2166	1935	7182	236137	1685	3340	1290341	409	4677	3588	4386	431415
211018_133	K41	84369	7530	5645	5250	2231	1139	48293	71078	1614	706898	3373	6968	10702	17921	99069	53789	5246	409	6458	98372	2506	1625	1105735	1470	2767	2034	9427	35852
211018_134	W117HT	64401	28418	13684	7789	3180	5140	348828	113003	5466	768507	16374	75258	12378	751172	62620	132241	5627	1479	8362	204526	1486	2762	2063675	5644	4786	1915	11943	43729
211018_135	DK84BRQ4	100402	8903	43908	5584	3219	2424	128694	28836	2666	669515	11930	16663	5266	31924	1140635	839630	19717	3182	4076	214647	522	3253	2145990	248	1767	2964	8930	516341
211018_136	PHP02	54780	6049	11324	7577	3181	2653	171243	89549	981	710674	1430	6125	5368	13020	116489	117002	891	721	941	93334	571	1443	1288064	1412	1480	1112	6074	383513
211018_137	CR14	70643	4986	11469	4553	3670	1200	70742	80766	2328	729023	4316	4252	8773	13620	761153	311608	3153	1097	2085	76538	2162	2504	1564833	126	9724	1082	64	1720
211018_138	E8501	74560	7592	15065	9831	1460	2814	74753	43655	1013	594582	2504	21666	4847	89281	762295	860197	5793	2426	4665	612524	1476	3788	2118898	1587	19654	2366	15318	289471
211018_139	B37	101783	5610	10583	9682	1718	1301	116357	39326	2647	638752	4058	17726	8732	43139	955574	775358	6909	2263	3599	392451	651	5211	2118597	5522	7579	1088	5672	204022
211018_140	B66	4384	143	267	97	97	95	295	1326	95	898	621	168	422	990	809	991	398	114	186	2277	518	169	2295	161	668	197	8998	121085
211018_141	B73	45375	6233	11116	7611	2524	1999	59275	30211	3194	752760	6454	20001	9408	75017	287401	167897	3368	530	6407	216236	1428	2727	2001935	2951	4006	4337	5909	18645
211018_142	LH167	65876	5966	11026	9914	2396	838	23263	22165	1850	686054	3343	9204	9814	18361	125251	499379	2622	1011	4341	60812	1317	2094	1861710	628	4308	807	13304	34375
211018_143	OQ601	150118	13831	20818	14850	3106	1048	145638	48484	562	546400	2012	7659	7085	14629	85112	736522	2591	1284	5853	60691	3117	3537	1604870	2956	1546		5838	120286
211018_144	PHGG7	57307	8804	2360	1868	719	315	19330	25066	1503	548168	5292	8047	6316	38202	71738	205463	1025	844	2775	59194	832	1159	1113083		435	1155	8636	406892
211018_145	NC306	93606	17942	14740	12989	4733	1239	129486	41664	1848	729009	2583	4222	9238	26997	147913	110597	5611	1386	586	122008	2067	2822	1305306	5380	3503	2732	6430	3588
211018_146	A662	42230	5211	11744	5585	2363	731	36887	83187	3111	404460	9036	612792	6695	984421	65931	69712	3304	724	2252	233506	529	1997	1732455	575	4927	427	35864	122411
211018_150	Ky21	76801	7030	1510	5331	1564	1705	22777	71455	2052	638366	789	2361	13979	20221	5264	16251	3568	631	3846	227500	3001	1323	691871	954	22817	402	5722	2876
211026_002	PHV78	191650	4187	128	1324	58	574	19593	9310	3741	416434	2138	8991	7155	27594	131162	401569	1016	1025	6849	235540	1324	1499	1256544	1931	3182	418	9639	3652
211026_003	33-16	25298	2273	2667	480	715	1417	13423	33102	3484	353934	1263	11745	9782	26438	40357	62525	2970	826	2691	342971	3623	602	1453891	79	3435	708	8137	3239
211026_004	LH52	74554	4051	8863	970	2443	924	22736	27883	7651	456678	1641	5608	12860	22831	85465	38077	2877	910	521	275274	7473	753	1279403	85	647	1131	8974	2701
211026_005	WIL903	58		17	6			5	20	29		38		41		55	27				114	13	45	25			85	8012	3539
211026_006	W153R	66347	7029	526	1391	1303	7593	77464	127472	3722	409862	916	43924	9084	302643	98963	203497	2742	762	1807	236516	5122	670	1525935	42	745	235	6697	3876
211026_007	4722	60351	5324	19351	2396	2668	1776	138670	11066	7096	492387	1482	90241	18118	150787	57656	43481	6896	1274	5790	174714	6184	782	1606725	2002	2266	1034	8872	9432
211026_008	ICI 581	112607	7302	17335	1978	3606	1424	29038	34697	7344	559347	1670	2665	5745	8131	19806	19531	4272	907	15368	119691	10759	1153	1036385	143	1598	181	9538	3190
211026_009	INB 101LFY/LFY (A632 X M16 S5)	40178	1883	882	681	550	786	17623	35678	3578	317139	1399	7137	9172	28873	23335	72741	651	459	3211	48978	9997	596	1519913		5255	673	6053	2140
211026_010	DKIBC2	100141	3767	5229	2114	2291	888	57320	44801	6983	586145	4255	7354	10023	22311	21343	19765	5098	878	4463	346271	6721	1344	1720394	2495	1209		9317	13150
211026_011	B88	70454	2862	3261	1510	679	757	43858	12621	2524	516338	1698	104411	6298	114192	90473	141743	2981	592	5021	223076	7739	1508	1815110	109	6490	651	6867	1758
211026_012	B97	74827	10937	7734	1689	2550	3956	102825	147001	13105	702743	3477	19038	10938	492180	23087	18906	4941	984	5108	239490	6927	1255	1473820	1958	4371	503	11558	2318
211026_013	LH165	38590	2690	7466	1723	1415	705	40841	11279	5714	481883	1632	5698	4746	13748	196631	132924	1807	548	345	168222	5980	1484	1890266	2313	4850	1563	7202	36611
211026_014	CO158	159217	9819	316	1065	260	1220	165775	120211	6267	708944	3995	2594	5252	7852	36286	37095	4540	302	3884	340397	3892	838	1087777	113	1043	204	15056	3489
211026_015	A634	94950	7982	1125	5090	1017	1673	165164	41806	10229	731084	16671	12306	15828	88668	726153	203466	2127	768	2843	355797	8471	3868	2137729	331	32730	829	13655	84230
211026_016	MS72	47506	5668	8245	2878	1644	1322	23351	23380	1460	302551	1498	333872	4312	397719	1061603	698673	4874	1450	2998	87450	5980	1642	2118143	1532	8235	1705	8187	353770
211026_017	CML 218	81104	3662	794	1325	309	1896	17863	31329	2697	687664	1350	26269	7068	97985	17995	36177	849	662	4052	64243	6966	980	986884	125	2394	274	12078	2302
211026_018	PHT55	184289	6735	140	1514	184	995	55764	35876	2378	563997	1268	7677	6670	25500	37116	47371	2146	719	6103	527230	7909	1901	1105581	161	5972	198	6853	2974
211026_019	R71	73904	10644	10951	2088	2145	1207	20715	40068	5486	570538	2762	75197	6685	566156	349385	148520	4700	686	8861	127425	8157	2664	2121911	6408	2198	428	7648	61925
211026_020	KO679Y	133567	5956	12766	3086	1372	2061	99823	23665	3062	491407	2386	17830	7675	39355	57293	37181	6491	1286	7778	155299	8285	2139	2102284	1096	7816	883	7105	52651
211026_021	INBRED 2-687	52398	2602	5402	947	1193	826	55558	60602	4463	720700	4373	5373	10345	21368	38561	51585	1700	867	6593	424293	7973	1131	1662106	14228	3726	531	12353	3423
211026_022	PHG47	105011	7410	3357	6391	1698	3626	124067	253227	10827	679087	4584	5515	8720	18257	6444	9644	3435	480	6573	289872	5384	604	1234360	68	4889	874	9286	3985
211026_023	CH711-10	78315	2554	2905	1797	1381	2291	6934	195557	2033	592069	4181	6986	5886	19345	58694	44621	3654	490	11460	114441	5539	1851	1502465	3941	15627	3953	6793	3632
211026_024	PHM81	67840	5041	8066	1647	1293	1047	111453	269043	4740	721827	10238	9537	14214	34514	92600	49534	5205	440	6938	487769	7879	2038	1723255	5033	10229	1659	16283	20230
211026_025	PHT22	47226	3458	218	2141	360	1476	17007	15605	1345	586337	3313	40244	6803	551739	38323	226194	1185	718	7062	171331	4692	1649	1492834	1023	4418	395	8623	4238
211026_026	B97	42036	2668	7433	2154	1947	3864	44480	82638	5133	644530	3043	14840	6455	80817	17766	17799	2996	436	4416	170332	5359	1412	1854836	2502	6537	581	6581	29273
211026_027	SD44	28981	1873	2453	827	527	417	13129	10121	1982	261597	3708	42267	4756	56468	273600	409626	1391	926	4875	167471	4776	2371	1920622	1451	3533	1763	3293	20427
211026_028	A632	60211	2963	3180	1103	768	482	21065	19359	3874	679788	4957	11615	11780	56503	40404	372392	958	789	8102	83058	7479	3224	1872756	142	6865	513	11942	35641
211026_029	NK792	183980	6635	172	2318	56	379	110959	3862	2324	654333	2961	4982	5495	27927	4109	6399	654	1049	5610	47106	7472	1701	1087749	619	4111	225	8029	3434
211026_030	NC350	39722	1941	12130	1899	1564	836	12627	25631	4714	748039	3873	10634	11974	28096	126671	625092	2097	1221	3030	165810	5116	1622	1774194	904	741	1945	12476	20643
211026_031	B97	61409	7231	5724	1658	897	999	35637	19609	2800	627631	2209	59937	7339	764385	204297	427853	2041	1332	5016	88288	5352	309	1651519	2191	3349	800	8096	2401
211026_032	DKMBNA	201664	7911	1045	2029	735	1201	66597	65194	3916	753037	12701	11622	7719	45754	10253	16630	417	556	3124	230376	6763	1272	1198982	4172	2210	803	18451	2394
211026_033	PHT60	118574	19116	180	2569	153	641	57411	5463	911	672308	1428	19044	14839	56566	4376	8312	2270	642	2976	90563	11836	1885	1049816	83	2615	230	7659	2206
211026_034	PHG84	111039	8852	5217	2898	1048	1715	48721	39196	3182	750540	8758	13271	11311	38547	23802	242718	3391	1055	11430	317427	7447	3174	1905390	2444	5851	927	10012	2268
211026_035	B97	30944	4886	5613	1413	1329	1905	43058	104627	4348	701994	2880	22664	9572	171540	247321	72492	1451	685	5062	188064	8474	1542	1243419	9441	7336	1801	10078	2684
211026_037	A661	114638	22948	2496	4308	1055	1991	124010	35642	4349	761131	7074	45977	22397	92420	42396	100698	4262	959	6080	295972	14020	1894	1704796	572	40159	4091	19535	3408
211026_038	LH184	66393	9512	10580	5225	1807	866	16693	27367	2079	719258	1297	9838	6480	38161	26074	108599	4120	883	2848	99936	9803	690	1006259	1226	2082	157	14960	6658
211026_039	LH213	74040	5369	7582	3374	1507	2523	58140	66682	3707	709881	1674	7288	11063	26012	15710	13178	3030	966	10164	126266	10421	684	1088318	841	1849	344	11644	2445
211026_040	PHK46	48817	2784	6830	3629	1984	864	17550	13905	3352	639769	2770	16079	13693	104509	20490	14417	3369	1073	7669	136992	9798	1666	1571286	6242	5683	261	11220	3870
211026_041	SD102	74073	10036	689	16201	286	1185	241998	42362	2991	729827	6383	33221	11582	66934	713653	421225	3313	984	3128	458571	8208	2356	2173598	1722	17605	5372	15858	483334
211026_042	LH146Ht	23848	1524	4019	1558	753	159	6550	20141	1615	352598	3295	3497	7962	14288	33239	50839	1054	417	4001	96732	6218	763	1542489	77	6245	310	6801	1410
211026_043	IDS28	136059	5514	22288	10103	3728	1125	195077	67163	2941	691947	4630	12295	6648	30820	754124	592158	6401	1505	6711	198801	6496	4225	2084804	2433	9716	4518	10174	421259
211026_044	W815G	101601	10728	16103	6100	2260	1017	97915	90119	2722	677402	985	13503	18681	54266	26049	51849	2994	1066	6893	143230	9591	767	1748705	1757	4160	922	8431	2575
211026_045	DK3IIH6	243313	3894	43162	9416	2758	1555	63053	12994	3000	639198	12332	12300	9492	30785	74611	73410	3721	1022	7792	425446	7441	5168	2160994	3234	7651	1685	6665	58265
211026_046	PHM57	52185	4924	8245	10166	2247	1247	48794	150692	1665	749023	2359	63210	20251	113642	31095	45026	2244	369	7417	270373	7250	1377	2059614	649	5403	2540	8607	3140
211026_0047	B97	65856	9061	15911	5848	3516	5817	170991	225579	5109	737361	1354	25440	15099	170404	161972	128457	5628	825	5229	161893	6054	1075	2151564	4810	4463	1573	6968	30579
211026_048	LH199	73878	5982	18232	9569	2912	771	42334	56730	2368	684427	4852	10771	9011	43442	376617	329442	3908	841	2610	271422	6152	2815	2157845	313	14881	1360	5655	74010
211026_049	A258	186195	11250	6283	3798	1622	838	50497	77778	961	605381	4466	14213	3826	32132	767239	658661	1891	1544	3759	180329	5396	2848	1925985	687	15418	1080	5708	18582
211028_002	Pa468	69518	7996	13213	7218	2691	2231	61744	116551	1627	750592	4144	13163	17927	49428	38276	42087	10045	378	10869	201425	12293	1230	1851365	26123	1791	1284	12802	3787
211028_003	NC338	44491	3954	7988	14249	1282	744	30840	23206	430	700572	713	18431	12552	51367	534060	692939	4865	1801	3887	228050	8281	1647	2127730	3193	5439	1023	7456	70873
211028_004	CM99	63448	3602	4656	4971	1248	356	42401	64690	1184	673379	2545	6574	19107	29420	356802	731557	1748	1513	11899	262855	12779	1622	1700732	858	10242	490	7513	2854
211028_005	NO. 380	55727	2858	3795	10432	524	1982	35614	69408	622	378577	1946	70233	12775	401792	1177060	1025050	2972	6203	4453	226693	12204	2358	2074287	13201	5736	1690	4047	61247
211028_006	PHHB9	45600	5844	2525	2654	585	337	14688	16286	703	716949	2267	12306	13642	96313	243773	528978	3083	1413	4748	160561	13177	2160	1586256	1007	13423	715	9010	2677
211028_007	B97	75239	5910	11281	8581	2727	3415	64882	122808	1035	720550	3379	32498	12799	274609	281991	139414	3281	904	5960	223174	11051	725	1207122	6930	6000	741	6694	4287
211028_008	PH207	75012	3238	5701	3699	1943	624	87409	65516	1098	728126	4875	27666	13503	102734	344833	298383	2734	989	4732	450350	6052	1669	1955758	7853	10222	326	8928	29330
211028_009	Pa891	54264	9112	12415	13756	1226	1487	159114	41800	454	709528	4252	79143	23697	682318	800853	740421	6528	2118	5601	574664	9972	3517	2131113	5948	9099	3328	11522	119476
211028_010	OQ403	57463	6494	14272	12815	2375	1064	66374	60008	660	713793	9274	16147	11169	59156	743995	767971	6378	2681	2232	506879	5965	3443	2142777	1658	20314	1975	10173	421264
211028_011	A554	64174	2775	5760	4721	1138	1983	33372	25948	471	729222	5554	6742	5863	22104	24554	38412	6247	594	3919	498248	4220	1560	1941443	5696	7322	1374	15240	30873
211028_012	LH220Ht	52601	2997	7172	7014	1768	975	35778	26622	820	664639	2968	24937	14846	633827	211270	736994	2588	1845	8887	135479	10175	2453	1933775	301	20080	1289	8516	47848
211028_013	DKMM501D	57289	9054	22714	22251	1792	1464	72463	28610	424	719211	2604	16791	9388	35600	723308	492722	3016	1299	4047	216042	7753	3577	2138626	6997	12290	4005	9582	75338
211028_014	ZS1791	55504	4050	13902	10126	1230	655	15577	46422	252	648918	3890	12903	8143	52434	116770	706694	2390	1553	5134	252049	6923	3032	2023059	3200	12322	599	8634	58975
211028_015	PHV37	67982	6960	3109	6113	1617	1286	122464	34254	118	609381	1761	14081	11651	70079	675755	619447	2608	1579	4138	334023	7804	1908	1488293	6964	13087	3583	8090	10133
211028_016	W9	33658	1444	9584	12028	1859	2993	12967	55491	742	669368	2667	15709	11631	34987	231169	186357	7359	760	3904	331790	5317	1747	1914792	447	18334	1425	7524	36672
211028_017	LH224	39696	3541	6388	8439	1860	485	38875	41360	421	686966	2804	9049	18443	98728	71049	78843	2565	775	6027	162738	8170	1571	1568448	2315	10819	645	11255	4052
211028_018	OQ101	33323	2932	11415	12440	2340	1820	32794	75163	630	669016	3160	4657	15717	19686	635648	453944	2596	1120	3686	254038	7507	1259	1738293	980	25664	2110	8757	18373
211028_019	N217	225216	15794	40260	37804	7454	4976	236960	170227	1358	760021	4549	83793	32080	761288	601704	860246	14581	3431	19654	408374	14565	3268	2121072	24924	6653	995	9853	44523
211028_020	LH211	190082	10461	38512	37088	3772	3218	89525	116349	685	745960	8988	7583	18084	19806	734182	614202	6320	1881	16925	543567	12751	4227	2119695	2288	9133	1325	13622	60997
211028_021	K4	124268	22105	25007	28392	3008	3287	123118	110391	537	696784	3036	25561	16632	103615	1002634	353606	6309	1249	15046	69245	12735	1953	1725694	11165	4488	1358	9857	2715
211028_022	OS602	40040	8219	6588	11074	1253	652	77148	112621	873	721900	2210	16109	30399	87423	744773	216881	2344	927	5746	569321	7731	1858	2210705	1133	27956	1259	10432	37470
211028_023	LH181	54163	6200	11765	19139	1921	1962	24904	21903	1154	750005	5309	9689	14417	31492	37443	48719	3874	667	8526	275200	9750	2559	1642300	6971	4722	1268	13968	3425
211028_024	MS142	67137	1944	10033	8488	1863	1908	24171	49373	1334	682797	19406	10870	8867	46635	94328	32415	6599	330	3792	148617	5660	1931	1727922	3011	8531	918	9778	3143
211028_025	ND287	27508	4061	37163	22459	3815	2775	46725	50120	1330	717297	5410	5515	11938	31697	942089	376779	4414	971	2918	290985	6502	2095	2133183	21631	46583	1890	9749	163250
211028_026	RS 710	67266	4447	25811	32614	3217	1348	56444	66295	596	698013	6474	13970	11979	68997	550801	203856	3943	991	5067	338708	4379	2779	2226516	450	34853	1956	8635	191212
211028_027	L 155	37051	3924	22579	30573	4152	1342	55912	74938	405	712463	12800	11154	11349	52028	335786	128862	5080	975	2454	544852	3023	1925	2136750	4517	23160	1618	9343	164743
211028_028	DKPB80	27340	3268	6014	7494	852	409	28188	27816	171	692732	2281	8315	9900	34090	198045	248291	1600	832	1955	196544	4157	2003	2073213	922	23708	2183	5845	27537
211028_029	F44	60210	6779	6598	5714	1306	2200	20392	33405	310	706347	3718	5767	8582	15315	63301	96160	7778	549	6392	154783	6253	1642	1077493	15386	1252	505	13889	4557
211028_030	LH196	50056	7267	3769	5497	1483	675	29416	89068	87	727613	12278	11783	8830	57553	51720	67549	2913	753	4621	284044	4131	1905	1694833	620	29130	2677	14324	3628
211028_031	W24	124354	2108	22023	8199	3613	1829	8459	28770	266	418225	2236	2109	7229	7176	36152	17517	4360	464	8358	84162	6332	692	964911	460	9049	334	5589	3270
211028_032	L 127	30100	2484	3349	2494	1062	527	12127	51041	320	412407	3173	10295	10958	56492	114700	134188	1168	425	2991	280596	3680	1203	1107205	2192	3024	633	5283	3194
211028_033	N28	87908	4122	6797	3785	1062	752	124397	66039	328	664637	1304	93643	9999	907735	36995	259827	3107	1020	13828	129944	8472	2454	1106171	6813	6576	575	13444	2383
211028_034	CML 91	65691	6423	4600	6100	1140	491	61125	78302	633	750897	5251	9090	11830	25953	18410	32285	4590	1036	5306	300122	5144	2009	1590050	2191	7293	608	19392	3829
211028_035	PHWRZ	31013	3847	4924	9149	1802	1584	28645	62243	1016	729788	6641	11721	15152	46510	318773	308569	2732	700	5843	470947	6856	1304	1655489	2856	88207	7846	10283	2443
211028_036	B46	44292	7338	44381	7522	2823	1334	95573	44784	383	732067	8861	11252	17193	24971	801432	603749	4554	1376	6993	442141	5046	2476	2032039	1701	23204	10624	12028	48511
211028_037	B84	31563	2355	5613	4915	995	320	14216	14905	509	637852	2468	19345	13201	86527	80815	251446	4332	959	4267	171417	5900	1344	1654689	5098	10928	1712	9141	1998
211028_038	ICI 193	30361	4921	8342	8539	1308	1713	24278	48521	745	652585	6228	52669	20926	208733	24721	26470	6547	619	4192	288644	5713	1232	1770451	4920	17046	1188	7996	3887
211028_039	W809G	94049	9653	9588	7653	1420	445	23475	34710	358	732389	2758	120033	10632	936902	488675	712208	3126	1672	5716	118361	5634	2587	2062817	280	12150	1743	9123	35239
211028_040	LH202	47322	8902	7620	11153	1402	928	68293	30169	1052	755774	10611	15735	13267	50595	301018	540663	3255	1377	3418	199576	3999	1788	2158198	776	7473	6349	14172	77217
211028_041	PHJ90	76774	3445	16172	15031	1619	500	88491	17092	633	655143	6601	17728	10006	58881	573194	268651	3043	1044	10093	587212	2805	4584	2165724	48297	21031	2062	6568	73483
211028_042	DKFBLL	45380	3174	3840	7408	1252	547	19880	35577	163	615528	3610	12431	9581	51374	144243	236018	3157	841	4947	267216	7166	1768	2080344	301	19618	3506	6931	34382
211028_043	MoG	32996	5378	3940	5225	1228	1710	52179	100102	104	750851	1843	9753	9959	40048	49722	68018	2380	1169	234	291152	10477	1310	1536226	6491	12576	2811	9201	3287
211028_044	Ill.Hy	84389	33470	7694	5555	1041	699	41717	29881	362	748685	8781	70581	9472	130166	439290	610611	3276	1208	10566	120306	6176	2711	1781334	2482	10336	1134	13370	2961
211028_045	PHW86	37567	4697	11414	8931	3332	1148	109964	127944	1376	719523	11753	42633	13499	190412	552292	835282	3076	2269	3716	426136	5199	1975	2074466	4295	31468	4523	9878	159844
211028_046	DK6M502	47295	4071	5201	8600	1196	1981	45672	17043	70	738201	5637	14048	14364	42516	15932	17233	1085	817	5502	111033	5189	2467	1198103	6154	17538	1986	16103	1568
211028_048	DE1	408975	15616	62659	98187	6661	3388	365385	134373	126	717639	4059	56103	31628	175788	810361	671773	9182	2113	11993	627173	2263	4034	2133479	4118	20807	2405	6625	181366
211028_049	PHKE6	56660	10476	117176	126022	6176	4594	185632	48646	552	736808	5417	52445	35737	166235	985358	739101	16985	2745	6436	713123	4008	3212	2230824	7535	31359	1392	8240	215869
211103_002	B97	64551	16874	12048	423	1631	1188	63889	63761	7537	11694	3630	54874	10789	725028	173348	424135	1264	982	7326	107972	720	188	1092659	476		383	6855	2180
211103_003	B97	76064	31689	2650	808	1364	3245	180256	86757	9062	16337	4999	20414	14208	179901	254340	461392	1689	1072	4605	182403	771	592	1322866	465	162	301	7046	2351
211103_004	B97	94791	22214	1238	924	381	3852	243557	103564	11195	18038	5838	92393	13919	567632	677589	640375	2223	1202	6639	258687	599	2143	2162575	546	530	2305	7144	25729
211103_005	B97	109598	16632	34501	1054	3962	4008	159805	186911	17417	21419	7299	124652	13356	822360	742204	717593	3911	1443	9574	191900	971	1221	2127038	760	316	1044	10105	32877
211103_006	B97	133002	46488	5098	731	1834	3444	205614	98511	9826	20178	8383	38796	13560	543073	164489	302448	787	1062	9254	171146	815	1876	1879567	1217	219	697	7745	2330
211103_007	B97	687660	12287	39606	1569	3597	3342	82531	86501	3747	18307	16368	27347	7957	123473	688130	713467	8707	1616	5173	234948	969	2358	1980975	956	363	1006	6976	2982
211103_008	B97	109382	14561	31178	529	1801	1138	67479	46495	5337	21756	14960	72415	7742	814425	536807	700756	2606	1667	9851	177707	701	3077	1223240	755	167	1911	11228	5559
211103_009	B97	79570	18227	9109	546	222	2131	112624	42407	9834	17273	6166	50457	12759	691396	545465	707414	2556	1393	8859	192007	808	2536	1807196	779	206	965	8478	2990
211103_010	B97	79424	25492	2730	1984	1267	3074	33924	68228	25864	23017	26331	6509	17412	18762	655314	382384	1145	1285	1972	582259	870	1299	2149387	383	437	2777	9802	2611
211103_011	B97	208016	35597	677	1105	368	3583	181330	123487	9424	15918	10587	47360	12805	415332	225990	276562	1128	1098	10096	244239	1081	2343	1268540	808	616	938	7460	2819
211103_012	B97	62982	13910	10069	910	1704	1915	21489	52528	14681	12256	14597	35328	14816	109956	144946	220004	1009	709	5634	622411	1080	4763	2152310	164	659	1963	5518	51494
211103_013	B97	69839	13858	4813	407	1452	349	45283	100974	15452	22850	18866	7098	24022	29050	269092	433148	1816	702	5380	547592	740	1517	1746718	3008	643	2793	10104	2346
211103_014	B97	111887	21163	3765	1055	1066	2060	130152	77860	11700	17751	8932	17210	13089	153347	611361	560892	1780	824	5689	217045	2146	2587	1899796	5824	3927	806	8525	6517
211103_015	B97	594184	26610	963	1760	788	1528	71373	111681	6385	15069	13725	44643	9431	224445	322463	541214	1709	1277	8040	219495	1339	1662	1646663	3499	696	1975	6753	3706
211103_016	B97	57405	12724	6103	858	1418	1581	73228	101986	18135	18515	14186	17564	10646	213877	619669	571008	2399	999	4883	273406	1172	2195	2154332	373	3404	1908	9484	49420
211103_017	M14	58713	6885	28050	2752	1610	1583	60514	36632	6744	9155	1919	18822	15060	51575	370767	288045	1036	717	4603	290709	4620	1912	2101261	900	77407	1293	5673	41977
211103_018	LH185	196254	17198	1432	3665	752	5192	227435	53115	13258	25542	10845	8752	8885	34860	85985	90989	7666	1460	13747	396268	7781	2192	2011838	4196	10927	3976	14277	10313
211103_019	B97	38375	3086	7371	856	1452	2096	37690	223576	11962	12971	2272	11232	13437	65861	8415	8316	3490	908	6566	197077	5440	1074	1024315	7145	7765	477	7164	3012
211103_020	W816G	193692	17708	8603	3238	2007	618	195741	51890	4313	17701	4718	98718	9031	639589	56612	736572	2667	1551	19176	123375	6913	3263	1280304	6331	4536	881	9185	2803
211103_021	N523	98294	14298	13469	1225	2111	2546	216979	101504	9098	20477	8283	20453	12742	139598	417713	621961	1912	1581	9149	196384	3521	2368	2090724	1159	40234	2259	7286	36747
211103_022	PHW52	270803	15244	6518	1853	1379	2369	21563	91984	6593	18143	8062	25783	8392	246767	25379	640077	3653	1215	6404	105724	3974	1784	1149676	3472	14270	1098	8808	1852
211103_023	PHAA0	55876	3472	9525	1002	2430	2700	18632	259620	16111	18052	9123	39115	8638	234347	7520	7598	4486	833	4426	203657	3841	923	1074851	3341	20184	1133	9071	4211
211103_024	DKIB02	73760	4703	9187	1936	2669	963	119094	24095	6256	11702	2837	18481	17487	82758	814089	387523	6409	747	2927	264682	4489	3048	2130060	2110	5075	142	5401	37755
211103_025	B97	61375	3823	15552	1301	1785	2675	77920	61587	7839	14872	3932	98813	11693	813168	252510	323779	1234	1327	8336	189739	3737	2407	1663398	7131	9603	1270	9117	3442
211103_026	MS67	50456	3098	8012	2225	1838	1291	36520	29064	4008	11283	1157	30490	13058	464760	259485	626867	2122	1456	1271	89531	5984	1507	1668554	4567	6543	407	5985	2687
211103_027	PHVJ4	116706	15649	16911	3074	1376	1576	158132	25131	4440	18077	2234	15487	10315	20201	262698	187601	678	1139	6858	216162	11058	3694	2142707	3104	11793	1008	10782	2389
211103_028	B7	94208	9708	16349	3142	1107	826	164939	32395	6120	13679	1537	5976	11307	12563	50542	44462	6114	789	5871	247644	11383	2398	1748942	7630	21703	967	7522	2677
211103_029	Tx303	51365	5036	2550	2009	960	2234	57948	127225	13057	12387	1977	2229	30124	14581	14090	197643	4128	721	5581	260137	8599	779	1023311	952	17135	570	8050	3096
211103_030	DKAQA3	51808	4842	848	2040	49	2823	85382	39038	10927	12811	4575	6289	17859	28688	19226	329094	1063	827	5478	249549	7333	1542	1615018	915	45797	1676	6735	1596
211103_031	LH1	136189	9761	8717	6089	1333	3410	92048	61458	7339	18989	14949	31883	10324	121924	31006	115256	7389	776	4132	216807	4620	3449	2165630	4974	27527	3946	11123	38159
211103_032	LH197	77531	7286	16145	4631	344	1157	82003	32861	5709	11723	3005	30004	13407	120453	668293	474923	6630	1127	3907	268209	2868	2791	2076254	19598	23016	1856	7027	79998
211103_033	SD102	156573	4837	8562	2429	1417	616	14930	20652	9524	9999	4915	3686	10260	18156	46430	48338	4515	1015	7156	267682	4391	1537	1266936	645	10088	788	8221	7712
211103_034	A649	36946	3825	6744	2126	1579	1621	29198	114435	6822	9073	1705	6745	14408	15062	137062	165246	1844	899	789	439919	2917	1015	1543515	446	6171	3153	5920	4374
211103_035	W37A	24353	4195	13748	5775	1890	1581	45115	57683	6145	15532	3605	11053	15349	23489	624113	633150	1702	1297	1362	679114	2707	2798	2109376	1807	13877	18476	7682	128385
211103_036	DKHBA1	50767	5102	3047	1725	933	617	18747	20850	3093	9329	1398	15402	13868	104816	47426	173202	1376	1457	5674	153439	9429	1478	1295351	6480	6954		8628	3973
211103_037	R229	64816	3799	5978	1929	1162	608	14181	44852	4246	11585	2018	20062	7421	389746	17165	56364	3014	893	3737	78618	6058	1383	1208570	267	10594	219	7005	3766
211103_038	Huanyao	59360	2908	13606	4964	3328	1639	49195	83185	8144	13718	1370	4928	12352	10452	75948	125829	760	1047	4876	196846	6513	710	1517444	12632	3572	346	9921	2893
211103_039	L222	50985	3192	3014	2139	1225	210	7900	93382	3339	14737	3763	4770	6639	24426	14126	12718	3714	602	5893	311188	3488	1158	1006161	6881	16104	1043	8682	2350
211103_040	YE 4	58550	3453	8163	5033	2894	1529	48647	84004	5266	14014	2224	2708	7195	8480	50252	41283	340	909	2597	232719	3521	1698	1691435	5139	5623	1025	7658	7208
211103_041	H113	55240	6539	12988	8451	2330	3828	100884	285941	8666	14118	7220	14804	12702	77591	57312	54408	4518	645	6222	276696	3845	1859	2073088	10563	17834	3030	6085	23757
211103_042	IDS69	84859	9312	3126	1717	945	87	41128	26115	2440	22753	15351	34932	15523	181301	948442	490129	2636	987	10603	148343	5004	2213	1571152	2323	2928	4010	13108	3586
211103_043	PHR25	50528	2962	5312	2473	996	496	23479	25296	3758	14150	5132	15641	8923	70533	98916	179969	880	898	3281	124574	4215	1827	1941316	561	15093	1900	5680	2719
211103_044	PHT47	109131	8371	500	3826	41	1181	61523	31329	2586	13407	3993	16721	10684	73041	52381	255461	1781	612	3768	338851	4041	2640	1107826	200	22524	92	7566	5606
211103_045	B10	93028	6653	12954	2779	2308	664	172877	88031	7376	23663	5795	7716	15241	25382	23445	21460	3101	845	20096	124802	2972	2118	1715847	1245	10785	275	9035	3114
211103_046	N28Ht	104885	5079	11406	4205	2150	981	145559	39421	5207	17912	10035	23582	13622	303229	76438	114632	5642	901	12540	159851	4949	4882	2107521	3376	16090	1209	7415	2820
211103_047	W818G	89378	2832	11242	1340	1122	296	10100	26232	4856	15128	4075	19571	6965	234528	16419	38011	5765	422	5913	45509	4799	2054	1497674	507	6174	469	7117	2905
211103_048	B97	95713	5075	774	2978	629	459	46997	45598	3259	9635	2019	6520	7214	35623	35724	21901	1961	259	3419	170664	4021	1719	1562010	395	27491	701	5964	2265
211103_049	B97	51018	4868	9599	3403	2148	3003	91373	265945	7469	16098	7142	13880	11128	128144	12405	11686	4153	566	5455	185491	3652	1249	1687037	4870	10958	2144	6965	2386
211105_002	LH193	44591	4780	2723	250	858	258	32955	17025	5356	15163	1875	14694	9059	89382	45002	47390	3147	650	6266	152610	3660	1605	1490914	708	9078	854	6068	3214
211105_003	PHTD5	128244	4480	1690	438	486	133	35795	16020	2586	5223	1288	7228	5385	26560	5195	10919	1001	661	3788	48558	2267	1137	504851	3396	1979	216	4126	4468
211105_004	PHBA6	38377	3064	2263	307	186	637	10374	62497	6195	3949	1848	2963	7940	10000	3604	4888	2549	303	2092	60921	3576	787	606896	1886	5819	199	3534	3320
211105_005	B-28	96687	10159	728	2293	1198	1061	65904	23206	8763	7109	3646	44662	6450	64947	737065	544491	3514	1146	2004	128668	3447	1909	2164745	1643	16400	3348	5119	61271
211105_006	DE811	62786	5562	3684	365	1277	414	9683	21378	4553	14518	1882	5317	7994	32767	3395	7129	900	641	4117	30401	2308	1151	891571	2882	3918		6405	2714
211105_007	Oh43E	184050	2496	12661	1111	2128	3714	11703	94772	5605	14229	6389	4931	5647	16719	58140	460707	1746	1232	3910	136105	5008	1850	1205998	5418	5897	1383	9421	3262
211105_008	SD101	56606	4346	7874	1101	2761	397	76153	29109	5639	11324	2671	4396	9840	17820	21321	14026	2980	1033	5267	79182	4535	1185	1671485	1112	18445	547	5318	3258
211105_009	A680	77214	3701	4345	901	1521	892	22935	14062	5807	14736	5035	13957	7949	189675	95114	635763	2698	1247	3613	155162	3739	2344	2082469	392	11611	3227	6360	43093
211105_010	PHWG5	88167	7708	3176	832	801	2167	106691	34641	8677	16852	3256	3084	4097	12533	6421	7795	2972	1295	10326	76530	3452	2466	1259740	8305	9225	727	8174	1836
211105_011	Mo39	215797	6985	9811	932	2242	2567	86230	43662	11235	18100	5986	11164	8227	63559	3722	6147	6283	1464	10097	177795	7170	2036	864103	5677	3947	320	7900	3716
211105_012	LH252	34450	2578	6528	654	1255	356	16512	32173	5310	16880	1276	79806	11934	778599	49295	268151	6765	925	7770	133428	6069	1974	1050677	1031	36163	1449	6236	6544
211105_013	B99	36374	6725	4916	638	791	699	59087	16073	4019	10599	2550	672534	10955	782567	200147	265438	2583	1052	7416	293110	6136	2086	1858969	7310	11697	1706	4945	2837
211105_014	B97	34923	12984	4295	996	1259	816	147571	32124	4955	21131	4606	251418	9693	731046	112105	180178	2830	1104	6569	229596	5069	1578	1850237	6645	2965	2071	7957	44708
211105_015	B97	61808	5502	16673	3810	3560	4046	90999	83731	10940	14616	1897	31289	12647	246454	237985	198480	7414	675	4938	170632	4367	2342	2102517	11814	12798	1519	7404	2746
211105_016	R226	48789	8933	6919	4224	2322	1288	75446	40325	5035	13629	2656	41792	10612	70907	207459	96214	8808	720	4142	179270	4272	1444	2100273	888	25559		5369	44975
211105_017	B104	31882	5787	9125	2018	1577	372	33664	40420	4095	6944	2072	39276	7635	70625	291812	383205	5252	800	3618	225211	3543	1584	2108289	1539	12947	2408	5852	160825
211105_018	NC340	26438	2063	4145	1649	1193	174	79620	28549	6104	16794	2479	945553	7274	240411	34920	40300	3282	929	3641	332015	2099	1328	2034313	404	5232	3116	3764	39177
211105_019	B97	40960	2469	10454	5343	2244	916	24188	51320	774	5027	3557	9357	4495	42486	213481	158999	345	605	1525	290908	2065	1805	2125369	497	41905	2514	3015	122825
211105_020	DK2MCDB	60162	3343	6719	735	579	662	41619	15878	2545	13982	3609	29750	5572	46378	328813	456104	1011	823	7060	119042	6896	2447	2029465	1346	6797	4368	6804	25710
211105_021	B97	29248	4818	6284	1291	1298	1493	74185	33691	4463	9214	1438	36590	7773	293773	255737	231929	683	671	3232	86363	3852	1628	1829896	5746	8260	1808	5287	4767
211105_022	H122w	21435	2341	9677	250	892	67	6252	2530	2142	5047	2641	16733	4358	50630	763940	687619	2603	1620	1758	42938	3023	1207	1714982	293	3110	3244	3649	2953
211105_023	DK3IBZ2	30665	2140	3511	772	1240	771	39029	24357	4848	8930	3061	3190	7217	16136	170660	47598	2413	459	5272	169081	3435	844	1263431	8051	11973	429	5277	2189
211105_024	PHV57	24052	1796	7643	925	931	731	46679	32677	3084	4291	2091	10192	4521	32927	220094	115044	1858	679	5425	235276	3149	1613	2032354	1257	11271	1794	28	326
211105_025	H99	81354	4687	10499	2867	1511	1241	63785	18041	2995	11790	3895	8372	7254	49566	618661	751332	3448	1495	5644	154288	4993	2517	2079131	21678	27795	4484	4857	40797
211105_026	W821G	60412	5326	1733	1871	2421	2287	23015	64349	4970	10972	2845	1951	8508	5594	10416	8909	7018	592	3492	109128	2457	663	828593	10251	1187	489	6337	4193
211105_027	52220	34987	1096	4993	653	903	676	23562	27627	4137	8713	1802	5862	5940	16743	4475	7236	1959	663	2253	219485	3367	648	957529	5998	7695	230	4895	4270
211105_028	PHR32	20504	2211	5121	1350	854	652	14758	23952	3928	10573	1438	5745	12772	22982	17211	16166	3064	546	1210	123428	5474	785	1041272	1510	6197	700	5171	6319
211105_029	L 139	26745	5842	4523	1201	992	682	25991	38511	5132	13758	1480	36483	7038	200208	94482	121098	3096	876	2865	381039	2232	992	1258658	3751	11132	485	5677	4532
211105_030	B97	21845	2388	4654	1237	1468	1863	36006	109559	5869	7975	2524	17588	8615	97192	91221	46327	1897	452	3092	165232	2723	747	1526122	3791	12825	1570	6108	3556
211105_031	DE2	110221	6615	5473	1102	906	324	67057	66729	3074	7331	5801	2392	8293	8046	39143	21463	4445	989	4184	289312	1625	1602	1194136	853	1914	243	5062	7042
211105_032	B97	27614	3456	12426	3761	2879	3646	96937	152359	8366	11062	2848	18340	9879	71557	305858	174267	3721	611	2145	172668	2186	1045	2143841	5304	16852	3362	6258	70468
211105_033	NK794	64895	3022	7307	2068	225	488	19646	51846	5871	8834	2115	13418	6109	94252	88973	72229	2960	744	2937	37314	2461	907	1705332	2434	8605	939	4000	2754
211105_034	DKFBHJ	48558	2926	4641	1612	818	869	51396	25051	6199	16159	4592	20858	8967	31972	88570	79304	1334	678	5715	164534	2403	1702	1740968	3932	13158	3697	6520	1995
211105_035	INBRED 321	98103	9895	1442	1095	628	169	99558	21374	1602	18472	6306	121221	10251	732339	271283	699460	2323	1788	8832	152315	4443	2397	1859564	3669	3610	1569	7986	2811
211105_036	CH157	41519	3822	10903	8591	2928	1783	26813	108055	5371	6382	3333	14662	6899	27832	939888	332382	3854	808	2093	188939	3366	1118	2149504	482	8951	2245	3256	71140
211105_037	B97	15721	2812	7650	1943	1430	2532	30235	88924	6516	9291	3099	13122	10338	69564	61013	27933	3304	499	2424	156640	2651	696	1655025	5624	11575	1667	4374	2508
211105_038	PHR62	32774	3310	10554	3827	2917	1077	108591	98386	4738	11427	1655	12004	11179	37877	127997	128917	3410	1046	4954	234157	5028	1563	1798103	3731	15191	1460	5318	3134
211105_039	SD42	31999	2579	5887	1763	1234	880	22936	28046	3188	12327	4897	7284	9530	23403	22936	26276	2976	312	4966	122026	3083	890	1571971	6133	24455	2780	7163	3067
211105_040	NQ402	16509	3374	4483	1215	1140	403	19608	27213	1884	2818	2565	11286	8414	34624	203916	336277	4546	989	1413	205200	1942	1124	1728071	796	7095	851	2976	2655
211105_041	PHW06	154955	4778	2561	1085	792	79	109853	45849	1298	8389	13502	100225	5336	69799	739130	741497	3980	959	3529	285895	1018	1628	1739325	2589	2951	1059		39
211105_042	A334	46891	1816	2223	663	555	1097	6010	29402	2060	3056	3322	5708	3479	18982	289250	42184	707	545	1392	85532	1966	1325	995982	334	9936	1084	2361	4454
211105_043	B164	31206	3202	9357	2734	1945	2302	28416	37514	4713	8939	3849	103404	10158	269182	44901	56593	3200	620	3187	199364	1564	1480	2078227	272	16266	2073	4363	3494
211105_044	K47	38428	2975	8913	2404	1736	1443	25818	41207	2376	3704	1067	18749	5767	47365	115961	133249	926	564	3273	46520	3600	1218	1671275	4679	6127	1277	2384	3671
211105_045	Va17	64273	3133	4495	2210	1149	531	36220	49273	4182	15111	2927	4469	11653	19786	24330	14317	2322	818	2909	226205	4139	1482	1238963	119	2385	1544	5396	3273
211105_046	PHV63	75523	3497	9411	3576	1566	596	29641	29961	4230	13318	4040	6815	8198	38500	33566	26633	2119	676	5252	135833	2331	2405	1618715	4712	27073	2098	5831	4129
211105_047	NC290A	49520	6384	5183	1432	600	495	36251	6649	2268	15965	3284	6928	13061	30877	70653	57833	1509	462	5464	115221	3665	3355	1555849	14748	14376	1874	8542	2308
211105_048	B97	29597	2945	11442	1829	1637	2138	49778	59479	4802	10334	1547	41682	6956	694461	57975	54666	3034	781	4518	82062	3714	1329	1869290	4009	5875	1569	6096	2355
211105_049	N6	119179	3557	3966	2554	848	1565	16486	8307	2630	15778	3987	3690	7440	11594	11899	760381	884	1728	6170	52825	4417	3770	1206517	272	4241	947	6650	6427
211105_050	DE4	353461	8269	2208	3157	1143	1355	223201	23443	3343	13322	10137	13846	12095	50260	37072	26674	3335	1133	13834	119877	3864	3873	1650415	1655	8155	484	7085	2273
211105_051	WXB6	35804	3102	21771	3900	2611	1459	54803	78117	6761	12807	4510	12906	7761	17290	483392	534493	5225	901	2102	91010	1419	1267	2108715	1532	7426	1878	6340	216818
211105_052	CO256	59382	7193	9040	4147	1320		56808	24061	903	12761	3310	20006	4262	41601	65830	215739	6219	559	7686	148772	1908	932	1770834	1091	4020	754	5460	2827
211105_053	PHJ70	43648	3810	15462	4643	1284	772	41594	46843	792	14301	4794	20756	8991	271475	18842	34051	6601	876	3717	106187	2735	1124	1189282	853	4841	672	7188	2274
211105_054	Eng-Li Chih	54410	4960	7770	2189	691	679	29887	14920	1018	10822	1788	453618	7115	759842	31904	30540	1342	647	4219	66384	3245	676	1165572	3301	5009	640	5647	3727
211105_055	Mp339	55026	6300	13887	4846	2620	836	18668	31713	857	8791	1959	84400	7478	668310	14895	194899	1783	622	5494	123734	5273	994	1124962	1385	6015	552	5167	3037
211105_056	B97	41591	3053	8930	4577	2017	1965	68458	69736	1669	9174	2281	33151	8096	389142	65104	34410	1885	799	4390	141854	4222	726	1305770	4205	11572	1807	3439	2770
211105_057	P39	180286	5239	10140	5096	2113	956	73958	198583	738	11251	2552	6044	11102	28570	538893	124602	2287	850	6637	212334	5175	1534	1500923	3647	6117	834	6701	1728
211105_058	B97	26102	3921	11339	8278	2030	2425	55209	43521	1223	8163	1500	30558	8453	300354	242370	184493	4616	689	3719	108872	3459	1991	1637479	12246	6327	1115	6323	127414
211105_059	B109	67	122	61		15	31	32	52	24	34	57	40			130	54	70	99	32	2903		55	54	53			18	36
211105_060	MS222	75198	6658	8838	5013	1685	671	12136	18878	334	2566	3113	22141	8680	148961	62004	92637	1277	1679	5868	78823	33726	543	390712	707	4044	693	4561	2234
211105_061	Fe	164822	9538	8231	9316	1311	1340	22151	8225	640	4347	4477	27505	12063	99272	248446	438333	8090	3572	30021	131213	16273	2198	1073299	53077	13047	372	3849	3012
211105_062	ND283	190627	5278	14460	8621	4400	325	31939	123980	1234	6823	21211	24044	10248	99080	256960	213385	15364	1868	14261	173255	27986	2193	1092639	676	35490	12247	6861	2358
211105_063	W814G	292484	4657	33007	1424	2618	978	7455	8872	464	3392	27502	131803	6653	105510	768204	617165	28743	5085	14368	100373	35862	2143	646848	22114	7978	14196	2971	2566
211105_064	A654	136704	10495	5946	6062	1625	705	53029	62239	1449	10625	11970	11382	24025	29997	121453	60354	3979	694	16383	176115	28982	2285	1022215	1506	940	595	7982	3507
211105_065	B97	36261	2497	7035	3900	1798	1578	32891	183846	1118	5447	2177	13826	9509	67431	12710	10546	1376	424	2690	132002	7820	456	1023330	3339	4089	486	4865	2956
211105_066	ND262	65259	4787	17173	7762	1471	573	14997	21274	1482	11992	9406	7143	22864	14956	34418	29831	2497	606	3099	575112	6579	861	1843865	506	4985	999	7346	2704
211105_067	Mo13	28911	3084	3993	1882	740	334	119381	58312	343	11896	1444	27916	7059	569195	6001	5510	9260	994	5128	84401	6903	532	990635	416	535	234	8911	4618
211105_068	A427	130995	2301	2399	2219	869	284	16799	17019	298	4580	2751	8399	9104	26439	653037	678132	928	929	6469	76179	6082	1187	1030828	2901	2922	454	5342	2624
211105_069	B87	39123	790	1423	1345	325	382	5227	3452	78	533	763	2015	3377	5248	7322	5687	1201	118	1448	16836	6408	232	353840	386	309	219	990	3429
211105_070	DK78371A	52031	2118	3399	2773	942	781	18121	20591	420	4204	1397	2583	3636	9088	87101	40184	1913	359	3856	119551	6256	1269	1164022	16751	4197	1734	4470	3203
211105_071	B97	14726	389	2367	685	371	234	1912	3505	110	422	743	7950	1976	26841	12980	12552	530	263	1812	8040	4925	177	72537	346	330	180	817	2435
211105_072	L 289	85703	1934	3003	4815	1192	712	30645	134605	772	7676	3078	24223	7552	55794	120928	46013	3015	865	3401	192605	4590	809	1006602	185	6174	1424	6323	6429
211105_073	LH172	56371	1850	5867	4609	1258	930	22634	72400	1117	5692	2379	4038	5222	14056	81198	46711	2239	521	2549	159280	5166	885	1251208	1569	5040	676	4412	2982
211105_074	B14A	58692	4688	13399	8587	2029	692	34033	65538	1600	2753	6836	11375	9828	55986	99690	109717	3618	2218	3976	91723	7153	1256	1953399	437	8117	506	2387	39465
211105_075	PHTE4	54371	5660	3466	2700	635	535	8214	14291	772	9988	4115	14818	5083	161098	39787	586499	2093	1105	3270	52930	10276	1655	1591162	7470	2489	561	6637	2144
211105_076	PHK74	121309	3591	2738	6635	1058	527	73291	39454	1004	13728	4583	10214	9439	44384	199005	129213	1082		3350	286860	5060	1416	1614156	1927	4115	872	8501	2222
211105_077	B76	47397	4662	2389	1864	300	455	10123	20125	133	5354	2299	78406	5252	762152	104775	875287	1707	2326	2910	116014	4015	1644	1083792	79279	17001	597	4873	2977
211105_078	B97	41037	4470	12306	3538	2187	2469	49701	127795	583	7483	1933	24738	9961	415197	8916	13577	1552	892	5014	93799	6240	900	1095706	2655	3629	356	5011	2093
211105_079	B97	71957	9133	10122	8839	1887	2109	138480	39567	668	17117	5081	24916	8911	489263	32727	74147	3767	883	6300	113564	4958	2109	1613606	4781	1095	347	9343	3693
211105_080	DK84QAB1	69552	5467	9009	12551	1514	1449	32659	38220	488	14057	3531	54233	11235	278693	692774	750016	2883	1566	5587	733472	5255	2183	2146496	2430	57750	3264	8118	59114
211105_081	W8304	73	150	82	3	6	85	19		87	55		38			67	52		19		125	22	32	40		86		16
211105_082	N538	235351	35863	14241	17578	3133	1370	72649	104515	282	5473	1776	94622	29104	493755	123093	49776	2997	2669	36456	152984	7369	354	1016894	142	727	227	15004	1956
211105_083	K155	80448	7267	10793	22863	2594	1271	21070	13080	142	4872	1447	104603	31127	132366	60882	44581	5088	1658	294	162948	27651	718	1090572	2838	2990	652	13032	2946
211105_084	PHJR5	96816	12088	7013	8600	1374	1572	23664	6377	198	4379	2883	45097	16382	202411	226582	410666	5308	2476	8754	149248	25664	868	1064956	214	2760	1579	4983	34561
211105_085	B97	127849	6219	19623	22799	6190	7339	33425	189151	314	4416	4699	41009	24298	232003	236004	34612	4982	1866	9123	173098	25297	395	857922	5373	5893	813	7476	1837
211105_086	W605S	126431	12783	41337	10949	2270	1026	7793	13813	314	4488	3419	79032	16612	391509	231197	261761	6087	2288	18299	59152	28653	837	170588	22070	435	191	7774	4646
211105_087	AusTRCF 306238	142879	9116	30959	28584	3946	2224	91170	38184	888	17408	2259	10139	14222	40877	290440	140001	2460	908	6767	192910	7723	308	1724195	1106	1092	402	9523
211105_088	S8326	128374	5102	9973	2793	929	457	8206	5325	105	4934	1556	32800	5729	167890	290994	740761	1253	926	6091	81254	11927	1011	745243	2722	762	208	4760	4959
211105_089	B97	37808	4057	11217	4442	378	1913	38454	32393	402	9211	1623	44066	7210	743149	57457	137170	1462	813	5082	127303	6425	511	1010197	2421	1505	483	7875	3519
211105_090	T8	56585	4600	21930	16579	2859	1585	81313	29256	475	6833	1114	38116	8561	582488	50515	60257	2613	694	4114	99946	6710	438	1721353	796	910	259	5461	1646
211105_091	B57	38575	3513	18671	9771	2125	1479	68124	10919	1233	8665	4448	14351	13248	59817	71150	83067	2530	591	2861	196500	5261	776	1811408	358	2747	495	6011	3906
211105_092	A674	116521	3751	6583	9170	1524	1266	110578	33893	304	10068	7077	26631	8460	67032	15350	29775	4226	1813	13132	185281	9443	1502	1583923	1026	4100	1085	7403	5171
211105_093	NC342	76385	6060	3650	5259	925	394	47154	22429	175	12250	3013	21277	9575	154173	34974	48709	2763	855	4999	142551	10044	881	1251072	933	5166	888	7972	3825
211105_094	B97	72810	9356	1939	2145	440	284	40666	15215	114	14407	3555	32409	9555	476336	132810	386361	1336	1358	5029	112769	11049	1314	1066811	867	5713	895	8809	4108
211105_095	EP1	39926	4051	8237	10118	3375	4327	211893	12846	429	8356	2087	2969	8601	10717	162418	80818	3900	944	5735	153143	12361	1054	1713924	14863	6965	130	6931	3394
211105_096	A344	33338	2885	5127	7901	1576	1425	8145	38694	438	5304	6772	17293	6516	46357	148524	212182	5016	496	500	291990	6743	293	1598034	284	3833	1222	5283	1931
211105_097	B106	51383	2945	7049	6414	1997	777	5779	24003	537	9299	7842	2076	5731	8395	8525	13064	2386	362	4100	174439	8638	868	1018595	104	671	473	6496	3345
211105_098	B97	41361	5109	3067	2120	735	1678	29583	39543	362	7874	1521	4278	6131	22592	1802	5630	2033	754	5562	109744	7080	473	523974	2623	1009		8416	4747
211105_099	NC348	36921	4234	8874	4188	1229	652	11583	57458	746	7416	2069	16456	18950	75082	28295	63853	7360	642	3027	270508	22342	1115	1187745	1869	12480	4795	7840	2591
211105_100	L317	143903	2283	44572	6881	2143	2786	12063	25377	248	2583	3228	21109	5168	195268	48759	192258	4780	1296	4208	39924	13121	1213	983818	7135	673	207	3099	2815
211105_101	B97	64899	3532	40615	20787	3664	2388	81335	41075	445	9808	2013	76416	8456	775077	82265	29994	2725	676	6426	57988	8361	1042	1770297	4812	2714	559	7707	3325
211109_003	YING-55	756645	5786	11287	1433	5184	1626	122826	45526	2875	1828	4060	45577	3715	58440	188056	110327	8091	825	13222	122912	6202	1054	1674469	267	6617	731	6480	53073
211109_004	DKMBST	193753	7417	19322	5545	2185	2623	56167	25405	3828	11391	2741	20550	9249	82994	28210	272746	2155	960	4552	174693	9151	1965	2131170	1829	8000	1071	10462	42660
211109_005	CML 154Q	75096	13957	13588	1545	1997	473	65992	27283	6086	23965	8540	664796	16227	778412	63711	565245	2331	1239	9534	229025	8543	1476	2057564	3424	3620	1045	6401	53196
211109_006	A321	410687	6807	1227	15175	237	2843	115549	120740	9433	11292	3001	18921	15872	86288	241701	225083	550	2115	11014	439136	8962	2091	2079915	357	5995	1035	10075	72261
211109_007	Mt42	162183	8078	2684	3225	2014	2095	290173	663858	22675	18910	13140	47394	15528	37060	478508	246181	5712	341	3008	394227	5758	655	2100489	748	15724	4617	5699	1631
211109_008	L 135	586371	6084	1593	3342	681	1589	346850	52590	17415	15633	13150	9956	8885	34987	28541	68028	5438	1524	6510	401045	4167	1708	1917530	3854	5157	587	5722	3374
211109_009	W819G	235615	8055	4491	2071	1048	624	125841	26872	10997	8819	4007	8296	9954	49360	14011	24178	6147	4653	5381	381753	4077	1883	1820971	235	4339	400	13475	67780
211109_010	B97	132849	10607	724	4420	214	4659	200211	304770	10962	17395	4728	22630	11969	148884	48094	67504	2352	776	7055	230457	5843	1348	1965477	11111	8675	1219	6816	62775
211109_011	B97	146346	25702	1443	2382	731	5362	213132	96961	9410	12900	7326	38025	10494	533053	474505	577761	2435	4485	6689	205195	2948	1839	2082766	121	459	1378	5998	52728
211109_012	MS224	267744	8249	670	2903	226	2953	120186	21899	3888	12588	3853	12097	12051	28027	76382	112565	3370	1947	3977	210511	7031	3151	2121233	961	9715	797	8050	82008
211109_013	CO258	590600	19874	928	4213	227	1944	199870	45620	9462	14996	15294	64320	14715	183783	91307	236173	6416	1931	10481	232721	8448	3241	2195335	2138	27513	2006	7594	2157
211109_014	LH225	131176	18893	848	1388	558	490	51775	66737	6451	13847	4293	9580	11410	41420	819014	757429	7594	1156	4351	309638	8892	1736	1636698	1619	13011	991	18176	63823
211109_015	TZU-CHIAO-HSI-WU 105	221196	20786	197	1357	161	1145	416493	25150	7845	33062	10497	74858	12514	731880	713203	764183	3145	2779	3792	427053	9209	2697	2131033	3959	42984	1679	10683	3369
211109_016	Va85	250360	7895	901	3743	420	1857	82893	68950	6452	15489	5051	18461	8889	93151	190314	170794	1703	483	4510	142392	7323	1528	1247805	1044	6329	204		82
211109_017	LH143 (Maintainer)	167		88	47	42	37	13		73	55	123	107	8	58	104	79	66	54		4033	78	40	87			95	820	2333
211109_019	B97	231900	13338	1184	4624	630	7395	62408	129066	12829	2903	3035	100975	20468	436220	109328	47278	3539	2273	12880	120835	20191	957	1547342	3501	3947	420	8765	2860
211109_020	B97	127338	34467	12247	4570	2987	7126	47408	155235	9294	6349	1311	171950	29457	669438	89257	61597	4065	1437	10759	68317	19143	457	387705	3591	2017	418	10045	2671
211109_021	PHBB3	127876	21589	4881	1638	1032	632	24829	30106	3130	7097	5750	34773	21909	155129	119597	463604	4268	2727	12770	93728	17273	1224	943683	756	5492	599	11461	58653
211109_022	NC262	158693	12991	1419	7928	476	4897	36172	105696	7993	6940	4968	58418	42696	93471	195036	157022	10284	728	9309	157256	30429	2308	1267174	30851	26630	5804	6949	45951
211109_023	B97	129254	13643	25697	4846	6234	7074	53462	152260	18450	6532	3029	52750	27598	281930	116462	68734	10358	1455	10729	125773	32298	1144	1262038	9355	5794	446	14059	4895
211109_024	WIL900	214128	6106	565	782	429	2292	103801	43789	7797	18695	3567	7027	13302	22620	5341	9908	2012	1385	7255	204654	9211	779	988559	797	2190	660	10434	3305
211109_025	Mo39	161583	16267	1487	1966	680	928	29233	105487	6106	13857	5259	34426	9392	640845	27661	639128	2464	1092	2027	194161	18166	751	1170839	1008	1677	305	5588	5187
211109_026	MS226	69098	8112	19029	3714	2390	1279	18208	364486	6221	5490	1733	8226	6555	12362	39032	41333	2984	532	2192	221952	11188	515	1188594	71	1908	275	5177	2106
211109_027	PHAW6	250419	5262	159	1652	136	538	83587	36018	2662	7272	1408	7069	6718	29858	10426	31120	451	637	7070	197493	4945	706	1037125	1441	2595	131	10005	5789
211109_028	B42	67512	22860	1483	2045	422	3886	275116	81893	3823	12979	1478	17057	16196	86326	19462	30422	3486	1211	4993	127648	10464	270	1153662	4917	1072	188	3628	3478
211109_052	NKH8431	23700	2150	5478	687	1858	385	24841	41322	4387	4566	2251	9176	9873	43555	953876	455803	6165	786	465	215499	7114	749	1773957	153	7946	554	21523	44103
211109_053	DK91IFC2	726890	6757	976	1164	932	491	51470	13013	1312	1754	3242	20984	4533	104039	80585	273470	1777	1762	4983	172277	5684	1523	1870742	3294	2980	334	3141	3913
211109_054	DK6M502A	277368	8679	835	6269	364	5788	35456	29460	5785	19334	14541	22725	7892	51379	172452	234718	1884	1594	5058	177825	7259	2150	2204576	11027	3017	829	4935	326663
211109_055	A15	149110	131913	448	1185	224	661	295268	100129	5317	14104	4021	5068	11376	14811	67807	122819	3442	1767	3263	202781	7741	1084	1148011	270	3214	1238	5903	3234
211109_056	B97	38017	8409	16268	885	1026	989	38361	22534	1950	2000	1195	20288	5124	184855	4974	5225	1200	1170	2887	38159	5508	396	227260	1845	451	139	5703	3817
211109_057	CO245	25572	3054	10604	2317	3078	2566	11224	65098	8997	897	493	4544	9768	22338	493521	277897	3546		2026	171079	1412	399	1661059	355	746	446	5304	2206
211109_058	W810G	117742	6428	488	849	256	347	491129	27451	2344	371	569	2571	7312	11013	8301	11267	2212	747	14433	89807	6386	439	511536	99	320	82	4632	2020
211109_059	NC294	193763	8855	1242	2414	276	826	108375	32292	2845	1518	969	14152	4862	108834	663246	662592	1227	857	4175	139129	4452	1003	1855434	163	3392	1064	5798	4570
211109_060	PHT10	151525	10333	3674	4651	1626	2850	214905	141172	5351	2493	1225	7733	5148	24438	64439	99352	8597	1096	3877	240438	5586	736	1787276	83	1485	246	4121	2599
211109_061	B97	107743	24469	6967	1718	1325	2445	166066	84492	7891	6882	1735	48617	7192	778886	144417	366425	1646	1437	6998	174542	5079	1153	1101764	2148	1122	744	6734	3024
211109_062	PHP85	115681	15079	809	3561	466	410	28764	115719	7089	4160	3326	6335	6080	28610	16304	44336	1643		3112	146455	5415	1052	1065565	688	2993	213	5460	8951
211109_063	YE-CHI-HUNG	43341	6930	2289	4453	1269	4364	161431	64643	7867	4021	1975	10964	7085	36616	270138	179360	1914	821	2056	198133	7551	606	2093569	655	3474	254	3545	3487
211109_064	B64	75747	5165	825	954	152	550	22464	79211	5789	4034	1161	15142	9640	106257	10010	76534	1440	545	6325	82410	10983	879	966439	5759	3157	189	263	2803
211109_065	NC230	135592	7232	641	2879	439	1280	144695	33254	7192	8664	1624	24211	9797	65357	97932	394785	4047	1052	4005	211697	8283	1543	2178201	2667	7257	618	2551	2717
211109_066	ND245	96625	10339	270	4958	287	3359	56423	120750	12054	6125	3272	11805	8914	55025	29428	46860	2075	860	332	512654	8263	1050	1569274	2525	4317	1337	4990	3426
211109_067	INBRED 141	67884	7461	1956	2446	601	1923	85871	107135	8018	6607	3269	10591	9098	35738	705377	570752	2126	610	2878	220683	7202	1456	1840817	1964	16723	1557	3695	30812
211109_068	Hi26	120960	13397	330	1507	526	925	201606	34398	8328	13587	3796	21631	10083	61811	65329	206068	3094	1210	7751	121290	11215	2123	1970944	1834	3873	312	2055	3884
211109_069	LH82	76541	23874	332	1295	170	1246	73392	47076	5040	11822	1543	18413	15918	126190	93646	396539	3289	3001	5561	165395	12980	812	1076840	901	1954	225	3350	125681
211109_070	A619	180661	8621	508	4071	603	4136	84866	352269	11229	15563	3739	12315	8242	30440	129604	161163	1840	2111	3966	229201	9486	1192	1689146	11860	2595	1425	586	2925
211109_071	CL17	690		68	49	24	208	166	224	258	18	133	90		91	1349	324	183		56	590	46	28	16765	123	148		5284	3751
211109_072	B97	123264	12046	16959	2319	4232	4624	162993	131141	7967	12253	2829	269300	11103	975881	485569	564665	1590	1763	8773	178050	8155	2091	1569511	9453	4016	990	5177	3467
211109_073	R134	50438	3011	744	2289	472	3653	153038	81855	10232	11048	2011	13785	21545	52909	40539	64884	858	1555	3553	415676	7769	1301	1821915	166	7917	2120	1000	2754
211109_074	N527	242994	11770	338	6291	410	2399	202336	199431	34517	22245	15974	11237	21199	102994	735643	661156	4051	3036	6359	646362	8208	3636	2131915	14281	117871	6929	3553	14437
211109_075	N193	832257	394779	242	3501	97	2321	626303	418004	56749	40903	45811	82514	31107	312034	28509	80892	11372	11737	16866	750783	12546	4252	2173984	7961	14695	1434	6129	2228
211109_076	W604S	126266	32323	251	1223	437	3421	169578	92031	7702	13034	3295	443196	30209	929045	45953	604986	3340	3163	7564	194990	4046	2564	1677638	10633	10692	1906	3792	3360
211109_077	W812G	275677	11699	7246	11635	1031	830	258886	82117	16081	10988	4656	10239	10550	31222	767130	591040	2895	6977	4847	462504	5666	5237	2146168	7579	40256	3619	2270	2825
211109_100	LH61	262608	7537	730	3951	530	3007	68750	81485	15494	14572	4341	23887	19560	89046	59935	109140	2098	3393	5529	347209	8820	1577	1671896	1821	9891	1861	8338	40147
211109_101	PHR58	102065	13776	256	1658	143	2318	54023	189952	5811	14276	2803	17844	12046	97357	12710	242884	841	5059	6064	153120	4369	1688	1474915	11437	10375	882		77
211109_29	LH198	171906	11927	284	3581	422	898	77737	11555	8163	11406	4333	12147	11699	68792	80167	225240	2152	3450	3987	201338	6792	3565	2008134	2836	17769	3081	2467	26345
211109_30	ND230	146249	3746	728	3861	454	1161	101041	55012	13401	6202	4610	4324	35075	17992	141854	144237	4994	3221	2790	513601	6850	3944	1999053	1407	16340	2727	10948	71649
211109_31	B77	158986	11298	348	1836	338	1697	89723	95658	2936	13077	2084	88872	14337	629103	51547	586284	952	3003	14001	202709	6772	2588	1274534	8116	6090	508	5748	2562
211109_32	N201	124167	10791	276	2743	209	884	53484	58032	6403	10017	2899	16842	11430	76527	60831	292440	778	5492	2668	146239	5015	1473	1787819	138	5880	1043	2288	3379
211109_33	M37W	122783	11829	273	1927	256	767	84756	58837	6152	14599	4558	14839	9260	103074	26327	210216	1213	2313	2859	197921	4100	1119	1790772	353	9965	650	4989	3817
211109_34	W813G	128365	9253	516	2750	610	1282	60117	184696	7148	13317	3329	14293	12700	196086	710538	694845	1928	4174	4922	281683	3699	2040	1727987	6157	14835	1159	2291	4355
211109_35	A548	136286	14591	850	866	423	453	39228	58111	3729	5356	2223	10579	11950	137397	144088	752700	2178	4626	4995	174631	4426	1732	1102192	3274	6855	707	3532	24623
211109_36	4F-306 108	176980	7741	4809	4565	2525	3311	56026	171390	3517	445	1846	16979	18106	210089	990433	660606	2180	5012	7735	150227	1711	1840	2046645	474	23323	4389	5477	3268
211109_37	YANG	142816	9197	3870	7391	1989	4129	77205	222351	4482	3378	1572	10856	14406	131780	928231	704358	9760	1154	6033	150123	1270	3483	2112992	3885	21415	2561	8154	3360
211109_38	LH204	735429	12303	170	3864	244	1181	57870	70468	5451	9860	6755	14211	7557	116189	16080	209005	4652	4273	7292	119776	4331	1811	1061747	9181	33057	447	6738	2775
211109_39	LH195	272226	5823	227	5022	140	1195	83381	59876	7015	5944	4831	20139	7907	97885	62603	122926	2310	2903	4575	123567	2310	2166	2134112	6539	69671	1787	5282	40269
211109_40	N534	41897	3994	307	3201	122	1821	20707	14491	3074	1251	1811	12745	7566	51768	643817	652053	1844	879	3789	108647	1562	2424	1888896	199	18605	4651	4520	4431
211109_41	NK807	105156	16412	683	17956	121	3782	267459	72767	4635	8696	2806	44623	15271	279591	520122	686932	4192	2541	11754	204885	1654	3026	2162768	405	20433	9001	6516	4293
211109_42	NY6371	116611	7228	1470	6172	376	1829	84000	44245	3118	919	1931	710155	13470	770094	602307	717371	2510	4837	4220	213848	2140	1949	2023463	1530	84281	2903	6243	3084
211109_43	Mo15W	56828	13629	164	2141	51	412	88193	43396	2003	11570	915	117445	8831	464156	479906	686122	2248	6812	3745	159024	2837	1962	1281471	666	15707	1202	5671	5241
211109_44	A797NW	156340	14931	2941	3782	657	1900	89124	8984	6744	5473	1522	39033	16811	528005	121260	389151	1195	3731	4952	165494	1947	1782	1560932	3127	35157	1447	9576	3156
211109_45	PHW80	191425	12866	151	2784	102	2043	101557	6583	6666	1206	1590	58535	25016	516616	959695	759666	8168	7916	5910	182773	1870	3503	2183258	4793	46070	4028	7003	4022
211109_46	CI 21E	74752	19123	361	2572	205	1301	59058	40308	5181	3026	1299	254210	16416	673805	76228	294186	1163	9163	4549	190706	1371	1624	1903479	210	78092	4033	5800	3092
211109_47	LH192	283967	9948	93	3840	188	813	114716	232350	10626	13690	4754	19898	13486	73568	21513	55547	1207	3096	7614	252392	2094	1953	1730790	929	47349	3373	490	3415
211109_48	LH250	90004	5257	12207	7346	3283	2756	32911	136004	9499	5747	2726	20298	14674	100829	22983	48022	2947	5890	3228	149478	1316	1646	1764434	968	122584	1914	6773	939
211109_49	PHW43	69622	9269	108	767	182	1247	36308	147626	18652	3093	10794	5089	4441	22434	8965	14831	3216	1021	4047	174747	1516	885	1013732	12026	15845	907	6051	1414
211109_50	A556	87719	3846	51979	1348	852	1908	263755	89566	17504	6739	5899	11484	43607	41011	70893	75421	3497	2669	7268	373281	2612	1487	1914619	42067	31230	5217	8550	38172
211109_78	R113	324791	7455	5496	7051	2423	6052	72412	288705	14867	10694	6864	10912	12106	47024	50998	34258	4832	2717	8960	203707	1847	2209	1622743	8656	24422	3285	2659	3531
211109_79	DK2FADB	254792	14738	414	6836	122	1151	200039	83797	15108	10158	8830	15962	16138	48677	283281	251170	5977	7369	5981	496227	1766	5714	2203860	772	375873	34766	4569	2168
211109_80	CO257	79700	7180	231	1828	181	2237	29351	153326	10562	5317	3630	3358	13345	19042	52098	45163	1670	5685	2512	239089	2240	1247	1027002	816	235667	3739	4232	81290
211109_81	K64	282369	35498	314	7656	532	3923	260218	30065	13645	7337	3464	37563	14397	360744	516105	458067	3438	2031	6861	219389	1304	2373	2006800	4204	77347	8738	3109	3967
211109_82	SD15	610983	8408	5491	5317	3630	3368	219791	42654	6992	8059	4047	13259	12973	37391	59298	83839	7561		16120	265679	3995	3854	2131102	828	183997	17589	4632	5467
211109_83	LH260	933451	23970	314	6200	343	5639	55064	143247	15070	7920	11429	10568	12649	16381	75785	76482	26828	3502	9641	775288	2623	3133	1470620	1064	53194	1767	4752	39801
211109_84	CO106	199753	8173	294	6527	696	6445	349640	45362	17929	18540	11097	12044	13588	31696	763895	679610	2245	3347	7918	383374	1693	5329	2193694	11042	26187	27766	5037	3498
211109_85	A239	96842	3783	1061	1962	1202	821	85343	201945	9430	5542	3761	10193	12877	36173	664560	404757	1092	1598	5034	317277	1859	2175	1834425	393	71677	18148	7774	159574
211109_86	A415-1-3 INBRED	371921	12449	547	2241	255	468	47257	98769	2839	7282	1964	55002	13917	686591	631097	374463	2803	8986	12976	154088	1690	2298	1098200	2852	5959	3545	2846	4288
211109_87	INBRED 309	451039	9012	424	7373	276	528	142117	264256	3293	8659	2492	13979	6674	53906	53847	63745	737	4283	8239	316226	2082	5537	1538747	689	21167	2840	4793	3748
211109_88	B97	170034	8013	694	12801	627	7941	93426	292603	9463	7730	2197	99398	13369	749426	36561	55468	3161	2290	8514	201667	2015	1855	1785171	7111	30310	4172	5716	3681
211109_89	FR19	242855	15461	359	8930	302	2241	60090	29365	5038	5355	1729	17880	10503	116304	372564	236371	8442	1353	9594	128183	3213	2572	1702923	287	86750	1078	4035	2533
211109_90	HP301	79760	5131	940	5284	425	2945	42810	57297	3387	4137	1464	25215	9569	104696	22996	51774	1351	5361	4338	126403	2347	1657	1902705	120	27346	3163	3570	4884
211109_92	PHK76	130009	2534	420	3392	197	905	9421	259192	6680	5636	2928	5483	18710	11685	500768	289430	1848	4819	2601	285572	2782	1885	1248999	1663	27152	8653	4692	4572
211109_93	Sg 1533	133647	3663	313	4693	404	1018	73174	87749	7143	6024	6567	8423	12509	22205	362375	302286	1579	1345	2153	406209	2085	4491	2146801	1493	72146	7563	2687	4143
211109_94	CO255	80386	6363	1444	26179	1063	8521	68038	68192	10995	3466	4435	24872	17136	87960	552306	156711	5633	918	2402	320037	1972	1121	2146821	1077	81110	6018	5306	49657
211109_95	Mo7	143885	6744	919	23946	838	7359	69896	198235	12337	1157	4818	13272	18860	54268	698732	149445	5272	6348	2511	365571	1901	858	2112303	1127	72591	5314	2919	38358
211109_96	F115	144801	11604	527	13541	567	5016	171755	110291	26144	9954	13020	29295	26169	68504	274845	231124	13297	859	3629	722192	1896	4103	1261220	1209	52343	19448	1271	17384
211109_97	A619	144807	10470	494	14982	670	8139	94059	93104	24059	20723	18277	8426	36189	39025	232155	167156	5580	4068	1968	749080	2237	3220	2145575	2464	82558	17152	4550	195939
211109_99	PHK35	338800	10047	15949	18531	3297	2731	114388	129863	7363	16721	8759	14930	16069	53555	595418	315065	2026	2924	4517	569961	2596	2310	2160992	2271	69413	4528	9698	58356
211112_003	Oh7B	174826	6848	212	1038	959	3684	71000	64525	8919	11650	5542	54299	6898	205740	354776	407404	6799	1228	6746	175653	2812	2845	2180349	14383	45686	8198	10596	4917
211112_004	H124w	67806	12315	119	1052	248	2341	51615	284929	9458	25007	3927	7466	17450	41898	12917	43991	7650	2601	5315	171661	3346	1177	1618124	1791	10510	5660	6351	69436
211112_005	Sg 18	112643	4664	4325	1655	1712	1837	140366	160226	13704	15281	6058	306698	6140	708725	207787	265933	3778	1455	7191	172070	4252	3317	2139885	752	31497	16722	7550	2757
211112_006	DK78551S	204431	11454	73	2888	1001	3151	132490	155999	14058	21954	4467	19909	10720	442363	368725	450586	2438	1077	7277	242828	5346	2495	1846885	6364	41518	13682	7102	2533
211112_007	NORTH 7	59025	9110	1007	1292	779	2423	43701	251287	10431	14152	1774	33824	11032	153285	284917	267642	5264	552	2921	273121	3611	1176	1909737	15164	81379	16697	9584	2045
211112_008	A508	260715	19890	173	422	238	1095	133436	164666	6282	22580	11251	18543	15899	111446	94706	172242	1697	2432	3970	235687	3675	1726	1112423	787	63758	2524	5100	4478
211112_009	B97	147929	13477	1485	1472	990	4237	210966	337835	12126	22972	10408	36198	12126	482212	43826	55973	4093	1203	8899	199570	2936	2020	1280893	7794	18054	3496	5628	3382
211112_010	B85	142312	13998	257	4317	1003	4567	175481	143989	10737	15100	2000	3802	9833	9892	24651	30666	4249	801	3913	266702	2789	1365	1878565	35577	16674	15414	6833	3293
211112_011	Pa405	230478	9110	164	1185	913	1596	131125	370022	19158	17138	5147	8281	11674	26325	101409	92732	2530	1568	2057	320934	3519	1329	1715371	4006	4524	3190	3272	18202
211112_012	NY 159 (Neveh Yaar)	50047	4167	713	1244	1068	4308	92876	76888	10592	8332	961	29704	10649	233043	307432	181528	1827	616	2705	145121	2369	941	2173688	7374	55424	4654	3002	3104
211112_013	B97	39879	3889	1609	934	1332	4205	61141	73624	8943	4008	1289	47876	10325	545844	75531	98377	1956	505	2845	90240	2447	963	1792817	3261	26038	4211	4800	3874
211112_014	LH186	286151	14449	299	1125	551	1300	28965	52895	6013	11164	2562	20142	8400	261006	92601	746154	1364	881	8972	139047	7582	2658	1697638	3494	33258	7482	3587	3428
211112_015	DKFBLA	154823	5192	309	1991	998	1645	22451	94640	14951	6010	2330	13199	7857	48159	57079	140874	2319	677	6897	114399	5854	1023	1862366	1422	51673	2920	7638	3067
211112_016	NC324	79456	15667	1832	2698	1102	2917	104093	114901	7424	24496	2943	11786	11721	36722	348733	399984	1124		3997	179209	5557	1912	1688387	4248	24101	10627	570	3382
211112_017	C15	57724	17453	372	2209	605	2505	194525	217129	7545	1310	1230	14651	23048	46796	1004596	665936	2964	13579	3064	155722	5009	1462	1651165	2994	14097	17779	3185	3943
211112_018	Va14	68410	2735	565	912	440	505	29976	36107	3498	5873	1076	12832	6426	62281	54773	81236	1618	546	1796	224516	2832	1805	1531084	299	12663	6766	6022	13631
211112_019	ND249	121939	10507	724	3960	1603	4232	151099	105702	27477	19445	2626	27621	18475	72887	95473	67749	4087	1099	8386	244174	3681	1919	2048759	5750	36185	18830	2886	26949
211112_020	LH128	190936	8761	437	3817	1081	2805	100736	91857	11600	9440	1713	24149	12741	38054	145897	114660	5165	956	9290	164556	4229	3025	2135530	9811	40216	11887	3297	3387
211112_021	NC304	242692	9174	389	321	410	915	74987	28147	2980	7115	1378	23138	6147	156886	162615	551762	1536	609	10625	52149	5930	2125	1245852	676	12138	1384	2680	3026
211112_022	Huobai	126903	6441	1029	582	342	382	37231	35029	2152	4305	685	13342	4998	92337	76809	287260	766	556	7330	45925	5515	1365	1093235	227	8333	968	4822	2546
211112_023	K148	702675	6359	10818	2440	2755	6182	42873	62697	7996	13284	1881	22466	7422	496306	24503	28263	7042	1025	4780	132895	4553	1396	1261027	4267	9384	3122	6861	2938
211112_025	B101	145176	11811	3026	2630	6727	6224	206333	102937	32954	16600	5936	8538	17002	24630	223189	162918	8575	5319	6058	395698	3490	2187	2087432	3158	125246	11792	4794	3060
211112_026	CQ806	104619	10622	1565	2045	792	2946	31878	492314	23294	11580	5125	19111	11185	46510	9764	10960	4801	1262	2534	272302	2259	1134	1257318	6284	19387	5833	4923	7432
211112_027	W802G	132240	5757	3325	1983	1251	1812	87016	143912	12619	9770	5376	18136	12943	20457	69010	39591	3189	1590	2949	328007	2302	2385	2105017	4351	35027	7014	7374	2662
211112_028	B97	446382	13258	365	568	618	1708	90955	156005	8509	22525	6881	52357	5623	349033	67647	285400	3998	2093	9694	113625	5628	2775	1576287	14634	21072	7782	40	69
211112_052	B97	8702	100	249	10	54	67	92	262	85	78	649	125	118	229	238	320	127	112	44	240	1174	68	730	33	113	75	3010	5271
211112_053	B97	73423	25288	712	1185	819	1365	134141	23657	5890	13753	1445	57084	13417	676075	142991	409329		2239	7537	135207	4672	3923	1209114	11335	13793	4395	5263	150169
211112_054	PHP55	766855	4338	198	4793	2008	3302	21204	15037	12646	4993	3747	86929	6805	324546	186235	363590	5392	642	5835	162753	6070	5349	2184048	2855	35354	8373	7343	3161
211112_055	CG10	56042	5265	639	4894	2140	2023	76766	43199	7440	6774	4491	9866	8850	29397	771059	414836	1980	1227	1973	281358	2735	1733	1895050	325	205871	22766	4679	1842
211112_057	Chi-tan 120	67561	6864	1890	2603	1162	3883	96593	131861	14400	12651	2391	17403	14829	107747	423843	198863	3386	1332	5394	357809	4140	2025	2123158	292	345254	31739	4053	3106
211112_058	R30	101467	26035	1791	5930	1384	3791	146155	157844	16889	19031	3486	37403	11925	123985	465529	207258	4856	1644	4993	371147	2967	2471	2203264	5039	132090	22635	3493	38886
211112_059	MS200	304765	12273	965	2499	1103	989	37268	181784	10416	12836	3623	8686	9392	29144	102564	65380	4050	1033	4512	134738	3554	1360	1493404	2371	4596	2590	4434	5995
211112_060	PHKM5	463207	7356	606	2598	1106	2055	120732	389982	12416	15298	5279	7516	8482	27907	24164	19527	4262	1136	5344	208095	3742	1851	1684055	1844	7111	3303	6228	57137
211112_061	Pa762	166426	12628	416	2138	1236	3685	44312	5175	8881	15108	2789	11253	10914	38964	88198	67508	2780	3182	2011	109451	2855	4076	1576499	4917	2481	7355	967	5066
211112_062	A401	135969	5505	15113	3819	4058	6223	77862	55784	30750	12960	6286	7773	9224	31003	260433	170037	3807	1703	2426	368008	2449	3809	2035613	2616	19597	33732	2541	10706
211112_063	PHJ33	167736	5109		347	137	1146	42094	83649	7581	7585	5662	13961	8588	31724	63589	189868	1313	1265	3143	157340	1327	1465	1253946	1985	23567	1836	4994	4910
211112_064	B97	174478	5654	238	1785	513	3895	69495	109867	11286	12587	12305	14583	9875	32726	628998	595484	4210	1895	3206	358829	1157	2783	2144458	10477	36970	2456	1184	11449
211112_065	AM0776	72168	5673	158	1856	474	2771	144824	124881	21646	9414	4698	18224	12994	64870	949755	507697	4827	1477	2127	454771	2059	3265	2142619	3559	153877	9011	5351	24476
211112_066	PHG29	100660	8040	277	1261	301	1967	128469	70983	9325	12891	4999	39265	13000	151289	934775	678020	2922	1873	6298	366887	1478	4035	2107768	7308	64190	11093	3693	2639
211112_067	ICI 893	261049	7115	22222	3070	1866	3180	29196	53134	8926	9492	2270	18774	5112	241621	20730	56390	3786	1327	3035	87443	2905	1013	1754445	732	16927	1812	4357	29904
211112_069	LH127	425968	6710	143	1818	453	1387	46142	26456	6996	13488	9065	20538	10549	77794	82127	307584	1766	1844	11228	179076	3945	3919	1588676	240	27459	9774	544	1433
211112_070	PHGV6	305786	10203	71	3223	559	2581	101246	162098	18675	22427	10272	13232	14127	36444	31620	43068	1648	2806	12513	269658	5218	2169	1512620	177	15440	16689	2271	2429
211112_071	DK78002A	93706	4292	566	1064	1251	1532	84410	65189	12430	16664	5396	9176	9676	120813	40651	161200	1257	1485	3469	134330	4170	1062	1611838	1359	14922	3062	4851	4418
211112_072	PHK29	223770	18376	177	1564	252	980	83396	48880	5113	20346	14436	22104	7385	389135	196896	843484	1298	1608	3325	166990	2180	4882	1974662	2022	74785	7023	434	3359
211112_073	YELLOW 3-4	107394	18088	413	1551	335	703	40521	17427	6444	16399	6242	9509	6634	116342	143672	740153	2978	867	2090	112067	1809	5127	1857278	1345	48208	5150	5755	166052
211112_074	W182B	86226	17411	332	1696	782	1218	90214	167237	12937	9614	1465	5241	10548	40872	675386	134533	1659	1374	5309	341242	2207	1177	1719434	1494	32916	8381	2796	12124
211112_075	PHG80	74282	5243	174	1099	159	555	35768	27035	3590	5874	1191	6589	12629	33927	698153	241810	785	1985	5326	163242	2498	1173	1888775	1066	55256	10380	1969	3411
211112_076	CO125	474287	10439	245	3625	181	3465	208032	147947	5639	9119	8554	5985	8553	16152	484298	451778	4269	4188	5219	282599	2817	3081	2139166	50744	36313	8995	3854	1684
211112_29	PHHH9	151724	15037	261	934	240	961	18532	25131	10631	11343	3525	6280	8049	23428	11167	33862	763	3753	6762	540918	1651	1664	1306156	5031	37995	8252	4783	4130
211112_30	FC46	53506	3118	215	1275	330	1699	22395	16090	2944	953	1063	22339	8340	114289	684402	468787	1724	622	2028	133649	2172	1127	1755137	15890	14995	3929	3003	27877
211112_31	Mo16W	124301	6783	152	1089	238	2225	126367	19188	3618	6463	1178	37053	11889	426153	1044672	759720	2435	1854	4448	273121	2885	3015	1797606	98398	16701	8933	3234	3621
211112_32	W603S	120072	5350	12832	3563	1787	2336	45416	63458	5118	4844	5085	98222	5679	248834	674449	615621	3943	1973	6066	290794	1617	3326	2071695	6821	43939	35537	4937	2651
211112_33	DKIBB14	59046	4377	183	1660	351	1279	34574	48965	4659	9852	4533	61851	15823	43186	82597	588076	1128	3735	3332	384824	2314	1602	1743218	5101	45957	4310	4841	23444
211112_34	CML 322	85788	8643	212	3393	346	1796	77927	102725	7930	14147	4851	139882	15487	111445	374432	725660	2289	2490	3771	243630	2229	1632	2104704	3436	34111	6107	7416	38211
211112_35	LH145	37808	1340	857	549	310	291	6560	4391	1499	742	1382	3615	6949	9723	10641	157562	500	414	3617	19647	2903	793	1127990		4725	1047	6091	2777
211112_36	B97	39093	3719	331	3962	752	3176	59591	25835	10400	2530	1403	4519	19437	13316	113036	72591	1892	910	1699	338268	2950	1607	1759090	12535	11146	46279	7081	3377
211112_37	DKMDF-13D	115614	9380	1268	2545	857	1095	67484	89140	5138	15498	3001	16206	7929	29631	284081	446414	3353	2217	3441	132743	4928	1574	1876316	1178	25450	9534	4910	3271
211112_38	PHRE1	60980	2326	517	2042	620	1589	11616	62885	3937	1784	3704	4965	8255	9755	63493	63192	3687	1111	1246	89778	2383	1594	1959416	250	19909	3994	6561	17425
211112_39	PHR63	92889	6254	216	2611	1459	4812	110413	362372	23562	9419	6513	9241	14543	17540	90753	81400	6652	2361	2852	347789	2408	1596	2072604	743	46239	11031	3028	2596
211112_40	LH74	67030	3569	286	1942	1946	693	46014	269323	14177	8899	4308	10287	13439	51536	30779	37142	1933	2257	3976	211199	3325	874	1755226	152	57078	9949	4715	49254
211112_41	R227	55309	4125	122	3396	1652	1444	25869	146047	10613	7764	4781	13694	16433	46960	148632	153515	3093	2861	2051	328274	3057	1235	1810645	107	197177	15175	4566	278605
211112_42	LH222	182839	5448	1737	1316	1951	597	32160	59404	8367	11252	6500	7676	8878	28108	60810	643686	2336	2230	5730	112753	2577	2546	1710914	494	39774	4058	4236	59461
211112_43	Va99	70092	1512	562	678	538	228	1001	13212	1495	544	1590	861	4935	5508	4080	16445	1049		2441	19915	831	400	21800	36	1997	191	4000	3505
211112_44	GE129	756680	7584	728	295	422	2785	1834	48324	6375	3459	2483	29587	3521	172044	648744	286495	1631	1799	7774	115852	558	2298	1819071	3657	16084	1706	4070	22453
211112_45	CL27	608860	8851	697	300	621	3694	5922	61347	6750	9670	2638	5789	4065	23329	123686	52686	2735	2428	9119	137530	358	1534	1076526	2368	8263	1167	5466	4200
211112_46	W182E	108925	9497	317	351	293	1050	8938	58451	10923	624	8181	15229	16809	90910	1056053	668921	3454	15949	5607	284762	483	3224	1820184	4678	59175	35661	8188	1966
211112_47	DK3IJI1	153231	11604	4682	1630	1185	6793	442	334089	11287	13435	17858	7522	6621	25208	289498	235727	6221	2415	1998	306511	252	1883	1823278	31130	50177	23481	6211	4008
211112_48	NKNP899	316151	12122	329	466	233	1383	206	51523	6199	3733	3195	9694	10879	20824	82450	556018	1826	2804	5467	183578	187	2384	1800559	571	27172	956	5692	11823
211112_49	R177	364598	5303	204	540	146	959	605	36584	6266	2600	4074	10262	9959	27936	417937	694421	1307	2027	4618	171106	246	3176	1855534	1762	39659	1853	5727	2534
211112_50	A663	698954	3905	171	291	62	1119	10628	41119	4458	8701	8063	150572	9320	628241	531482	752533	2147	2797	14220	100206	862	3524	1889272	39834	5763	12548	2602	1866
211112_78	DK6F629	278241	8960	97	2285	558	2260	191392	42953	11005	6631	8874	78497	16044	467433	575650	255988	1891	2296	14744	185744	3311	2603	1930017	25451	40048	9908	3670	24956
211112_79	PHT73	94937	5506	83	2384	1186	1615	71894	28360	30200	8196	12401	6952	17240	19294	30579	39585	4435	2927	2931	476589	2241	1778	2114829	49814	29968	10961	4872	4379
211112_80	N192	69128	36879	969	967	481	465	94168	47160	3979	17000	4963	27980	41207	235292	1126453	743438	8063	4453	9819	392603	6145	3878	1775775	2259	144227	36881	3846	2996
211112_81	T232	137242	14892	3428	1313	860	3108	82049	359714	10800	9116	2000	27449	14826	47297	621825	261260	3271	6041	7483	177668	2976	1603	1656552	589	13838	5934	4303	4386
211112_82	MEF156-55-2	363763	13279	2403	5768	3307	7396	60524	102854	13009	10312	4769	6699	8142	32232	751963	113579	8427	1383	12055	313633	3402	2105	1631226	154	10640	8132	3175	2762
211112_83	F42	55992	9543	878	3385	1533	4887	40804	84151	15512	8146	2421	6636	11933	41162	752535	210311	1832	1763	2104	329681	3716	1748	1869913	242	35135	21871	4641	2589
211112_84	Va38	92881	4812	430	1642	612	1684	26249	7850	8541	12502	3174	13066	12475	28986	149474	227750	1423	5720	4913	118522	3229	3753	1849057	2846	29287	7129	4648	12830
211112_85	DK4676A	156708	13222	1000	2058	1476	2605	148035	52773	11236	10285	3063	17183	16262	74622	74225	66360	5413	3312	7677	266230	4405	2246	1990404	4968	19269	3644	3261	4342
211112_86	793	144423	10200	247	903	224	334	73580	40050	6235	4867	1822	13278	5587	83503	59920	75110	3283	3019	7655	47107	3436	1241	1566155	1848	21266	2514	4201	1880
211112_87	WR3	53549	5927	821	2448	789	1229	133648	12814	4106	8257	1011	92401	11173	492060	25896	25549	4644	1950	2434	120350	1369	1031	1503743	173	3414	3341	1745	2796
211112_88	OC19	119501	5108	12444	2746	1391	16810	57035	168179	18898	2729	2627	7857	236031	26033	37213	31798	19526	868	342	116029	48259	1713	1627167	1318	22424	1784	4673	12004
211112_89	Mo28W	66708	4272	11148	3352	1814	2548	83887	23730	6068	11686	1519	9990	12512	43438	158646	110539	5729	2990	4819	196425	3991	2300	2012508	1987	16489	15734	3371	5196
211112_90	ND246	50144	9517	1931	3053	2209	6464	94257	190180	21197	4422	2350	4574	12959	20857	161552	111286	3452	1981	507	424618	3823	1119	1564175	780	31505	12109	3897	2679
211112_91	764	139431	10952	2641	1503	677	392	119686	35809	4855	7912	1933	13911	10098	114300	191105	486919	1842	4221	6209	87556	3440	1970	1503991	2078	7174	9329	2759	25016
211112_92	MS71	145671	6646	87	3051	343	2208	85602	67865	7807	5197	5716	12780	14445	30508	765273	465303	3415	2754	5226	322843	2899	2953	2072665	685	79303	5313	1771	3977
211112_93	CML 395	63603	6300	98	1092	92	281	138825	40084	2798	2746	1950	16021	13412	51991	608506	768258	1172	18030	4713	112911	2157	2540	1016169	948	838	2340	24	2342
211112_94	PHG83	168298	7543	354	562	242	1849	63765	83282	5522	148	3315	43310	10961	237118	88697	567847	4212	15840	5224	169158	1499	1347	1600510	7154	23463	5273	4477	24538
211112_95	PHR03	58478	9767	4843	3650	2248	1200	115419	93954	7178	9592	1505	18513	16585	89161	187142	229205	2528	4199	5452	249851	2583	1687	2112877	3173	15585	5641	3841	4620
211112_96	Mp339	184671	5808	389	1731	517	938	77918	30054	12388	6549	2186	31448	19015	84865	977706	510578	2936	3859	5912	323294	3541	3072	1869059	1429	68318	7863	4962	1997
211118_005	LH38	237530	20190	1045	563	1180	1661	210099	351125	7773	22589	9102	3559	9381	19666	7178	26003	1562	1257	5378	172753	5293	1821	1554066	3672	13215	7210	214	15207
211118_006	MS153	584227	8892	1056	158	857	1987	77591	199359	12390	15616	5840	17990	12516	39186	42187	127595	10324	729	10804	253073	6571	1628	1175968	5219	13963	1006	400	2894
211118_007	CML 228	157362	5694	1203	179	636	876	65690	46502	9164	19559	8451	19450	7259	223902	67548	726668	1310	990	3813	199594	4009	2488	1781909	1117	21737	4346	395	12052
211118_008	B97	191799	9800	3324	766	2026	6873	210750	421925	30665	15035	6163	41362	9045	257539	521390	410196	5294	981	5471	303249	2972	3672	2133360	27835	25866	8378	255	289606
211118_009	Oh40B	132179	21772	801	388	462	2666	135183	87826	7624	20705	6589	90310	10235	663691	271618	258045	5155	586	5074	200348	6406	2497	1801423	4538	4746	6149	519	2604
211118_010	B97	66087	9573	112	318	291	4224	66579	76544	8910	14313	3226	48939	12235	621591	57931	125526	1620	670	4599	162730	3900	1703	1515873	4177	14989	2595	387	2965
211118_011	A672	231941	4991	3519	426	1295	1930	117938	273026	33869	16700	10849	8683	12722	30833	81425	128698	2673	827	7388	257034	4459	2939	2137893	335	64419	8526	390	46720
211118_012	ICI 740	153516	12265	329	749	169	1606	102903	5760	7132	18534	20165	12647	8841	44350	143822	251028	1467	783	3486	359277	4688	5440	2060723	657	26056	9427	458	52599
211118_013	PHK05	110695	8655	73	277	54	1145	250093	32056	10887	21192	22763	5970	10778	34318	746598	455938	613	856	2771	321799	2930	2559	1791672	5516	27336	5375	194	2462
211118_014	NC236	154027	6591	1756	512	1308	1354	74315	22268	6291	9451	3183	24199	10545	40966	154809	276219	7204	674	13074	256017	3144	3221	1777516	11089	20696	2303	260	22179
211118_015	MS1334	762072	8554	1631	438	1093	1006	77468	165015	28434	18129	21633	2969	7343	10374	21094	49125	4100	161	7920	188171	5003	2977	1500005	33445	12041	9980	541	2213
211118_016	PHEG9	94167	11623	685	863	267	2065	69518	6958	8220	19197	7314	19945	12961	83556	81663	201414	4158	1022	6001	226234	5884	5931	2155019	1223	20905	3328	448	47042
211118_017	W602S	112416	5267	1002	258	561	2847	110644	120624	13326	23085	9159	116709	11039	453061	456801	363163	1589	684	9365	403166	4777	2961	1615479	44496	121557	6092	667	2920
211118_018	LH194	145280	21777	156	609	218	1009	115081	25784	17274	18731	13031	14355	8924	47247	77212	146364	2125	1218	3930	348101	3274	1585	1868659	4653	32089	4670	328	23260
211118_019	N199	79978	8441	3838	149	690	588	17769	24043	3248	5993	2227	25863	6101	83262	44444	213491	926	618	5776	85449	5309	2331	930756	141	21283	2118	304	4583
211118_020	DKWDAD1	96189	4680	171	544	189	963	46790	52285	11266	9389	4366	8769	7950	47518	36148	49389	1502	510	2350	388295	2979	1842	1820282	505	198232	5108	237	2191
211118_021	PHR36	360147	6007		566	178	894	268668	31546	11089	13788	5199	12544	14284	38075	31789	55751	1029	307	11111	345575	2724	6545	1744456	4991	10256	5265	299	3871
211118_022	W32	134142	6968	3162	1140	1405	2174	180878	160425	9062	17214	8112	35186	9865	223183	34896	147989	2178	1188	4752	367017	2123	1408	1606435	522	22206	6193	370
211118_023	C68	69240	5695	1661	1381	1021	3644	309608	44168	9307	14567	3419	47794	25323	119551	801387	611560	3929	1467	2550	538762	2536	4544	2131569	3520	19537	7444	596	56496
211118_024	NP87	64018	4266	110	361	101	943	98305	94534	6382	17320	1702	321622	16499	405346	111564	140314	477	452	7829	164658	2884	1839	1167477	3162	25850	3395	411	5456
211118_025	PHFA5	59278	4507	389	510	403	1685	40072	10109	13677	13208	14470	6033	16193	19001	108878	435427	2776	730	1509	498669	2226	2114	1889525	576	37367	9255	323	29672
211118_026	MQ305	38671	4362	132	511	190	1166	293023	24304	18553	9524	3313	10569	17524	77019	812663	284008	1318	964	3664	379058	1691	1703	1839145	8269	114122	8444	155	26259
211118_027	C42	130933	11396	2429	1440	2034	6172	154667	431701	111087	24737	10750	6103	33084	80113	469658	131289	7452	1754	4355	651751	3612	1839	1888296	1997	27099	3133	298	3451
211118_028	C49A	157431	8956	634	515	952	3064	167413	66890	25708	25442	73076	16527	20560	125724	376004	340907	2384	1315	4719	764948	6690	3778	2135626	1683	392457	10599	692	44549
211118_029	PHJ75	151300	10898	1585	1604	1936	3789	330794	27909	29526	18546	35582	9454	17634	39363	544376	381290	38520	1246	3566	727925	1799	4195	2177716	48836	132254	3572	597	434759
211118_031	T141	77096	5220	446	727	372	3333	45185	27865	21481	16568	7075	7820	22263	31008	275904	198216	4452	755	3447	249681	3790	1800	2079942	576	43172	16036	198	38573
211118_032	R225	112183	22099	821	1303	422	2359	86205	8793	4269	21219	7390	123570	12332	500018	197375	255226	10369	674	9432	169273	1342	1435	2189814	4383	2718	11768	437	48391
211118_033	OQ603	93252	7153	84	317	174	857	61854	88198	11661	6416	4073	12984	10243	40765	815391	453332	3778	630	2566	298881	1327	1641	1592970	2000	33647	4102	260	3278
211118_034	CM7	43204	7071	532	527	406	1090	186719	61598	9755	12494	3761	7081	26817	30131	771664	595990	3922	983	2223	284647	4864	2742	2009703	714	68210	29815	323	38586
211118_035	Il778d	78047	5417	58	926	165	3489	315493	25248	11542	17483	13590	25413	13271	202658	806078	398218	3926	885	6445	493937	2745	3734	2207531	928	36190	10945	376	62661
211118_036	GE54	101758	13251	658	552	236	3596	124750	39695	3672	22573	17696	19644	7791	22250	838920	728300	26209	1782	6766	412214	2282	3002	1735975	1687	6891	10270	684
211118_037	NC362	120300	9780	17457	1634	4010	1465	191359	116228	72588	30070	8983	500771	26359	171314	16990	36224	4534		5249	525044	3877	1792	1476382	1114	183792	39567	395	2890
211118_038	PHK56	111566	7658	194	1427	223	2023	103097	42652	19158	16636	9876	8804	13674	43731	169104	142196	7642	1097	9926	263917	4077	2227	1717091	10492	30993	2125	283	2986
211118_039	Pa778	156410	11269	94	1051	54	1536	85209	60451	15542	5671	3894	13710	15743	49888	21471	38037	730	4138	4694	332937	5463	2394	1534794	152	21511	5786	109	3194
211118_040	LH205	124033	4714	14184	710	2230	564	78735	179731	11791	12323	8668	16404	10262	58661	171621	240721	8271		6380	268557	2855	2126	1974899	273	30422	10388	381	32138
211118_041	NC13	419671	8550	1248	1124	696	4217	161543	32444	6406	17683	7876	14526	12157	29167	538742	855971	26311	2671	7700	131432	3706	4622	1820872	268	7810	4516	422	4711
211118_042	LH206	179832	8702	1131	764	321	2736	239976	43470	12365	13674	5998	9039	13602	56172	16627	46014	10389	1637	8792	150551	5233	3657	1802831	321	35850	2802	187	2950
211118_043	A155	60589	4504	371	907	577	1437	123401	72428	10096	17793	4043	16574	10492	117599	11067	47805	1566	883	5808	261082	3566	1279	1175474	722	9330	5698	531	3089
211118_044	A679	182209	6797	1700	1481	1221	1031	59033	40485	10110	12777	12022	8271	8401	65618	160715	246116	12851	921	4988	268117	2236	3581	2112446	439	35298	6364	400	70468
211118_045	CI 3A	36202	5585	18425	969	2495	767	77770	40372	6894	20834	4287	85038	14346	709477	133337	136311	3157	767	6847	199370	2759	1957	1936099	544	29077	3809	434	31819
211118_046	LH160	144703	11068	94	1647	127	2641	102819	65853	16190	17447	8538	26445	10267	300961	20300	44294	2825	1753	755	489964	3454	997	1099030	24872	29518	12673	328	3412
211118_047	Ia5125B	52335	20756	548	726	770	1965	134482	42200	12069	13623	4631	9700	36057	55621	801792	280789	2061	1196	3518	342754	4505	1889	1650619	3301	31401	1567	495	3023
211118_048	B-18 INBR.FR.SUPERGOLD	121177	11701	435	552	325	2596	54770	107992	6650	7083	3977	49795	19405	596115	126946	239240	1944	1486	2138	338523	2951	2498	1078256	13702	17156	6580	245	3408
211118_049	Bei 10 = North 10	350327	51836	1744	1308	700	1707	310460	226583	10563	25181	12696	51126	12327	417913	659164	434260	5819	1156	10404	569269	3864	4042	2126891	3650	91288	25571	651	139828
211118_050	Mo46	202498	8440	1553	1823	754	2962	365822	68942	13883	19052	24575	8835	10607	31559	150503	493585	8888	1930	35510	565283	2012	5777	2086076	34433	56342	6063	530	46329
211118_051	H84	116953	13804	317	3787	198	6730	91714	42123	6060	12903	44734	18972	15910	81166	707070	471356	3725	1469	3761	747722	10255	4589	2146053	8354	477323	15919	471	2068
211119_27	LH132	108515	6442	279	1905	431	1144	46298	20956	6438	18620	9286	19534	7677	150510	42437	142621	2905	883	4633	232752	1799	2276	1925073	302	33654	6122	379	2775
211119_28	PHH93	595480	7275	1333	2118	1218	4002	355891	390243	204130	15520	38978	17990	36702	66580	340011	158095	6178	7041	4803	814905	6713	4375	2067234	7773	143981	9785	445	146206
211119_29	A627	681883	16593	214	1098	697	1594	180483	17411	6995	9261	8707	20964	12184	74319	216454	203019	8320	1704	5917	276918	5562	4294	2052208	1360	18955	2823	511	51943
211119_30	LH216	170905	40568	411	1171	853	4547	144860	38239	15088	22016	13624	73871	19533	558630	542892	454043	4076	3693	7307	298797	2757	3081	2158448	24529	21517	15080	672	41755
211119_31	4N506	92135	8706	471	1111	568	1718	188828	115124	21057	521	3314	20640	35204	124913	495226	483456	1481	22522	10680	541050	2221	1570	2067145	4917	252264	17189	97	64746
211119_32	NS501		17	22		6	20	17		18	13		11	11	33	9	33	14	22	11	69	4	15	139		16	18	589	69348
211119_33	DE3	438165	8252	163	892	370	922	37881	118510	14701	14386	19728	6445	14560	28434	14315	24425	2274	1038	8169	210503	4090	2465	1110564	652	23587	5696	350	3921
211119_34	PHR31	168723	10451	144	1636	266	1141	160829	27806	9342	11385	5331	15903	12579	71945	122557	138483	1387	871	8599	458454	901	2691	1776554	10746	41681	1240	246	4176
211119_35	DK78010	124590	3081	220	1118	286	1967	56463	70010	11261	10411	6058	5125	11073	47477	448507	307916	2065	850	3098	200411	2706	1645	1264870	307	43821	4954	297	2970
211119_36	Pa392	280826	10587	258	1656	580	2149	143029	19209	3126	10437	5207	15311	10826	55551	1056079	708732	8433	1985	906	188254	4861	5140	2062173	10243	22012	12648	353	36993
211119_37	LH59	251307	19249	6437	2898	2181	6904	166918	147633	14842	19957	12784	13635	13316	34358	435712	188054	22849	2419	9969	574866	4181	3129	2061892	24453	16974	105951	671	46187
211119_38	W8555	184363	10807	384	1287	510	628	72205	27920	12225	15792	7600	24320	12352	147794	77443	127049	3304	1864	5302	216975	2461	2582	1973958	8732	30477	12245	527	23031
211119_39	NC368	805013	21880	171	1500	170	963	51929	12178	4215	13040	6612	16291	10748	80144	204528	601491	1100	1793	10193	145932	5311	3136	1782634	335	52006	5522	374
211119_40	LH217	154446	8986	1253	3176	303	5985	129244	69399	10439	16871	9400	22530	11387	49473	578193	365872	5652	1089	8238	511541	3559	3588	2126567	5995	97547	125286	511	58659
211119_41	T242	129705	11634	855	7297	1021	2385	294203	15910	10739	24280	18467	29927	41477	155057	1032094	678420	14778	1922	4085	723181	3719	5991	2110044	20854	259205	31710	607	369181
211119_42	IA2132	132092	12938	515	3798	1410	14180	273387	16853	6085	22631	9945	58933	49963	692729	773012	622883	17224	2131	3733	595533	3851	3944	2041913	1396	32156	6503	553	2390
211119_43	VaW6	352439	16673	518	1094	1212	3390	610476	479326	20723	25827	40098	114127	12455	736217	226470	225753	3604	6585	6503	555652	2601	1953	2143831	910	35159	6323	512	3539
211119_44	Ky226	195852	12268	160	834	365	2251	50793	50708	32895	18638	14511	19557	37424	374991	63420	106079	6663	1138	3507	644285	3560	2567	1245811	5595	47709	3565	397	4121
211119_45	LH163	243066	7291	89	1079	430	19374	224001	359507	10725	19484	11203	20142	18274	176617	23259	31901	2670	351	12579	602292	3560	2947	1178572	1439	233858	4934	561	2705
211119_46	ND260	201542	8503	9981	2441	5851	5369	292745	122375	10531	590	7470	14651	13987	51384	924190	348800	19108		5000	441861	3348	3840	2072174	3317	18214	6993	126	49301
211119_47	A635	152737	6032	397	1119	564	1459	144855	61134	33420	18144	45721	14017	17220	120517	615347	211120	2206	780	7625	287469	2767	3288	2201303	891	174619	2475	445	38468
211119_48	DK87916W	205014	10427		1117	137	982	85026	77606	13779	21638	13417	14756	13722	72022	123264	172458	2538	581	5262	425989	3060	1492	1535228	542	96492	16386	711	2704
211119_49	PHZ51	175169	16298		1234	120	1321	103899	65927	7469	21940	10034	9304	13469	32064	10986	27713	1120		13562	340502	2649	2277	1112982	5556	23577	6615	521	4602
211119_50	S8324	529242	9843	429	981	551	657	181614	164367	13272	13144	15194	10424	14569	58850	318636	233754	5411		12457	397746	5138	3143	1809017	6701	19557	9385	467	4226
211119_51	K150	152757	11302	2551	1139	1858	5616	187375	14735	17909	15502	12596	48514	16378	725880	767766	287463	5963	1304	3824	281625	2237	2873	2153796	3231	75870	13462	296	48061
211119_52	I29	504691	5813	885	613	1474	412	161486	601887	17207	16917	15730	9001	17776	38679	80762	52047	5192	4953	509	456430	1600	3378	1520647	655	119388	5383	485	3173
211121_01	B14	46605	5428	1358	310	822	758	50783	86946	11532	17713	3083	6609	13271	32012	22447	38563	3815	633	7468	131022	5405	1274	1064262	169	10043	1151	357	2781
211121_02	NQ508	108364	14211	362	708	665	1623	92111	40982	9722	15671	4388	92927	11083	625609	30223	169016	1945	383	4088	222823	1615	1411	1059334	6083	13666	1200	492	3593
211121_03	NKBCC03	316400	29928		557	284	1854	114274	27509	12251	24674	22578	42566	9135	665612	362454	247933	2706	840	11574	259221	2729	2910	1639512	5558	7531	5546	595	1712
211121_04	H14	38414	5652	223	1580	279	2517	151404	24366	9790	5957	1658	306122	9196	694215	603738	346718	4923	1005	1588	255922	2710	2243	2193119	14519	157628	23784	286	75224
211121_05	PHW17	92240	4188	303	743	317	913	37792	5606	14416	13710	3920	11315	17055	43572	80533	83829	1536	758	3899	198882	2476	2365	1872908	178	42685	5372	269	3338
211121_06	PHG50	133904	6796	21833	1404	6411	3806	258827	117145	34692	4017	2677	15441	15883	56452	91947	93544	2074		4936	502975	2214	2598	2175556	21210	111854	8700	44	45371
211121_07	PHP38	262960	7986	184	492	232	1179	61493	113722	10574	6229	2859	7209	8602	36227	32112	96225	2897	9439	7898	375875	2753	1336	1099339	224	109033	680	94	4101
211121_08	DKMBWZ	91935	5550	242	1058	665	766	36549	19940	9950	15696	5130	13984	12878	173666	40049	108854	1846	945	4542	229857	2537	1778	1795338	6698	17560	2719	417
211121_09	PHM10	303629	18225	260	778	454	961	158854	45685	12173	19444	5427	9028	11658	56859	41367	383618	4767	1392	9825	326276	3057	2406	1227108	11325	39902	1362	347	2950
211121_10	B65	74956	6222	1611	1285	1013	2347	81333	5584	9498	3492	2182	13324	22817	45399	462424	261112	13230		2910	551704	1203	1921	2104551	6949	7397	44616	107	72321
211121_11	N209	689594	6330	214	430	256	465	15854	10113	3103	7018	2884	7014	5042	25469	156203	591327	5268	1030	10072	154466	6260	3085	1104756	629	9752	1974	227	3312
211121_12	Os420	71205	9480	234	936	750	6802	68306	19548	7829	10917	4638	22587	6764	73399	178841	197779	4767	809	4803	332538	2073	2654	2118180	1126	89135	15103	296	68026
211121_13	B75	154507	26762	3673	790	1919	2143	125927	76346	20946	20672	10509	8206	14748	33816	16846	53373	5240	1257	12603	157540	9172	2668	1790064	193241	4910	3450	442	3619
211121_14	PHT11	126508	5201	83	693	115	1132	67273	26179	10110	13043	3269	11076	9345	31110	54006	82871	587	613	4905	249556	2410	3139	1822822	326	63266	4532	382	2955
211121_15	LH218	149720	6111	160	746	195	2493	78904	61582	13282	13369	3679	8659	7006	28758	550391	283543	3151	704	7727	152137	1840	2249	1934613	1628	13507	8007	433	1809
211121_16	PHN34	86067	4330	234	896	398	839	26219	52781	7335	6387	1267	7550	12071	18042	245416	110789	873	559	4401	189206	4677	1969	1652313	342	45225	7456	251	2306
211121_17	B107	157412	8908	535	1896	380	1980	118400	27681	6096	9416	4342	22217	5654	42959	477239	468943	4119	856	3945	406185	2241	4978	2168519	31440	79217	13396	218	70351
211121_18	H91	78156	7055	62	628	228	565	54715	61460	8949	18352	3535	11893	13006	137041	37563	135424	1596	847	7692	130543	6850	1703	1188807	373	17261	1004	520	5322
211121_19	MS225	401934	5058	151	671	118	3787	127602	45944	6943	9342	2918	5010	9009	28142	37280	76096	1348	1084	1438	502259	4804	2964	1554923	815	44042	7464	135	4478
211121_20	R53	103758	4461	213	678	293	1485	31607	209107	27968	17632	18337	13606	9855	59259	469236	62477	4628	1003	3056	471276	2203	1286	1083897	589	12420	1521	432	4122
211121_21	MS200	113135	8240	1486	2536	498	2280	202421	39775	13588	8878	9929	25929	7465	61112	172311	111614	1603	1302	4695	439992	1815	2070	1966201	5128	35608	23414	171	4079
211121_22	B52	91726	9271	111	656	68	715	118362	13867	1942	11599	3290	22039	11302	167685	15352	461916		1173	6862	146496	4579	3037	1009577	1848	6387	2371	421	3936
211121_23	LH175	222416	5803	734	1214	855	1237	190415	16448	15327	699	3822	5182	7267	18012	258865	175266	3861	1506	148	219805	1534	3882	2142099	7188	23953	2477		42161
211121_24	LH190	47413	6069	153	428	321	896	71205	41503	5881	11395	1108	7597	10047	56599	29396	46848	2538	960	2332	111089	1385	826	1120516	221	4693	495	210	6056
211121_25	PHN82	140459	3520	134	473	169	962	205538	43230	8585	12220	5543	7326	6297	52485	31753	122525	1674	617	4411	322908	610	1808	1599251	1738	12877	1272	348	2705
211121_26	PHR55	170253	11307	87	584		870	338199	11834	3116	18038	4322	39700	9685	659468	7143	22536	4839	986	10811	132111	5898	2985	1239794	2154	10915	1210	480	2627
211122_003	B68	159588	7727	7801	422	2421	2425	37138	162170	47202	13734	7611	10251	6979	97854	61813	210462	10139	752	4631	105604	568	2334	1509222	2026	10670	771	73	341
211122_004	Seagull Seventeen	17710	226	1115	47	171	128	491	1004	231	115	599	762	358	2147	2463	4177	407		254	1325	794	110	3946	107	271	238	4900	3978
211122_005	H114	125293	5483	7106	437	3650	3782	26727	573181	21942	18190	13620	7179	6042	36631	110775	682538	7322	774	2668	187523	1053	4662	1069343	3611	10781	4040	4801	58175
211122_006	PHW03	69292	8069	6640	3068	3560	5029	117231	122660	58027	15529	26096	14926	6433	24094	980397	733354	12433	1291	1133	487555	1527	3295	2105131	2725	756162	17509	2182	4806
211122_007	PHP76	83030	4248	22220	836	2496	1495	36212	38145	9401	5802	3168	6768	4241	12430	30787	225579	2914	767	2472	104631	2017	2585	1227191	8818	9385	1751	2678	3825
211122_008	B97	26515	4469	11627	570	2469	3793	63579	44687	12179	7305	1363	34696	6383	584127	86146	437133	2563	741	2111	58578	1860	1555	1559981	3364	12559	2447	1672	3412
211122_009	Mo1W	69862	4831	6440	741	2917	3166	80681	173330	24662	8103	5605	11456	9365	41489	155713	555086	8540		4312	291914	2870	5129	1678907	1543	4187	7284	4974	69062
211122_010	INBRED 305	218215	16276	31358	863	4644	1388	155142	193334	5900	17174	15182	13028	4648	40029	433215	585757	6246	1444	4422	258927	1989	5073	2112502	8914	16975	4377	3826	3566
211122_011	NS701	126276	4542	2776	321	1111	349	132710	40368	9271	14389	6715	3790	7023	13331	9062	26125	1862	553	5877	102498	2309	3834	1053350	150	6885	3355	1838	16643
211122_012	MS116	169953	18236	5259	425	2524	1614	163381	407811	16874	7448	8078	18384	10414	52290	767090	758621	12163	896	4455	265077	2586	5491	1879186	711	17161	6757	5859	2606
211122_013	INBRED 100	39754	19577	15320	962	2657	3848	185694	121256	32015	18543	8612	15277	23005	70974	247152	546734	7825	917	2170	340328	2264	2201	1841089	671	30758	26125	4564	3374
211122_014	ND251	72064	3964	6918	658	2786	1167	90241	124922	47647	15759	26364	4622	16031	20856	88827	107562	4941	613	3010	492782	2149	7660	1189895	752	48816	8474	4912	18156
211122_015	A71	35492	8189	9192	723	4391	2803	92139	61711	53395	16123	12470	32501	12370	83153	469123	705063	6839	1383	1004	574858	2499	2206	1971931	1253	90473	33302	5951	2554
211122_016	MS24A	41561	6765	16450	1519	7068	12954	54496	223784	36431	18786	12657	37460	10779	259885	124676	313895	9805	933	2718	325501	1483	2903	1638502	1396	86397	12711	2550	48788
211122_017	NC232	50529	4761	26967	543	6214	3647	72717	69402	15106	16237	9914	25454	8976	150197	484081	629493	13552	2295	2562	285332	866	4823	2087326	887	18231	15205	6154	48697
211122_018	A96	45535	8440	197633	4191	8826	5218	44034	246434	86164	18993	13022	9990	9278	14315	589041	667749	15785	976	2011	447707	767	2647	2049956	132	35315	18817	2091	25220
211122_019	CML 323	93987	4181	4571	437	1616	1093	17749	54458	10112	5527	3541	23685	5728	258020	140891	1044206	13704	2876	3474	55764	2545	3996	1800868	437	3128	3889	1632	2959
211122_020	DKMBZA	226532	6280	7102	1176	2575	908	35498	48262	18396	13233	6318	9966	7611	103879	192843	611289	4434		2791	134053	1726	2898	1736750	1147	5921	1444	5317	24278
211122_021	J47	31654	16214	7239	841	3963	1195	44062	33660	20065	14030	9913	14663	7500	343931	338434	650217	9820	1008	1836	155270	2376	2571	1785085	1611	87458	2345	5188	19872
211122_022	INBRED 109	36840	5167	7301	343	1917	825	65421	38596	9271	13754	5835	7546	10667	11315	48361	182306	2495	541	1304	63860	2953	3515	1783755	1457	7429	1276	5075	2724
211122_023	PHB47	76653	8102	7012	1129	1108	1490	30649	98435	8080	13853	15427	6702	5146	55662	46508	432920	3705	461	1740	205598	1574	2532	1515325	525	23044	2806	4928	3028
211122_024	38-11	233232	8121	8618	545	1506	2390	70818	23597	5488	10655	9153	32326	5215	85150	30765	285518	3179	847	3933	93173	2993	6014	1566261	313	3090	2401	5973	2307
211122_025	LH60	89369	8123	13456	621	4539	2445	42124	107672	16392	14280	12376	2821	6232	13867	187629	452685	9670	660	4501	152053	1854	3995	1152631	2402	1360	2912	3412	2035
211122_026	N540	42970	12513	19453	797	2000	1353	55887	185640	34914	12589	6887	9469	20432	35868	11174	40737	3783	793	2117	236408	1314	2179	1128112	295	13407	2091	4590	134689
211122_027	N215	47779	7943	3724	1324	1797	4493	82359	85507	19126	11738	12640	26216	6650	48417	630481	730170	10749	1558	3472	248372	1122	4939	2164813	1270	2305	8093	3324	5201
211122_028	NC298	125534	5913	3721	360	1810	1149	34321	45510	5929	13118	15051	30974	5967	532639	30671	554016	1537	425	2665	173875	670	2847	1102775	96	1591	3913	4584	24189
211122_029	PHN46	193899	8938	2170	816	1106	908	61672	43228	6328	17134	15985	11681	6644	52870	283009	501804	1592	752	3812	103033	882	4962	1900629	384	4785	3274	1112	4089
211122_030	CI 40H	226614	7374	4597	299	4114	5230	22462	181595	9015	2085	4078	30507	3358	176183	138879	394294	3993	1056	3490	129032	531	1649	1103337	65	2171	4664	3989	4444
211122_031	N501	177132	9159	4415	688	1784	717	163008	105440	8411	13203	9242	18121	7599	48366	36218	342336	5962	739	5268	154908	1179	2363	1061764	1128	2980	1705	3468	9313
211122_032	NC364	61491	9650	9434	714	2888	845	53124	52772	21794	15479	12867	8472	7030	23753	134676	552658	2985	811	3601	146551	548	2597	1621190	511	2155	4311	4420	29593
211122_033	ND167	50269	9877	3177	863	2638	3027	229566	42233	30267	14278	13166	3087	11094	14062	188121	301902	8406	743	1545	193250	639	2713	1863612	126	11203	2738	4402	4352
211122_034	DKMM402A	141632	11030	4822	731	2662	2049	91064	147717	22881	14554	17563	2986	6652	14075	19199	143460	6301	616	6825	247514	493	2981	1122913	758	1518	2495	24	32
211124_003	U267Y	123901	5057	13865	380	1741	1823	68380	23367	11180	10864	3662	12738	4817	18922	297114	627065	3434	677	5375	116547	1622	4323	1932817	3835	26187	4129	3276	22949
211124_004	W817G	68903	3722	12129	763	4410	3752	56649	75284	11470	5916	2323	13935	5285	31337	429172	678984	4237	595	4992	93453	3446	3425	2017747	2647	43388	7354	6147	2910
211124_005	LH150	95947	7408	2955	257	2574	2794	120564	95543	30243	19464	8165	47229	10393	315755	93750	467211	4742	525	2301	173130	3006	3237	1629006	3373	12385	3217	1263	1832
211124_006	NC358	55977	753	957	62	565	426	4658	5598	1886	1175	925	1663	3550	5254	7037	138577	1445	629	1981	19120	1689	702	69067	836	1957	564	5483
211124_007	M162W	86231	16648	10173	268	1992	2162	77277	18960	8899	13791	1927	4538	11047	31238	180680	345837	3509	628	4402	82249	1801	2424	1057190	10770	50503	1335	1469	2649
211124_008	K55	20629	1081	3113	86	1265	552	5157	6430	4185	925	771	3339	6437	11790	13351	320274	1543	464	977	26522	2383	758	177105	521	10417	493	7290	2589
211124_009	PHW30	186072	12983	8210	256	2188	1564	51608	74780	20905	16506	10340	5996	9085	23301	18457	42113	4777	675	10609	210623	1918	2671	1595561	4214	22567	1761	11362	52956
211124_010	Lp215D	87501	7391	7832	401	5304	8726	210399	174370	52679	22279	15705	9298	13157	25373	40716	150404	4097	692	2538	438995	2493	3634	2038915	9560	23888	7846	6988	2898
211124_011	K201	42209	8510	5814	225	1249	893	45171	304705	14443	17683	5446	2734	6285	12848	4415	16351	2937	395	2891	125945	2825	1494	925917	375	7366	678	3920	2158
211124_012	A340	77994	4455	6410	457	2006	1370	27450	83270	20360	8746	2985	9496	7116	29539	105279	262265	1660	429	5885	184345	1667	1742	1142369	73	14455	1465	3062	3336
211124_013	80-2	22803	2503	8009	973	7187	4742	57056	46469	31693	3835	1581	9631	9768	39762	281270	294343	5537	659	516	149707	2109	1150	1562212	289	29834	1653	6465	14764
211124_014	H5	31891	5835	7630	556	2867	1733	65442	86573	21361	16164	2354	11047	12219	20795	67574	137383	5003	564	3711	218756	2307	1356	1844520	413	6813	9520	4942	69294
211124_015	B97	28445	5456	19327	965	7222	6144	132901	169477	15780	10376	1823	52144	6384	669228	304317	692292	9212	742	1884	94901	2200	1572	2227490	2661	16302	5589	9142	10093
211124_016	H105W	126549	5877	4959	364	1280	1916	73584	19682	22284	17857	6995	4314	10481	20940	43560	396420	2653	680	8960	156323	4658	3387	1757071	1231	21321	2522	4946	3480
211124_017	PHN73	42931	6068	3940	514	2480	4593	50428	83146	24249	13145	2009	6858	5271	31300	11851	95774	1437	317	4103	112521	2079	1294	1563616	772	48384	5253	7906	1962
211124_018	CR1HT	84096	4365	20517	375	10055	6157	44998	181007	76702	19364	15390	4614	5820	16009	47891	120158	8963	620	3293	284666	3306	3851	1046622	1856	24056	2683	9817	5077
211124_019	CH701-30	96775	4862	10225	357	2446	1045	92816	94215	17981	21600	9153	22600	7203	101561	16853	67360	5510	1052	7235	298933	4999	3032	1638198	391	54030	5695	5963	2358
211124_020	N200	165099	33515	11254	526	2493	1318	79891	28633	7228	12479	2480	18277	5410	95686	49669	708751	1634	984	6995	108018	5450	2849	1479643	556	27324	3279	4858	3255
211124_021	A648	44858	7156	5806	754	2926	1921	26503	144768	25255	11139	1977	3349	10432	10383	7826	13477	1606	428	3476	109696	4203	1376	1079658	206	2618	2011	6250	1609
211124_022	LH208	77027	3390	1675	218	1950	368	57614	100676	22929	17830	10127	8440	6514	37920	8831	24085	2620	597	2785	302222	3549	2572	1449205	1562	26836	4538	7937	2943
211124_023	Tr	94390	10628	16432	393	3033	1771	27106	51560	36771	17990	13327	28165	7342	45255	216767	643581	7240	1089	3774	197756	3550	2504	1612560	554	11392	2217	6021	3788
211124_024	NY 166 (Neveh Yaar)	111381	3197	3033	531	2837	1368	11579	338829	35357	17237	8374	1280	5787	4794	9731	61276	3955	450	782	188215	3189	2636	1082952	1188	10293	2724	5402	2875
211124_025	PHG86	44846	8387	7506	181	3696	3400	50832	276505	28328	11959	9729	7045	7556	37462	28205	138825	7721	857	2565	193992	3320	2150	1682460	8839	9779	2451	5343	6629
211124_026	B97	42223	13055	7191	532	2246	5143	158945	117702	10680	11902	2659	20061	7353	217047	13206	38106	1793	341	3893	71887	2507	1264	1125615	3731	8116	1580	6991	62367
211124_030	B97	297095	11172	2615	1083	1871	7019	228435	170809	23758	19432	2800	17943	20602	180963	47332	139963	4908	576	10189	192984	5206	8272	2004587	8360	21903	5062	7663	85302
211124_031	A3G-3-3-1-313	512972	13968	5035	1799	4637	12334	373539	56632	76877	17497	11967	32174	34142	219330	226984	518591	19241	572	12326	565320	6979	10901	2071148	25436	32301	26550	8479	4505
211124_032	PHHB4	629858	10620	3958	1609	2808	1834	92691	97415	15025	17276	2823	12472	23035	35519	53021	376099	5384		10827	108184	7092	6273	1504776	3849	20526	822	12863	387787
211124_033	PHJ31	334645	18749	5547	1847	2312	2539	217701	131124	18580	21691	6772	44348	28100	240487	127045	508842	7904	1035	23589	318464	9879	14926	2072140	18922	10735	7302	8816	50158
211124_034	Wf9	379067	7295	10257	1492	4551	6675	140183	165511	37936	17820	8819	13161	31931	49177	93027	288975	9133	1486	10674	571702	7329	5601	1986211	1201	12821	14450	35	2628
211124_035	PHEM7	298976	12758	1499	518	2229	748	660905	164157	13958		2244	18326	23564	98359	18947	47609	3773	1558	17647	531764	4631	6742	1046342	4924	155760	10521	8912	122930
211124_036	B97	352019	16190	11209	1514	4801	7579	276056	455809	48002	18213	4184	40667	28800	554185	71695	239947	8893	1471	12356	195164	5883	8078	2179000	5889	23062	4900	6902	60489
211124_037	LH223	318601	9026	5876	736	2015	1224	131327	85871	52257	14641	5758	10284	46719	49522	164108	327886	2247	1477	18954	281254	9850	13271	2008211	1369	173341	2241	5347	122800
211124_038	DK29MIBZ2	376899	9178	14122	1972	5198	2755	189995	108496	72364	10244	6199	39243	22634	174184	16700	74041	7966	1086	5830	401998	5857	6106	2150529	3820	55017	3360	9054	3385
211124_039	KUNG-70	755650	8571	4265	366	1842	675	114148	91924	14026	17933	8276	7529	8655	26731	23291	431919	8850	738	14970	194522	10298	7089	998536	8167	14471	430	8437	156550
211124_040	2369	507640	14840	3076	1465	1878	2028	179140	125793	30433	16846	6596	13237	22373	74093	39377	286508	6791	1429	11773	378955	10126	18014	2109616	3110	33148	8370	8700	326171
211124_041	H121	564796	21682	781	743	915	5965	264687	51433	17528	16054	4432	33339	24115	127505	798989	741700	6468	1654	13452	209437	12118	12691	2094446	1512	38931	4204	7098	80773
211124_042	DJ7	636942	13651	638	1048	714	1503	115993	47288	25796	22537	8284	13218	18279	131012	35935	196221	3564	1628	8171	174348	8242	6906	2131072	733	19531	3784	14191	11522
211124_043	DK2FACC	388022	17105	3815	511	1480	758	104404	46491	23687	21980	8508	12621	49428	107773	29739	114568	17488	977	14226	269098	29404	10970	1574740	525	44872	4884	7234	55189
211124_044	H71	296722	10909	3661	1854	1955	1537	213420	65325	8591	8702	2610	57474	11732	377786	923205	1050846	30187	5631	4677	161528	6035	9374	1937504	16788	23544	9434	6347	2892
211124_045	PHN66	662462	11544	1948	446	774	813	31077	32691	6552	10529	3661	233907	18059	958623	50432	742657	5780	2188	11838	106026	18905	4741	1201269	17676	33257	3495	7952	42098
211124_046	Va22	511469	11695	1479	1193	1611	2374	350135	35101	49329	21974	9765	7095	44808	36523	29120	84492	2227	2304	9169	430048	14165	11550	1871806	922	22325	14090	8089	20812
211124_047	B97	254161	15043	2727	785	1326	3157	221495	97144	11768	14483	2442	95628	16385	783540	345598	746677	2913	1693	11827	96787	11897	3349	1265954	9352	8825	5287	9608	44922
211124_048	NC310	280903	13372	5684	1154	2317	2183	108938	43910	18720	20223	4772	16162	17999	92337	45305	154185	4343	848	7087	241070	9570	4812	1817000	1366	21420	2426	8223	3871
211124_049	B97	363778	18486	2698	906	1411	5289	159203	334064	16149	16706	3644	25916	19942	334633	13437	36216	1517	927	15733	128464	12352	6343	1108215	10269	9057	1538	2001	3389
211124_050	A673	317659	6873	4446	719	677	1604	28664	15220	6181	3473	2083	5357	19051	24333	15791	133458	1381	811	10019	153412	11324	7393	1124647	596	9401	1236	12949	27110
211124_051	WIL500	216587	11121	7249	1773	3928	5079	61209	91639	35251	18108	6295	15937	23154	45529	4812	23857	6334	969	14237	169545	9527	6216	1712432	596	33955	8125	16037	57063
211124_052	W601S	702357	17310	10243	1796	3700	5064	280821	35266	5459	18176	10728	83493	22444	183594	681704	728227	41305	2083	13013	407233	20347	11618	1939119	19616	63139	14855	14133	4726
211124_053	ND265	730152	11525	4801	1813	13655	5055	355302	503399	29881	16044	9036	9053	28227	115293	21747	41691	27743	1696	15774	388236	7505	4353	1237197	1025	31421	3093	10870	218723
211124_054	NC306	111132	6846	6885	2446	4500	6812	216113	260689	26421	11155	11503	5523	18882	21626	71209	187522	4842	680	4145	401055	6344	3617	2057838	1273	72303	29141	10326	10807
211124_055	Pa880	174820	40283	4624	520	3351	1770	101090	225388	14067	18368	8908	52838	11379	156035	246440	581628	7068	863	6497	200420	3054	4680	1458405	8620	17393	12860	5576	48306
211124_056	Mo24W	136802	7520	24912	4390	7846	8253	84297	54684	20460	8264	2935	17814	21031	146396	443144	714748	8506	1739	4682	185539	4402	2416	1930307	1240	6592	1548	10825	2776
211124_057	Va59	142320	11278	6347	2210	10454	8567	76631	299467	34526	19142	10513	10019	12610	40178	49716	78678	20914	340	3008	224335	7467	2959	1195085	225	9249	24315	5780	2421
211124_058	DKHB8229	304421	9034	3282	1197	1361	1675	89078	192670	11860	8130	4692	36610	9989	664405	311668	586889	1285	1160	8013	111128	6441	3909	1240729	947	9711	977	7042	127995
211124_059	B97	66251	11149	3368	3820	1530	7078	172419	550953	51605	11874	6786	23034	13215	115610	292531	542379	4213	1182	3144	267966	6626	3676	2126664	9211	21357	6921	3099	2771
211124_060	H52	169030	6099	4908	3139	2266	1668	203535	54195	11709	4942	3360	17751	13812	150392	70984	376665	3516		2822	142533	8999	4248	1219692	5736	2730	972	6792	24223
211124_061	G22 T122	131420	8125	2582	3976	938	5064	124416	235325	24707	10474	5202	9518	15479	34734	65810	143832	7695		3861	376196	9016	3587	1768057	3929	7947	3391	15229	55489
211124_062	LH189Ht	150367	24044	18666	3860	3906	7588	42338	51249	10941	24922	19102	46668	9171	66409	1082070	856686	197720	4318	9200	406892	8625	6665	2120775	5090	4614	9253	8534	38769
211124_063	AS5707	175291	6205	4455	4263	3583	12809	70050	320398	85440	15683	18052	13764	9552	56701	817899	744962	54458	5166	2783	244146	7044	4284	1948802	7801	11636	103289	711	2989
211124_064	A682	157274	9545	934	1268	588	4769	99785	112778	19310	1411	6919	7456	10718	32507	7351	21279	3116	2717	7039	221782	6973	3974	1227753	1186	11377	7529	8244	2262
211124_065	MS106	193479	34893	8745	2735	1948	2447	118977	99478	15373	10017	2629	4579	7537	12183	13004	32775	3766	1427	5490	106606	10016	5000	1130572	5401	7659	1834	352	618188
211124_066	PHK42	174098	19571	5838	3387	4145	4795	346167	726913	172246	567	32722	204068	16771	740839	838284	767058	25016	11552	7674	753975	10691	6160	2072967	62055	169223	3906	10140	118096
211124_067	LH57	145322	12871	9921	4802	3372	7994	129931	182133	14075	15477	19953	11825	13895	40341	507124	608086	18266	2500	10330	438481	8277	11336	2071419	27133	24404	41319	5903	43694
211124_068	IDS91	110501	5563	2726	3398	1708	6590	196815	186287	23834	16004	11856	11489	19250	53847	85693	122784	4136		8358	312179	7464	4291	2042999	1713	21088	5092	11563	59058
211124_069	Il14H	78639	12502	215	3471	343	1892	191140	79330	21636	21719	15847	19221	13911	94844	256345	457528	3926		7477	330115	6562	2913	2025159	3303	37334	6551	11132	20366
211124_070	4578 INBRED	57648	5273	1156	2263	1817	3950	100209	60666	23131	19556	13224	10559	18312	24520	13722	83146	3492	498	2142	282954	7251	2865	1706411	65998	27751	9151	5672	727061
211124_071	DKIBB15	59970	7243	5408	2494	2862	2715	228386	65585	45412	9083	14121	14734	13085	47763	966217	732867	19300	1634	1641	682285	6450	8064	2090618	39500	53348	3847	7370	29460
211124_072	PHR61	172039	13126	1122	3572	930	2972	104759	467113	20382	13364	8246	14672	7964	21049	275327	725252	10564	1846	4225	304259	3383	3027	1840351	375	17346	2738	10462	2043
211124_073	DK2MA22	145253	8824	9877	3812	4558	8769	51502	322414	50038	19345	19460	17511	11367	52879	36241	522487	12344	855	7243	402987	4296	5614	1169699	1249	9723	4534	7966	3851
211124_074	AS6103	62240	4399	1334	2123	1889	3629	108467	85119	46732	10564	7500	10438	12829	44422	224685	318937	2383	547	5830	200292	5467	4463	1847742	16507	14830	6252	14494	120059
211124_075	N545	41601	14476	21159	2774	4835	4094	153489	87784	30526	20878	7285	22071	34925	71108	333897	328771	4123		5293	326772	4030	4793	2178147	778	20889	3319	6240	49856
211124_076	LH169Ht	145978	4721	4332	2312	1415	2915	122825	233358	23605	9099	9001	10946	9282	39210	264182	653903	10089	1784	3093	295108	4715	7085	2029070	4862	21056	8248	8366	2970
211124_077	B97	117499	25272	2496	850	1062	2583	227516	228540	10160	16028	7057	18728	11988	247905	9772	24554	4157	2095	6137	120450	4760	3865	902286	6809	3498	1357	9466	226581
211124_078	LH143 (Maintainer)	41372	8196	3803	3775	1535	4880	179112	102768	16251	17233	7879	26011	14918	124641	751371	740679	21008	2615	4611	149460	3871	3588	2042947	5565	14839	4883	11215	3455
211124_079	B97	68947	13004	4552	1061	1273	2590	81362	182224	12758	17150	6019	96870	9640	758980	217895	688238	5693	1264	6343	159157	4664	3186	1110635	12805	11883	3721	728	28502
211124_080	NC260	204633	25480	652	2429	617	1467	137936	83541	15274	1189	3935	14098	16471	34142	59782	203404	2177		9299	182363	6562	4278	1784916	3614	14219	2519	6038	4176
211124_081	PHN41	92027	7091	435	1579	636	608	30307	62187	17071	9036	4952	6831	8113	37976	36291	113368	4762		4656	498224	5010	6072	1067789	2466	18306	1046	6471	2766
211124_082	W22	68278	8999	11764	463	1925	2295	21230	16783	13281	16533	14277	165997	10374	284797	1046072	804852	47825	10962	9310	238015	2892	2508	1537161	7753	12221	24410	8487	3952
211124_083	SD40	212373	6442	2016	1155	1544	499	51123	113757	7117	15085	5058	21516	7876	224032	15324	247273	5069	503	4979	131743	3968	3185	1020159	4599	4513	140	1020	2489
211124_084	C103	115723	10262	1076	2232	2593	6311	122575	472235	15626	1525	3318	2718	13153	8833	39107	93097	12660	5207	7059	130880	5608	5087	1095852	2756	21609	6343	5286	3660
211124_085	CM105	55794	2428	2680	1680	2141	769	35602	118997	68859	13151	11763	2452	18848	16423	413005	725985	5574	1668	3356	393152	5292	2743	1268887	573	33928	1172	11067	2111
211124_086	PHK29	94487	6986	751	1587	1356	2305	92101	303094	23660	19691	6544	6094	12607	35487	13046	27453	12854	1084	4659	216749	5632	2304	1037509	1372	5551	2157	12570	36702
211124_087	LH215	166552	12714	1446	5018	1564	7502	237650	414452	17910	23342	11759	7894	14151	31456	148028	308142	3076	1545	4869	255619	8703	4073	1949829	13827	14819	18507	4767	20236
211124_088	PHG71	59798	4604	17896	1522	4167	1458	101990	106151	24997	14236	5012	10263	17607	40453	52108	177203	2855	492	2994	269912	7021	2906	1821174	632	27998	2706	3762	4604
211124_089	B97	39906	6781	31989	2433	4138	4704	120917	35233	12121	8146	1628	50814	10223	493266	101174	607403	2719	1315	4333	95406	5868	3089	1165904	10239	11801	3474	4952	513809
211124_090	MS132	83744	12340	298	2661	1398	3554	269537	239648	34564	9030	9019	8754	13721	58688	738593	716631	10863	2640	15046	355992	4762	8573	2066338	3154	187057	29908	540	3234
211124_091	A322	163619	4130	138	1154	379	5258	63064	47429	17996	1017	5666	5405	8990	17701	812508	705285	3395	4902	4471	196057	4744	3861	1491608	324	20451	1801	3839	33651
211124_092	Mo47	88214	5054	7721	5724	3529	3116	52187	65303	9682	8542	4029	21511	7289	80664	69139	712249	14161	1142	3778	82753	4353	3406	1974587	1600	42369	4006	1706	2876
211124_093	A	60067	30948	8578	2309	2545	3744	80236	25284	8990	2161	1394	15299	10243	75784	75972	324525	2190	1617	761	173318	5042	3578	1122442	5989	4690	835	4498	66947
211124_094	PHBW8	112217	7094	5548	2816	1808	7807	77396	233535	12896	10008	11485	7337	6452	29555	211256	366325	4881	1178	3273	340040	4886	7417	2158565	1827	63515	4044	6749	2014
211124_095	Yu796 NS	87929	7594	3100	1806	2087	4386	37871	178447	33470	16977	17535	3659	13394	21263	16131	24044	4082	837	3931	341833	5412	3879	1089656	8918	40580	3423	983	66589
211124_096	H49	157091	9641	316	4294	729	7827	183263	146411	24038	3895	7501	36833	17420	107938	556771	712930	24492		8340	469476	4350	7755	2213696	1042	29474	13584

## Sheet: Quantiative ion mass
Rawname	Filename_spl	Name	X.1004..phosphoric.acid..9.966..Results	X.439194..glyceric.acid..10.735..Results	X.5951..L.serine.2..11.174..Results	X.5950..L.alanine.2..11.182..Results	X.6288..L.threonine.2..11.464..Results	X.239..Beta..alanine..1..12.044..Results	X.92824..D.malic.acid..12.794..Results	X.5960..aspartic.acid.2..13.207..Results	X.33032..L.glutamic.acid.2..14.398..Results	X.444212..trans.aconitic.acid..15.842..Results	X.754..glycerol.1.phosphate..16.056..Results	X.8742..shikimic.acid..16.433..Results	X.311..citric.acid..16.615..Results	X.6508..quinic.acid..17.076..Results	X.5984..fructose.1..17.288..Results	X.24749..D.glucose.1..17.426..Results	X.6057..tyrosine.2..17.871..Results	X.128869..galactonic.acid.2..18.504..Results	X.3037582..mucic.acid..18.907..Results	X.892..myo.inositol..19.354..Results	X.1549111..caffeic.acid..19.755..Results	X.439958..D.glucose.6.phosphate.1..21.394..Results	X.5988..Sucrose..23.988..Results	X.16212335..loganin..25.963..Results	X.6537496..chlorogenic.acid.2..27.18..Results	X.439242..Raffinose..29.282..Results
211018_003	211018_SP30_003.D	F7	299.1	292.1	204.1	262.1	219.1	248.1	245.1	232.1	247.1	375.1	357.1	204.1	273.1	345.2	217.1	319.2	218.1	319.2	333.1	305.1	219	387.1	361.3	250.1	307.1	361.2
211018_004	211018_SP30_004.D	DK8M129	299.1	292.1	204.1	262.1	219.1	248.1	245.1	232.1	247.1	375.1	357.1	204.1	273.1	345.2	217.1	319.2	218.1	319.2	333.1	305.1	219	387.1	361.3	250.1	307.1	361.2
211018_005	211018_SP30_005.D	N542	299.1	292.1	204.1	262.2	219.1	248.1	245.1	232.1	247.1	375.1	357.1	204.1	273.1	345.2	217.1	319.2	218.1	319.2	333.1	305.1	219	387.1	361.3	250.1	307.1	361.2
211018_006	211018_SP30_006.D	C102	299.1	292.1	204.1	262.1	219.1	248.1	245.1	232.1	247.1	375.1	357.1	204.1	273.1	345.2	217.1	319.2	218.1	319.2	333.1	305.1	219	387.1	361.3	250.1	307.1	361.2
211018_007	211018_SP30_007.D	B97	299.1	292.1	204.1	262.1	219.1	248.1	245.1	232.1	247.1	375.1	357.1	204.1	273.1	345.2	217.1	319.2	218.1	319.2	333.1	305.1	219	387.1	361.3	250.1	307.1	361.2
211018_008	211018_SP30_008.D	PHV07	299.1	292.1	204.1	262.1	219.1	248.1	245.1	232.1	247.1	375.1	357.1	204.1	273.1	345.2	217.1	319.2	218.1	319.2	333.1	305.1	219	387.1	361.3	250.1	307.1	361.2
211018_009	211018_SP30_009.D	CSJ3	299.1	292.1	204.1	262.1	219.1	248.1	245.1	232.1	247.1	375.1	357.1	204.1	273.1	345.2	217.1	319.2	218.1	319.2	333.1	305.1	219	387.1	361.4	250.1	307.1	361.2
211018_010	211018_SP30_010.D	W182BN	299.1	292.1	204.1	262.1	219.1	248.1	245.1	232.1	247.1	375.1	357.1	204.1	273.1	345.2	217.1	319.2	218.1	319.2	333.1	305.1	219	387.1	361.3	250.1	307.1	361.2
211018_011	211018_SP30_011.D	CI 28A	299.1	292.1	204.1	262.1	219.1	248.1	245.1	232.1	247.1	375.1	357.1	204.1	273.1	345.2	217.1	319.2	218.1	319.2	333.1	305.1	219	387.1	361.2	250.1	307.1	361.2
211018_012	211018_SP30_012.D	W552	299.1	292.1	204.1	262.1	219.1	248.1	245.1	232.1	247.1	375.1	357.1	204.1	273.1	345.2	217.1	319.2	218.1	319.2	333.1	305.1	219	387.1	361.3	250.1	307.1	361.2
211018_013	211018_SP30_013.D	4554 INBRED	299.1	292.1	204.1	262.1	219.1	248.1	245.1	232.1	247.1	375.1	357.1	204.1	273.1	345.2	217.1	319.2	218.1	319.2	333.1	305.1	219	387.1	361.2	250.1	307.1	361.2
211018_014	211018_SP30_014.D	B73Htrhm	299.1	292.1	204.1	262.1	219.1	248.1	245.1	232.1	247.1	375.1	357.1	204.1	273.1	345.2	217.1	319.2	218.1	319.2	333.1	305.1	219	387.1	361.3	250.1	307.1	361.2
211018_0147	211018_SP30_0147.D	CS405	299.1	292.1	204.1	262.1	219.1	248.1	245.1	232.1	247.1	375.1	357.1	204.1	273.1	345.2	217.1	319.2	218.1	319.2	333.1	305.1	219	387.1	361.3	250.1	307.1	361.2
211018_0148	211018_SP30_0148.D	DK83IBI3	299.1	292.1	204.1	262.1	219.1	248.1	245.1	232.1	247.1	375.1	357.1	204.1	273.1	345.2	217.1	319.2	218.1	319.2	333.1	305.1	219	387.1	361.3	250.1	307.1	361.2
211018_0149	211018_SP30_0149.D	B97	299.1	292.1	204.1	262.1	219.1	248.1	245.1	232.1	247.1	375.1	357.1	204.1	273.1	345.2	217.1	319.2	218.1	319.2	333.1	305.1	219	387.1	361.4	250.1	307.1	361.2
211018_015	211018_SP30_015.D	ND259	299.1	292.1	204.1	262.1	219.1	248.1	245.1	232.1	247.1	375.1	357.1	204.1	273.1	345.2	217.1	319.2	218.1	319.2	333.1	305.1	219	387.1	361.3	250.1	307.1	361.2
211018_016	211018_SP30_016.D	PHB09	299.1	292.1	204.1	262.1	219.1	248.1	245.1	232.1	247.1	375.1	357.1	204.1	273.1	345.2	217.1	319.2	218.1	319.2	333.1	305.1	219	387.1	361.4	250.1	307.1	361.2
211018_017	211018_SP30_017.D	NC264	299.1	292.1	204.1	262.1	219.1	248.1	245.1	232.1	247.1	375.1	357.1	204.1	273.1	345.2	217.1	319.2		319.2	333.1	305.1	219	387.1	361.3	250.1	307.1	361.2
211018_018	211018_SP30_018.D	A305	299.1	292.1	204.1	262.1	219.1	248.1	245.1	232.1	247.1	375.1	357.1	204.1	273.1	345.2	217.1	319.2	218.1	319.2	333.1	305.1	219	387.1	361.3	250.1	307.1	361.2
211018_019	211018_SP30_019.D	ZS635	299.1	292.1	204.1	262.1	219.1	248.1	245.1	232.1	247.1	375.1	357.1	204.1	273.1	345.2	217.1	319.2	218.1	319.2	333.1	305.1	219	387.1	361.2	250.1	307.1	361.2
211018_020	211018_SP30_020.D	LH183	299.1	292.1	204.1	262.1	219.1	248.1	245.1	232.1	247.1	375.1	357.1	204.1	273.1	345.2	217.1	319.2	218.1	319.2	333.1	305.1	219	387.1	361.4	250.1	307.1	361.2
211018_021	211018_SP30_021.D	T234	299.1	292.1	204.1	262.1	219.1	248.1	245.1	232.1	247.1	375.1	357.1	204.1	273.1	345.2	217.1	319.2	218.1	319.2	333.1	305.1	219	387.1	361.3	250.1	307.1	361.2
211018_022	211018_SP30_022.D	Va26	299.1	292.1	204.1	262.1	219.1	248.1	245.1	232.1	247.1	375.1	357.1	204.1	273.1	345.2	217.1	319.2	218.1	319.2	333.1	305.1	219	387.1	361.4	250.1	307.1	361.2
211018_023	211018_SP30_023.D	A73	299.1	292.1	204.1	262.1	219.1	248.1	245.1	232.1	247.1	375.1	357.1	204.1	273.1	345.2	217.1	319.2	218.1	319.2	333.1	305.1	219	387.1	361.3	250.1	307.1	361.2
211018_024	211018_SP30_024.D	Ia453	299.1	292.1	204.1	262.1	219.1	248.1	245.1	232.1	247.1	375.1	357.1	204.1	273.1	345.2	217.1	319.2	218.1	319.2	333.1	305.1	219	387.1	361.3	250.1	307.1	361.2
211018_025	211018_SP30_025.D	CI 64	299.1	292.1	204.1	262.1	219.1	248.1	245.1	232.1	247.1	375.1	357.1	204.1	273.1	345.2	217.1	319.2	218.1	319.2	333.1	305.1	219	387.1	361.4	250.1	307.1	361.2
211018_026	211018_SP30_026.D	NC326	299.1	292.1	204.1	262.1	219.1	248.1	245.1	232.1	247.1	375.1	357.1	204.1	273.1	345.2	217.1	319.2	218.1	319.2	333.1	305.1	219	387.1	361.3	250.1	307.1	361.2
211018_027	211018_SP30_027.D	912	299.1	292.1	204.1	262.1	219.1	248.1	245.1	232.1	247.1	375.1	357.1	204.1	273.1	345.2	217.1	319.2	218.1	319.2	333.1	305.1	219	387.1	361.3	250.1	307.1	361.2
211018_028	211018_SP30_028.D	B97	299.1	292.1	204.1	262.1	219.1	248.1	245.1	232.1	247.1	375.1	357.1	204.1	273.1	345.2	217.1	319.2	218.1	319.2	333.1	305.1	219	387.1	361.4	250.1	307.1	361.2
211018_029	211018_SP30_029.D	PHV53	299.1	292.1	204.1	262.1	219.1	248.1	245.1	232.1	247.1	375.1	357.1	204.1	273.1	345.2	217.1	319.2	218.1	319.2	333.1	305.1	219	387.1	361.3	250.1	307.1	361.2
211018_030	211018_SP30_030.D	B97	299.1	292.1	204.1	262.1	219.1	248.1	245.1	232.1	247.1	375.1	357.1	204.1	273.1	345.2	217.1	319.2	218.1	319.2	333.1	305.1	219	387.1	361.3	250.1	307.1	361.2
211018_031	211018_SP30_031.D	PHN18	299.1	292.1	204.1	262.1	219.1	248.1	245.1	232.1	247.1	375.1	357.1	204.1	273.1	345.2	217.1	319.2	218.1	319.2	333.1	305.1	219	387.1	361.3	250.1	307.1	361.2
211018_032	211018_SP30_032.D	LH210	299.1	292.1	204.1	262.1	219.1	248.1	245.1	232.1	247.1	375.1	357.1	204.1	273.1	345.2	217.1	319.2	218.1	319.2	333.1	305.1	219	387.1	361.3	250.1	307.1	361.2
211018_033	211018_SP30_033.D	H95	299.1	292.1	204.1	262.1	219.1	248.1	245.1	232.1	247.1	375.1	357.1	204.1	273.1	345.2	217.1	319.2	218.1	319.2	333.1	305.1	219	387.1	361.3	250.1	307.1	361.2
211018_034	211018_SP30_034.D	B97	299.1	292.1	204.1	262.1	219.1	248.1	245.1	232.1	247.1	375.1	357.1	204.1	273.1	345.2	217.1	319.2	218.1	319.2	333.1	305.1	219	387.1	361.3	250.1	307.1	361.2
211018_035	211018_SP30_035.D	904	299.1	292.1	204.1	262.1	219.1	248.1	245.1	232.1	247.1	375.1	357.1	204.1	273.1	345.2	217.1	319.2	218.1	319.2	333.1	305.1	219	387.1	361.3	250.1	307.1	361.2
211018_036	211018_SP30_036.D	DKMBUB	299.1	292.1	204.1	262.1	219.1	248.1	245.1	232.1	247.1	375.1	357.1	204.1	273.1	345.2	217.1	319.2	218.1	319.2	333.1	305.1	219	387.1	361.3	250.1	307.1	361.2
211018_037	211018_SP30_037.D	PHP60	299.1	292.1	204.1	262.1	219.1	248.1	245.1	232.1	247.1	375.1	357.1	204.1	273.1	345.2	217.1	319.2	218.1	319.2	333.1	305.1	219	387.1	361.3	250.1	307.1	361.2
211018_038	211018_SP30_038.D	T146	299.1	292.1	204.1	262.1	219.1	248.1	245.1	232.1	247.1	375.1	357.1	204.1	273.1	345.2	217.1	319.2	218.1	319.2	333.1	305.1	219	387.1	361.3	250.1	307.1	361.2
211018_039	211018_SP30_039.D	PHW20	299.1	292.1	204.1	262.1	219.1	248.1	245.1	232.1	247.1	375.1	357.1	204.1	273.1	345.2	217.1	319.2	218.1	319.2	333.1	305.1	219	387.1	361.3	250.1	307.1	361.2
211018_040	211018_SP30_040.D	CI 91B Goodman-Buckler	299.1	292.1	204.1	262.1	219.1	248.1	245.1	232.1	247.1	375.1	357.1	204.1	273.1	345.2	217.1	319.2	218.1	319.2	333.1	305.1	219	387.1	361.3	250.1	307.1	361.2
211018_041	211018_SP30_041.D	PHJ89	299.1	292.1	204.1	262.1	219.1	248.1	245.1	232.1	247.1	375.1	357.1	204.1	273.1	345.2	217.1	319.2	218.1	319.2	333.1	305.1	219	387.1	361.2	250.1	307.1	361.2
211018_042	211018_SP30_042.D	Oh7	299.1	292.1	204.1	262.1	219.1	248.1	245.1	232.1	247.1	375.1	357.1	204.1	273.1	345.2	217.1	319.2	218.1	319.2	333.1	305.1	219	387.1	361.3	250.1	307.1	361.2
211018_043	211018_SP30_043.D	PHT69	299.1	292.1	204.1	262.1	219.1	248.1	245.1	232.1	247.1	375.1	357.1	204.1	273.1	345.2	217.1	319.2	218.1	319.2	333.1	305.1	219	387.1	361.3	250.1	307.1	361.2
211018_044	211018_SP30_044.D	CO192	299.1	292.1	204.1	262.1	219.1	248.1	245.1	232.1	247.1	375.1	357.1	204.1	273.1	345.2	217.1	319.2	218.1	319.2	333.1	305.1	219	387.1	361.3	250.1	307.1	361.2
211018_045	211018_SP30_045.D	DKLIBC 4	299.1	292.1	204.1	262.1	219.1	248.1	245.1	232.1	247.1	375.1	357.1	204.1	273.1	345.2	217.1	319.2	218.1	319.2	333.1	305.1	219	387.1	361.4	250.1	307.1	361.2
211018_046	211018_SP30_046.D	PHPR5	299.1	292.1	204.1	262.1	219.1	248.1	245.1	232.1	247.1	375.1	357.1	204.1	273.1	345.2	217.1	319.2	218.1	319.2	333.1	305.1	219	387.1	361.3	250.1	307.1	361.2
211018_047	211018_SP30_047.D	PHT77	299.1	292.1	204.1	262.1	219.1	248.1	245.1	232.1	247.1	375.1	357.1	204.1	273.1	345.2	217.1	319.2	218.1	319.2	333.1	305.1	219	387.1	361.3	250.1	307.1	361.2
211018_048	211018_SP30_048.D	CI 187-2	299.1	292.1	204.1	262.1	219.1	248.1	245.1	232.1	247.1	375.1	357.1	204.1	273.1	345.2	217.1	319.2	218.1	319.2	333.1	305.1	219	387.1	361.3	250.1	307.1	361.2
211018_049	211018_SP30_049.D	LH159	299.1	292.1	204.1	262.1	219.1	248.1	245.1	232.1	247.1	375.1	357.1	204.1	273.1	345.2	217.1	319.2	218.1	319.2	333.1	305.1	219	387.1	361.3	250.1	307.1	361.2
211018_050	211018_SP30_050.D	911	299.1	292.1	204.1	262.1	219.1	248.1	245.1	232.1	247.1	375.1	357.1	204.1	273.1	345.2	217.1	319.2	218.1	319.2	333.1	305.1	219	387.1	361.3	250.1	307.1	361.2
211018_051	211018_SP30_051.D	Mo45	299.1	292.1	204.1	262.1	219.1	248.1	245.1	232.1	247.1	375.1	357.1	204.1	273.1	345.2	217.1	319.2	218.1	319.2	333.1	305.1	219	387.1	361.3	250.1	307.1	361.2
211018_052	211018_SP30_052.D	B66	299.1	292.1	204.1	262.1	219.1	248.1	245.1	232.1	247.1	375.1	357.1	204.1	273.1	345.2	217.1	319.2	218.1	319.2	333.1	305.1	219	387.1	361.3	250.1	307.1	361.2
211018_053	211018_SP30_053.D	LH231	299.1	292.1	204.1	262.1	219.1	248.1	245.1	232.1	247.1	375.1	357.1	204.1	273.1	345.2	217.1	319.2	218.1	319.2	333.1	305.1	219	387.1	361.3	250.1	307.1	361.2
211018_054	211018_SP30_054.D	A12	299.1	292.1	204.1	262.1	219.1	248.1	245.1	232.1	247.1	375.1	357.1	204.1	273.1	345.2	217.1	319.2	218.1	319.2	333.1	305.1	219	387.1	361.3	250.1	307.1	361.2
211018_055	211018_SP30_055.D	LH200	299.1	292.1	204.1	262.1	219.1	248.1	245.1	232.1	247.1	375.1	357.1	204.1	273.1	345.2	217.1	319.2	218.1	319.2	333.1	305.1	219	387.1	361.3	250.1	307.1	361.2
211018_056	211018_SP30_056.D	LH299	299.1	292.1	204.1	262.1	219.1	248.1	245.1	232.1	247.1	375.1	357.1	204.1	273.1	345.2	217.1	319.2	218.1	319.2	333.1	305.1	219	387.1	361.3	250.1	307.1	361.2
211018_057	211018_SP30_057.D	F2834T	299.1	292.1	204.1	262.1	219.1	248.1	245.1	232.1	247.1	375.1	357.1	204.1	273.1	345.2	217.1	319.2	218.1	319.1	333.1	305.1	219	387.1	361.3	250.1	307.1	361.2
211018_058	211018_SP30_058.D	B37	299.1	292.1	204.1	262.1	219.1	248.1	245.1	232.1	247.1	375.1	357.1	204.1	273.1	345.2	217.1	319.2	218.1	319.2	333.1	305.1	219	387.1	361.3	250.1	307.1	361.2
211018_059	211018_SP30_059.D	NC328	299.1	292.1	204.1	262.1	219.1	248.1	245.1	232.1	247.1	375.1	357.1	204.1	273.1	345.2	217.1	319.2	218.1	319.2	333.1	305.1	219	387.1	361.3	250.1	307.1	361.2
211018_060	211018_SP30_060.D	N7A	299.1	292.1	204.1	262.1	219.1	248.1	245.1	232.1	247.1	375.1	357.1	204.1	273.1	345.2	217.1	319.2	218.1	319.2	333.1	305.1	219	387.1	361.3	250.1	307.1	361.2
211018_061	211018_SP30_061.D	B54	299.1	292.1	204.1	262.1	219.1	248.1	245.1	232.1	247.1	375.1	357.1	204.1	273.1	345.2	217.1	319.2	218.1	319.2	333.1	305.1	219	387.1	361.3	250.1	307.1	361.2
211018_062	211018_SP30_062.D	DKIB014	299.1	292.1	204.1	262.1	219.1	248.1	245.1	232.1	247.1	375.1	357.1	204.1	273.1	345.2	217.1	319.2	218.1	319.2	333.1	305.1	219	387.1	361.3	250.1	307.1	361.2
211018_063	211018_SP30_063.D	B90	299.1	292.1	204.1	262.1	219.1	248.1	245.1	232.1	247.1	375.1	357.1	204.1	273.1	345.2	217.1	319.2	218.1	319.2	333.1	305.1	219	387.1	361.3	250.1	307.1	361.2
211018_064	211018_SP30_064.D	C123	299.1	292.1	204.1	262.1	219.1	248.1	245.1	232.1	247.1	375.1	357.1	204.1	273.1	345.2	217.1	319.2	218.1	319.2	333.1	305.1	219	387.1	361.4	250.1	307.1	361.2
211018_065	211018_SP30_065.D	WU-TAN-TZAO	299.1	292.1	204.1	262.1	219.1	248.1	245.1	232.1	247.1	375.1	357.1	204.1	273.1	345.2	217.1	319.2	218.1	319.2	333.1	305.1	219	387.1	361.3	250.1	307.1	361.2
211018_066	211018_SP30_066.D	DK8F196	299.1	292.1	204.1	262.1	219.1	248.1	245.1	232.1	247.1	375.1	357.1	204.1	273.1	345.2	217.1	319.2	218.1	319.2	333.1	305.1	219	387.1	361.3	250.1	307.1	361.2
211018_067	211018_SP30_067.D	B97	299.1	292.1	204.1	262.1	219.1	248.1	245.1	232.1	247.1	375.1	357.1	204.1	273.1	345.2	217.1	319.2	218.1	319.2	333.1	305.1	219	387.1	361.4	250.1	307.1	361.2
211018_068	211018_SP30_068.D	Oh43	299.1	292.1	204.1	262.1	219.1	248.1	245.1	232.1	247.1	375.1	357.1	204.1	273.1	345.2	217.1	319.2	218.1	319.2	333.1	305.1	219	387.1	361.3	250.1	307.1	361.2
211018_069	211018_SP30_069.D	G3 T5a	299.1	292.1	204.1	262.1	219.1	248.1	245.1	232.1	247.1	375.1	357.1	204.1	273.1	345.2	217.1	319.2	218.1	319.2	333.1	305.1	219	387.1	361.3	250.1	307.1	361.2
211018_070	211018_SP30_070.D	LH93	299.1	292.1	204.1	262.1	219.1	248.1	245.1	232.1	247.1	375.1	357.1	204.1	273.1	345.2	217.1	319.2	218.1	319.2	333.1	305.1	219	387.1	361.3	250.1	307.1	361.2
211018_071	211018_SP30_071.D	DKF274	299.1	292.1	204.1	262.1	219.1	248.1	245.1	232.1	247.1	375.1	357.1	204.1	273.1	345.2	217.1	319.2	218.1	319.2	333.1	305.1	219	387.1	361.4	250.1	307.1	361.2
211018_072	211018_SP30_072.D	Pa91	299.1	292.1	204.1	262.1	219.1	248.1	245.1	232.1	247.1	375.1	357.1	204.1	273.1	345.2	217.1	319.2	218.1	319.2	333.1	305.1	219	387.1	361.3	250.1	307.1	361.2
211018_073	211018_SP30_073.D	CH753-4	299.1	292.1	204.1	262.1	219.1	248.1	245.1	232.1	247.1	375.1	357.1	204.1	273.1	345.2	217.1	319.2	218.1	319.2	333.1	305.1	219	387.1	361.3	250.1	307.1	361.2
211018_074	211018_SP30_074.D	ICI 441	299.1	292.1	204.1	262.1	219.1	248.1	245.1	232.1	247.1	375.1	357.1	204.1	273.1	345.2	217.1	319.2	218.1	319.2	333.1	305.1	219	387.1	361.3	250.1	307.1	361.2
211018_075	211018_SP30_075.D	ICI 986	299.1	292.1	204.1	262.1	219.1	248.1	245.1	232.1	247.1	375.1	357.1	204.1	273.1	345.2	217.1	319.2	218.1	319.2	333.1	305.1	219	387.1	361.3	250.1	307.1	361.2
211018_076	211018_SP30_076.D	A572	299.1	292.1	204.1	262.1	219.1	248.1	245.1	232.1	247.1	375.1	357.1	204.1	273.1	345.2	217.1	319.2	218.1	319.2	333.1	305.1	219	387.1	361.3	250.1	307.1	361.2
211018_077	211018_SP30_077.D	Oh33	299.1	292.1	204.1	262.1	219.1	248.1	245.1	232.1	247.1	375.1	357.1	204.1	273.1	345.2	217.1	319.2	218.1	319.2	333.1	305.1	219	387.1	361.3	250.1	307.1	361.2
211018_078	211018_SP30_078.D	NK907	299.1	292.1	204.1	262.1	219.1	248.1	245.1	232.1	247.1	375.1	357.1	204.1	273.1	345.2	217.1	319.2	218.1	319.2	333.1	305.1	219	387.1	361.3	250.1	307.1	361.2
211018_079	211018_SP30_079.D	LH51	299.1	292.1	204.1	262.1	219.1	248.1	245.1	232.1	247.1	375.1	357.1	204.1	273.1	345.2	217.1	319.2	218.1	319.2	333.1	305.1	219	387.1	361.3	250.1	307.1	361.2
211018_080	211018_SP30_080.D	A659	299.1	292.1	204.1	262.1	219.1	248.1	245.1	232.1	247.1	375.1	357.1	204.1	273.1	345.2	217.1	319.2	218.1	319.2	333.1	305.1	219	387.1	361.3	250.1	307.1	361.2
211018_081	211018_SP30_081.D	NC326	299.1	292.1	204.1	262.1	219.1	248.1	245.1	232.1	247.1	375.1	357.1	204.1	273.1	345.2	217.1	319.2	218.1	319.2	333.1	305.1	219	387.1	361.3	250.1	307.1	361.2
211018_082	211018_SP30_082.D	B97	299.1	292.1	204.1	262.1	219.1	248.1	245.1	232.1	247.1	375.1	357.1	204.1	273.1	345.2	217.1	319.2	218.1	319.2	333.1	305.1	219	387.1	361.3	250.1	307.1	361.2
211018_083	211018_SP30_083.D	B73Htrhm	299.1	292.1	204.1	262.1	219.1	248.1	245.1	232.1	247.1	375.1	357.1	204.1	273.1	345.2	217.1	319.2	218.1	319.2	333.1	305.1	219	387.1	361.3	250.1	307.1	361.2
211018_084	211018_SP30_084.D	A374	299.1	292.1	204.1	262.1	219.1	248.1	245.1	232.1	247.1	375.1	357.1	204.1	273.1	345.2	217.1	319.2	218.1	319.2	333.1	305.1	219	387.1	361.3	250.1	307.1	361.2
211018_085	211018_SP30_085.D	B97	299.1	292.1	204.1	262.1	219.1	248.1	245.1	232.1	247.1	375.1	357.1	204.1	273.1	345.2	217.1	319.2	218.1	319.2	333.1	305.1	219	387.1	361.2	250.1	307.1	361.2
211018_086	211018_SP30_086.D	PHG39	299.1	292.1	204.1	262.1	219.1	248.1	245.1	232.1	247.1	375.1	357.1	204.1	273.1	345.2	217.1	319.2	218.1	319.2	333.1	305.1	219	387.1	361.3	250.1	307.1	361.2
211018_087	211018_SP30_087.D	B97	299.1	292.1	204.1	262.1	219.1	248.1	245.1	232.1	247.1	375.1	357.1	204.1	273.1	345.2	217.1	319.2	218.1	319.2	333.1	305.1	219	387.1	361.3	250.1	307.1	361.2
211018_088	211018_SP30_088.D	J8606	299.1	292.1	204.1	262.1	219.1	248.1	245.1	232.1	247.1	375.1	357.1	204.1	273.1	345.2	217.1	319.2	218.1	319.2	333.1	305.1	219	387.1	361.4	250.1	307.1	361.2
211018_089	211018_SP30_089.D	PHW53	299.1	292.1	204.1	262.1	219.1	248.1	245.1	232.1	247.1	375.1	357.1	204.1	273.1	345.2	217.1	319.2	218.1	319.2	333.1	305.1	219	387.1	361.3	250.1	307.1	361.2
211018_090	211018_SP30_090.D	SG 30A	299.1	292.1	204.1	262.1	219.1	248.1	245.1	232.1	247.1	375.1	357.1	204.1	273.1	345.2	217.1	319.2	218.1	319.2	333.1	305.1	219	387.1	361.3	250.1	307.1	361.2
211018_091	211018_SP30_091.D	LH156	299.1	292.1	204.1	262.1	219.1	248.1	245.1	232.1	247.1	375.1	357.1	204.1	273.1	345.2	217.1	319.2	218.1	319.2	333.1	305.1	219	387.1	361.3	250.1	307.1	361.2
211018_092	211018_SP30_092.D	LH212Ht	299.1	292.1	204.1	262.1	219.1	248.1	245.1	232.1	247.1	375.1	357.1	204.1	273.1	345.2	217.1	319.2	218.1	319.2	333.1	305.1	219	387.1	361.3	250.1	307.1	361.2
211018_093	211018_SP30_093.D	Mo3	299.1	292.1	204.1	262.1	219.1	248.1	245.1	232.1	247.1	375.1	357.1	204.1	273.1	345.2	217.1	319.2	218.1	319.2	333.1	305.1	219	387.1	361.3	250.1	307.1	361.2
211018_094	211018_SP30_094.D	B97	299.1	292.1	204.1	262.1	219.1	248.1	245.1	232.1	247.1	375.1	357.1	204.1	273.1	345.2	217.1	319.2	218.1	319.2	333.1	305.1	219	387.1	361.3	250.1	307.1	361.2
211018_095	211018_SP30_095.D	DK2MCDB	299.1	292.1	204.1	262.1	219.1	248.1	245.1	232.1	247.1	375.1	357.1	204.1	273.1	345.2	217.1	319.2	218.1	319.2	333.1	305.1	219	387.1	361.4	250.1	307.1	361.2
211018_096	211018_SP30_096.D	WIL901	299.1	292.1	204.1	262.1	219.1	248.1	245.1	232.1	247.1	375.1	357.1	204.1	273.1	345.2	217.1	319.2	218.1	319.2	333.1	305.1	219	387.1	361.3	250.1	307.1	361.2
211018_097	211018_SP30_097.D	Mo23W	299.1	292.1	204.1	262.1	219.1	248.1	245.1	232.1	247.1	375.1	357.1	204.1	273.1	345.2	217.1	319.2	218.1	319.2	333.1	305.1	219	387.1	361.3	250.1	307.1	361.2
211018_098	211018_SP30_098.D	LH39	299.1	292.1	204.1	262.1	219.1	248.1	245.1	232.1	247.1	375.1	357.1	204.1	273.1	345.2	217.1	319.2	218.1	319.2	333.1	305.1	219	387.1	361.3	250.1	307.1	361.2
211018_099	211018_SP30_099.D	CI 540	299.1	292.1	204.1	262.1	219.1	248.1	245.1	232.1	247.1	375.1	357.1	204.1	273.1	345.2	217.1	319.2	218.1	319.2	333.1	305.1	219	387.1	361.3	250.1	307.1	361.2
211018_100	211018_SP30_100.D	B97	299.1	292.1	204.1	262.1	219.1	248.1	245.1	232.1	247.1	375.1	357.1	204.1	273.1	345.2	217.1	319.2	218.1	319.2	333.1	305.1	219	387.1	361.3	250.1	307.1	361.2
211018_101	211018_SP30_101.D	B108	299.1	292.1	204.1	262.1	219.1	248.1	245.1	232.1	247.1	375.1	357.1	204.1	273.1	345.2	217.1	319.2	218.1	319.2	333.1	305.1	219	387.1	361.3	250.1	307.1	361.2
211018_102	211018_SP30_102.D	DKNL001	299.1	292.1	204.1	262.1	219.1	248.1	245.1	232.1	247.1	375.1	357.1	204.1	273.1	345.2	217.1	319.2	218.1	319.2	333.1	305.1	219	387.1	361.3	250.1	307.1	361.2
211018_103	211018_SP30_103.D	Oh603	299.1	292.1	204.1	262.1	219.1	248.1	245.1	232.1	247.1	375.1	357.1	204.1	273.1	345.2	217.1	319.2	218.1	319.2	333.1	305.1	219	387.1	361.3	250.1	307.1	361.2
211018_104	211018_SP30_104.D	Yong 28	299.1	292.1	204.1	262.1	219.1	248.1	245.1	232.1	247.1	375.1	357.1	204.1	273.1	345.2	217.1	319.2	218.1	319.2	333.1	305.1	219	387.1	361.3	250	307.1	361.2
211018_105	211018_SP30_105.D	Hi28	299.1	292.1	204.1	262.1	219.1	248.1	245.1	232.1	247.1	375.1	357.1	204.1	273.1	345.2	217.1	319.2	218.1	319.2	333.1	305.1	219	387.1	361.3	250.1	307.1	361.2
211018_106	211018_SP30_106.D	S 56	299.1	292.1	204.1	262.1	219.1	248.1	245.1	232.1	247.1	375.1	357.1	204.1	273.1	345.2	217.1	319.2	218.1	319.2	333.1	305.1	219	387.1	361.3		307.1	361.2
211018_107	211018_SP30_107.D	B8	299.1	292.1	204.1	262.1	219.1	248.1	245.1	232.1	247.1	375.1	357.1	204.1	273.1	345.2	217.1	319.2	218.1	319.2	333.1	305.1	219	387.1	361.3	250.1	307.1	361.2
211018_108	211018_SP30_108.D	W64A	299.1	292.1	204.1	262.1	219.1	248.1	245.1	232.1	247.1	375.1	357.1	204.1	273.1	345.2	217.1	319.2	218.1	319.2	333.1	305.1	219	387.1	361.3	250.1	307.1	361.2
211018_109	211018_SP30_109.D	CA-4	299.1	292.1	204.1	262.1	219.1	248.1	245.1	232.1	247.1	375.1	357.1	204.1	273.1	345.2	217.1	319.2	218.1	319.2	333.1	305.1	219	387.1	361.3	250.1	307.1	361.2
211018_110	211018_SP30_110.D	R101	299.1	292.1	204.1	262.1	219.1	248.1	245.1	232.1	247.1	375.1	357.1	204.1	273.1	345.2	217.1	319.2	218.1	319.2	333.1	305.1	219	387.1	361.3	250.1	307.1	361.2
211018_111	211018_SP30_111.D	NKNP901	299.1	292.1	204.1	262.1	219.1	248.1	245.1	232.1	247.1	375.1	357.1	204.1	273.1	345.2	217.1	319.2	218.1	319.2	333.1	305.1	219	387.1	361.3	250.1	307.1	361.2
211018_112	211018_SP30_112.D	ZS01250	299.1	292.1	204.1	262.1	219.1	248.1	245.1	232.1	247.1	375.1	357.1	204.1	273.1	345.2	217.1	319.2	218.1	319.2	333.1	305.1	219	387.1	361.3	250.1	307.1	361.2
211018_113	211018_SP30_113.D	PHTM9	299.1	292.1	204.1	262.1	219.1	248.1	245.1	232.1	247.1	375.1	357.1	204.1	273.1	345.2	217.1	319.2	218.1	319.2	333.1	305.1	219	387.1	361.3	250.1	307.1	361.2
211018_114	211018_SP30_114.D	Oh7	299.1	292.1	204.1	262.1	219.1	248.1	245.1	232.1	247.1	375.1	357.1	204.1	273.1	345.2	217.1	319.2	218.1	319.2	333.1	305.1	219	387.1	361.3	250.1	307.1	361.2
211018_115	211018_SP30_115.D	DKMBPM	299.1	292.1	204.1	262.1	219.1	248.1	245.1	232.1	247.1	375.1	357.1	204.1	273.1	345.2	217.1	319.2	218.1	319.2	333.1	305.1	219	387.1	361.3	250.1	307.1	361.2
211018_116	211018_SP30_116.D	LH123HT	299.1	292.1	204.1	262.1	219.1	248.1	245.1	232.1	247.1	375.1	357.1	204.1	273.1	345.2	217.1	319.2	218.1	319.2	333.1	305.1	219	387.1	361.3	250.1	307.1	361.2
211018_117	211018_SP30_117.D	B79	299.1	292.1	204.1	262.1	219.1	248.1	245.1	232.1	247.1	375.1	357.1	204.1	273.1	345.2	217.1	319.2	218.1	319.2	333.1	305.1	219	387.1	361.3	250.1	307.1	361.2
211018_118	211018_SP30_118.D	B97	299.1	292.1	204.1	262.1	219.1	248.1	245.1	232.1	247.1	375.1	357.1	204.1	273.1	345.2	217.1	319.2	218.1	319.2	333.1	305.1	219	387.1	361.4	250.1	307.1	361.2
211018_119	211018_SP30_119.D	LP5	299.1	292.1	204.1	262.1	219.1	248.1	245.1	232.1	247.1	375.1	357.1	204.1	273.1	345.2	217.1	319.2	218.1	319.2	333.1	305.1	219	387.1	361.2	250.1	307.1	361.2
211018_120	211018_SP30_120.D	MS221	299.1	292.1	204.1	262.1	219.1	248.1	245.1	232.1	247.1	375.1	357.1	204.1	273.1	345.2	217.1	319.2	218.1	319.2	333.1	305.1	219	387.1	361.3	250.1	307.1	361.2
211018_121	211018_SP30_121.D	W23	299.1	292.1	204.1	262.1	219.1	248.1	245.1	232.1	247.1	375.1	357.1	204.1	273.1	345.2	217.1	319.2	218.1	319.2	333.1	305.1	219	387.1	361.3	250.1	307.1	361.2
211018_122	211018_SP30_122.D	PHK93	299.1	292.1	204.1	262.1	219.1	248.1	245.1	232.1	247.1	375.1	357.1	204.1	273.1	345.2	217.1	319.2	218.1	319.2	333.1	305.1	219	387.1	361.3	250.1	307.1	361.2
211018_123	211018_SP30_123.D	NC258	299.1	292.1	204.1	262.1	219.1	248.1	245.1	232.1	247.1	375.1	357.1	204.1	273.1	345.2	217.1	319.2	218.1	319.2	333.1	305.1	219	387.1	361.4	250.1	307.1	361.2
211018_124	211018_SP30_124.D	NC302	299.1	292.1	204.1	262.1	219.1	248.1	245.1	232.1	247.1	375.1	357.1	204.1	273.1	345.2	217.1	319.2	218.1	319.2	333.1	305.1	219	387.1	361.3	250.1	307.1	361.2
211018_125	211018_SP30_125.D	B97	299.1	292.1	204.1	262.1	219.1	248.1	245.1	232.1	247.1	375.1	357.1	204.1	273.1	345.2	217.1	319.2	218.1	319.2	333.1	305.1	219	387.1	361.3		307.1	361.2
211018_126	211018_SP30_126.D	B97	299.1	292.1	204.1	262.1	219.1	248.1	245.1	232.1	247.1	375.1	357.1	204.1	273.1	345.2	217.1	319.2	218.1	319.2	333.1	305.1	219	387.1	361.3	250.1	307.1	361.2
211018_127	211018_SP30_127.D	LH119	299.1	292.1	204.1	262.1	219.1	248.1	245.1	232.1	247.1	375.1	357.1	204.1	273.1	345.2	217.1	319.2	218.1	319.2	333.1	305.1	219	387.1	361.3	250.1	307.1	361.2
211018_128	211018_SP30_128.D	LH166	299.1	292.1	204.1	262.1	219.1	248.1	245.1	232.1	247.1	375.1	357.1	204.1	273.1	345.2	217.1	319.2	218.1	319.2	333.1	305.1	219	387.1	361.3	250.1	307.1	361.2
211018_129	211018_SP30_129.D	Va52	299.1	292.1	204.1	262.1	219.1	248.1	245.1	232.1	247.1	375.1	357.1	204.1	273.1	345.2	217.1	319.2	218.1	319.2	333.1	305.1	219	387.1	361.3	250.1	307.1	361.2
211018_130	211018_SP30_130.D	CS608	299.1	292.1	204.1	262.1	219.1	248.1	245.1	232.1	247.1	375.1	357.1	204.1	273.1	345.2	217.1	319.2	218.1	319.2	333.1	305.1	219	387.1	361.3	250.1	307.1	361.2
211018_131	211018_SP30_131.D	B97	299.1	292.1	204.1	262.1	219.1	248.1	245.1	232.1	247.1	375.1	357.1	204.1	273.1	345.2	217.1	319.2	218.1	319.2	333.1	305.1	219	387.1	361.2	250.1	307.1	361.2
211018_132	211018_SP30_132.D	ND247	299.1	292.1	204.1	262.1	219.1	248.1	245.1	232.1	247.1	375.1	357.1	204.1	273.1	345.2	217.1	319.2	218.1	319.2	333.1	305.1	219	387.1	361.4	250.1	307.1	361.2
211018_133	211018_SP30_133.D	K41	299.1	292.1	204.1	262.1	219.1	248.1	245.1	232.1	247.1	375.1	357.1	204.1	273.1	345.2	217.1	319.2	218.1	319.2	333.1	305.1	219	387.1	361.3	250.1	307.1	361.2
211018_134	211018_SP30_134.D	W117HT	299.1	292.1	204.1	262.1	219.1	248.1	245.1	232.1	247.1	375.1	357.1	204.1	273.1	345.2	217.1	319.2	218.1	319.2	333.1	305.1	219	387.1	361.3	250.1	307.1	361.2
211018_135	211018_SP30_135.D	DK84BRQ4	299.1	292.1	204.1	262.1	219.1	248.1	245.1	232.1	247.1	375.1	357.1	204.1	273.1	345.2	217.1	319.2	218.1	319.2	333.1	305.1	219	387.1	361.4	250.1	307.1	361.2
211018_136	211018_SP30_136.D	PHP02	299.1	292.1	204.1	262.1	219.1	248.1	245.1	232.1	247.1	375.1	357.1	204.1	273.1	345.2	217.1	319.2	218.1	319.2	333.1	305.1	219	387.1	361.2	250.1	307.1	361.2
211018_137	211018_SP30_137.D	CR14	299.1	292.1	204.1	262.1	219.1	248.1	245.1	232.1	247.1	375.1	357.1	204.1	273.1	345.2	217.1	319.2	218.1	319.2	333.1	305.1	219	387.1	361.3	250.1	307.1	361.2
211018_138	211018_SP30_138.D	E8501	299.1	292.1	204.1	262.1	219.1	248.1	245.1	232.1	247.1	375.1	357.1	204.1	273.1	345.2	217.1	319.2	218.1	319.2	333.1	305.1	219	387.1	361.4	250.1	307.1	361.2
211018_139	211018_SP30_139.D	B37	299.1	292.1	204.1	262.1	219.1	248.1	245.1	232.1	247.1	375.1	357.1	204.1	273.1	345.2	217.1	319.2	218.1	319.2	333.1	305.1	219	387.1	361.4	250.1	307.1	361.2
211018_140	211018_SP30_140.D	B66	299.1	292.1	204.1	262.1	219.1	248.1	245.1	232.1	247.1	375.1	357.1	204.1	273.1	345.2	217.1	319.2	218.1	319.2	333.1	305.1	219	387.1	361.3	250.1	307.1
211018_141	211018_SP30_141.D	B73	299.1	292.1	204.1	262.1	219.1	248.1	245.1	232.1	247.1	375.1	357.1	204.1	273.1	345.2	217.1	319.2	218.1	319.2	333.1	305.1	219	387.1	361.3		307.1	361.2
211018_142	211018_SP30_142.D	LH167	299.1	292.1	204.1	262.1	219.1	248.1	245.1	232.1	247.1	375.1	357.1	204.1	273.1	345.2	217.1	319.2	218.1	319.2	333.1	305.1	219	387.1	361.3	250.1	307.1	361.2
211018_143	211018_SP30_143.D	OQ601	299.1	292.1	204.1	262.1	219.1	248.1	245.1	232.1	247.1	375.1	357.1	204.1	273.1	345.2	217.1	319.2	218.1	319.2	333.1	305.1	219	387.1	361.3	250.1	307.1	361.2
211018_144	211018_SP30_144.D	PHGG7	299.1	292.1	204.1	262.1	219.1	248.1	245.1	232.1	247.1	375.1	357.1	204.1	273.1	345.2	217.1	319.2	218.1	319.2	333.1	305.1	219	387.1	361.2	250.1	307.1	361.2
211018_145	211018_SP30_145.D	NC306	299.1	292.1	204.1	262.1	219.1	248.1	245.1	232.1	247.1	375.1	357.1	204.1	273.1	345.2	217.1	319.2	218.1	319.2	333.1	305.1	219	387.1	361.3	250.1	307.1	361.2
211018_146	211018_SP30_146.D	A662	299.1	292.1	204.1	262.1	219.1	248.1	245.1	232.1	247.1	375.1	357.1	204.1	273.1	345.2	217.1	319.2	218.1	319.2	333.1	305.1	219	387.1	361.2	250.1	307.1	361.2
211018_150	211018_SP30_150.D	Ky21	299.1	292.1	204.1	262.1	219.1	248.1	245.1	232.1	247.1	375.1	357.1	204.1	273.1	345.2	217.1	319.2	218.1	319.2	333.1	305.1	219	387.1	361.3	250.1	307.1	361.2
211026_002	211026_SP30_002.D	PHV78	299.1	292.1	204.1	262.1	219.1	248.1	245.1	232.1	247.1	375.1	357.1	204.1	273.1	345.2	217.1	319.2	218.1	319.2	333.1	305.1	219	387.1	361.3	250.1	307.1	361.2
211026_003	211026_SP30_003.D	33-16	299.1	292.1	204.1	262.1	219.1	248.1	245.1	232.1	247.1	375.1	357.1	204.1	273.1	345.2	217.1	319.2	218.1	319.2	333.1	305.1	219	387.1	361.3	250.1	307.1	361.2
211026_004	211026_SP30_004.D	LH52	299.1		204.1	262.1			245.1	232.1	247.2		357.1		273.2		217.1	319.1				305.1	219	387	361.4			361.2
211026_005	211026_SP30_005.D	WIL903	299.1	292.1	204.1	262.1	219.1	248.1	245.1	232.1	247.1	375.1	357.1	204.1	273.1	345.2	217.1	319.2	218.1	319.2	333.1	305.1	219	387.1	361.3	250.1	307.1	361.2
211026_006	211026_SP30_006.D	W153R	299.1	292.1	204.1	262.1	219.1	248.1	245.1	232.1	247.1	375.1	357.1	204.1	273.1	345.2	217.1	319.2	218.1	319.2	333.1	305.1	219	387.1	361.3	250.1	307.1	361.2
211026_007	211026_SP30_007.D	4722	299.1	292.1	204.1	262.1	219.1	248.1	245.1	232.1	247.1	375.1	357.1	204.1	273.1	345.2	217.1	319.2	218.1	319.2	333.1	305.1	219	387.1	361.3	250.1	307.1	361.2
211026_008	211026_SP30_008.D	ICI 581	299.1	292.1	204.1	262.1	219.1	248.1	245.1	232.1	247.1	375.1	357.1	204.1	273.1	345.2	217.1	319.2	218.1	319.2	333.1	305.1	219	387.1	361.3		307.1	361.2
211026_009	211026_SP30_009.D	INB 101LFY/LFY (A632 X M16 S5)	299.1	292.1	204.1	262.1	219.1	248.1	245.1	232.1	247.1	375.1	357.1	204.1	273.1	345.2	217.1	319.2	218.1	319.2	333.1	305.1	219	387.1	361.3	250.1	307.1
211026_010	211026_SP30_010.D	DKIBC2	299.1	292.1	204.1	262.1	219.1	248.1	245.1	232.1	247.1	375.1	357.1	204.1	273.1	345.2	217.1	319.2	218.1	319.2	333.1	305.1	219	387.1	361.3	250.1	307.1	361.2
211026_011	211026_SP30_011.D	B88	299.1	292.1	204.1	262.1	219.1	248.1	245.1	232.1	247.1	375.1	357.1	204.1	273.1	345.2	217.1	319.2	218.1	319.2	333.1	305.1	219	387.1	361.3	250.1	307.1	361.2
211026_012	211026_SP30_012.D	B97	299.1	292.1	204.1	262.1	219.1	248.1	245.1	232.1	247.1	375.1	357.1	204.1	273.1	345.2	217.1	319.2	218.1	319.2	333.1	305.1	219	387.1	361.3	250.1	307.1	361.2
211026_013	211026_SP30_013.D	LH165	299.1	292.1	204.1	262.1	219.1	248.1	245.1	232.1	247.1	375.1	357.1	204.1	273.1	345.2	217.1	319.2	218.1	319.2	333.1	305.1	219	387.1	361.3	250.1	307.1	361.2
211026_014	211026_SP30_014.D	CO158	299.1	292.1	204.1	262.1	219.1	248.1	245.1	232.1	247.1	375.1	357.1	204.1	273.1	345.2	217.1	319.2	218.1	319.2	333.1	305.1	219	387.1	361.4	250.1	307.1	361.2
211026_015	211026_SP30_015.D	A634	299.1	292.1	204.1	262.1	219.1	248.1	245.1	232.1	247.1	375.1	357.1	204.1	273.1	345.2	217.1	319.2	218.1	319.2	333.1	305.1	219	387.1	361.2	250.1	307.1	361.2
211026_016	211026_SP30_016.D	MS72	299.1	292.1	204.1	262.1	219.1	248.1	245.1	232.1	247.1	375.1	357.1	204.1	273.1	345.2	217.1	319.2	218.1	319.2	333.1	305.1	219	387.1	361.3	250.1	307.1	361.2
211026_017	211026_SP30_017.D	CML 218	299.1	292.1	204.1	262.1	219.1	248.1	245.1	232.1	247.1	375.1	357.1	204.1	273.1	345.2	217.1	319.2	218.1	319.2	333.1	305.1	219	387.1	361.3	250.1	307.1	361.2
211026_018	211026_SP30_018.D	PHT55	299.1	292.1	204.1	262.1	219.1	248.1	245.1	232.1	247.1	375.1	357.1	204.1	273.1	345.2	217.1	319.2	218.1	319.2	333.1	305.1	219	387.1	361.4	250.1	307.1	361.2
211026_019	211026_SP30_019.D	R71	299.1	292.1	204.1	262.1	219.1	248.1	245.1	232.1	247.1	375.1	357.1	204.1	273.1	345.2	217.1	319.2	218.1	319.2	333.1	305.1	219	387.1	361.4	250.1	307.1	361.2
211026_020	211026_SP30_020.D	KO679Y	299.1	292.1	204.1	262.1	219.1	248.1	245.1	232.1	247.1	375.1	357.1	204.1	273.1	345.2	217.1	319.2	218.1	319.2	333.1	305.1	219	387.1	361.3	250.1	307.1	361.2
211026_021	211026_SP30_021.D	INBRED 2-687	299.1	292.1	204.1	262.1	219.1	248.1	245.1	232.1	247.1	375.1	357.1	204.1	273.1	345.2	217.1	319.2	218.1	319.2	333.1	305.1	219	387.1	361.3	250.1	307.1	361.2
211026_022	211026_SP30_022.D	PHG47	299.1	292.1	204.1	262.1	219.1	248.1	245.1	232.1	247.1	375.1	357.1	204.1	273.1	345.2	217.1	319.2	218.1	319.2	333.1	305.1	219	387.1	361.3	250.1	307.1	361.2
211026_023	211026_SP30_023.D	CH711-10	299.1	292.1	204.1	262.1	219.1	248.1	245.1	232.1	247.1	375.1	357.1	204.1	273.1	345.2	217.1	319.2	218.1	319.2	333.1	305.1	219	387.1	361.3	250.1	307.1	361.2
211026_024	211026_SP30_024.D	PHM81	299.1	292.1	204.1	262.1	219.1	248.1	245.1	232.1	247.1	375.1	357.1	204.1	273.1	345.2	217.1	319.2	218.1	319.2	333.1	305.1	219	387.1	361.3	250.1	307.1	361.2
211026_025	211026_SP30_025.D	PHT22	299.1	292.1	204.1	262.1	219.1	248.1	245.1	232.1	247.1	375.1	357.1	204.1	273.1	345.2	217.1	319.2	218.1	319.2	333.1	305.1	219	387.1	361.3	250.1	307.1	361.2
211026_026	211026_SP30_026.D	B97	299.1	292.1	204.1	262.1	219.1	248.1	245.1	232.1	247.1	375.1	357.1	204.1	273.1	345.2	217.1	319.2	218.1	319.2	333.1	305.1	219	387.1	361.3	250.1	307.1	361.2
211026_027	211026_SP30_027.D	SD44	299.1	292.1	204.1	262.1	219.1	248.1	245.1	232.1	247.1	375.1	357.1	204.1	273.1	345.2	217.1	319.2	218.1	319.2	333.1	305.1	219	387.1	361.3	250.1	307.1	361.2
211026_028	211026_SP30_028.D	A632	299.1	292.1	204.1	262.1	219.1	248.1	245.1	232.1	247.1	375.1	357.1	204.1	273.1	345.2	217.1	319.2	218.1	319.2	333.1	305.1	219	387.1	361.3	250.1	307.1	361.2
211026_029	211026_SP30_029.D	NK792	299.1	292.1	204.1	262.1	219.1	248.1	245.1	232.1	247.1	375.1	357.1	204.1	273.1	345.2	217.1	319.2	218.1	319.2	333.1	305.1	219	387.1	361.3	250.1	307.1	361.2
211026_030	211026_SP30_030.D	NC350	299.1	292.1	204.1	262.1	219.1	248.1	245.1	232.1	247.1	375.1	357.1	204.1	273.1	345.2	217.1	319.2	218.1	319.2	333.1	305.1	219	387.1	361.3	250.1	307.1	361.2
211026_031	211026_SP30_031.D	B97	299.1	292.1	204.1	262.1	219.1	248.1	245.1	232.1	247.1	375.1	357.1	204.1	273.1	345.2	217.1	319.2	218.1	319.2	333.1	305.1	219	387.1	361.3	250.1	307.1	361.2
211026_032	211026_SP30_032.D	DKMBNA	299.1	292.1	204.1	262.1	219.1	248.1	245.1	232.1	247.1	375.1	357.1	204.1	273.1	345.2	217.1	319.2	218.1	319.2	333.1	305.1	219	387.1	361.3	250.1	307.1	361.2
211026_033	211026_SP30_033.D	PHT60	299.1	292.1	204.1	262.1	219.1	248.1	245.1	232.1	247.1	375.1	357.1	204.1	273.1	345.2	217.1	319.2	218.1	319.2	333.1	305.1	219	387.1	361.4	250.1	307.1	361.2
211026_034	211026_SP30_034.D	PHG84	299.1	292.1	204.1	262.1	219.1	248.1	245.1	232.1	247.1	375.1	357.1	204.1	273.1	345.2	217.1	319.2	218.1	319.2	333.1	305.1	219	387.1	361.3	250.1	307.1	361.2
211026_035	211026_SP30_035.D	B97	299.1	292.1	204.1	262.1	219.1	248.1	245.1	232.1	247.1	375.1	357.1	204.1	273.1	345.2	217.1	319.2	218.1	319.2	333.1	305.1	219	387.1	361.2	250.1	307.1	361.2
211026_037	211026_SP30_037.D	A661	299.1	292.1	204.1	262.1	219.1	248.1	245.1	232.1	247.1	375.1	357.1	204.1	273.1	345.2	217.1	319.2	218.1	319.2	333.1	305.1	219	387.1	361.3	250.1	307.1	361.2
211026_038	211026_SP30_038.D	LH184	299.1	292.1	204.1	262.1	219.1	248.1	245.1	232.1	247.1	375.1	357.1	204.1	273.1	345.2	217.1	319.2	218.1	319.2	333.1	305.1	219	387.1	361.3	250.1	307.1	361.2
211026_039	211026_SP30_039.D	LH213	299.1	292.1	204.1	262.1	219.1	248.1	245.1	232.1	247.1	375.1	357.1	204.1	273.1	345.2	217.1	319.2	218.1	319.2	333.1	305.1	219	387.1	361.3	250.1	307.1	361.2
211026_040	211026_SP30_040.D	PHK46	299.1	292.1	204.1	262.1	219.1	248.1	245.1	232.1	247.1	375.1	357.1	204.1	273.1	345.2	217.1	319.2	218.1	319.2	333.1	305.1	219	387.1	361.2	250.1	307.1	361.2
211026_041	211026_SP30_041.D	SD102	299.1	292.1	204.1	262.1	219.1	248.1	245.1	232.1	247.1	375.1	357.1	204.1	273.1	345.2	217.1	319.2	218.1	319.2	333.1	305.1	219	387.1	361.3	250.1	307.1	361.2
211026_042	211026_SP30_042.D	LH146Ht	299.1	292.1	204.1	262.1	219.1	248.1	245.1	232.1	247.1	375.1	357.1	204.1	273.1	345.2	217.1	319.2	218.1	319.2	333.1	305.1	219	387.1	361.2	250.1	307.1	361.2
211026_043	211026_SP30_043.D	IDS28	299.1	292.1	204.1	262.1	219.1	248.1	245.1	232.1	247.1	375.1	357.1	204.1	273.1	345.2	217.1	319.2	218.1	319.2	333.1	305.1	219	387.1	361.3	250.1	307.1	361.2
211026_044	211026_SP30_044.D	W815G	299.1	292.1	204.1	262.1	219.1	248.1	245.1	232.1	247.1	375.1	357.1	204.1	273.1	345.2	217.1	319.2	218.1	319.2	333.1	305.1	219	387.1	361.2	250.1	307.1	361.2
211026_045	211026_SP30_045.D	DK3IIH6	299.1	292.1	204.1	262.1	219.1	248.1	245.1	232.1	247.1	375.1	357.1	204.1	273.1	345.2	217.1	319.2	218.1	319.2	333.1	305.1	219	387.1	361.4	250.1	307.1	361.2
211026_046	211026_SP30_046.D	PHM57	299.1	292.1	204.1	262.1	219.1	248.1	245.1	232.1	247.1	375.1	357.1	204.1	273.1	345.2	217.1	319.2	218.1	319.2	333.1	305.1	219	387.1	361.4	250.1	307.1	361.2
211026_0047	211026_SP30_0047.D	B97	299.1	292.1	204.1	262.1	219.1	248.1	245.1	232.1	247.1	375.1	357.1	204.1	273.1	345.2	217.1	319.2	218.1	319.2	333.1	305.1	219	387.1	361.2	250.1	307.1	361.2
211026_048	211026_SP30_048.D	LH199	299.1	292.1	204.1	262.1	219.1	248.1	245.1	232.1	247.1	375.1	357.1	204.1	273.1	345.2	217.1	319.2	218.1	319.2	333.1	305.1	219	387.1	361.4	250.1	307.1	361.2
211026_049	211026_SP30_049.D	A258	299.1	292.1		262.1	219.1	248.1	245.1	232.1		375.1	357.1	204.1	273.1	345.2	217.1	319.2	218.1	319.2	333.1	305.1	219	387	361.3		307.1	361.2
211028_002	211028_SP30_002.D	Pa468	299.1	292.1	204.1	262.1	219.1	248.1	245.1	232.1	247.1	375.1	357.1	204.1	273.1	345.2	217.1	319.2	218.1	319.2	333.1	305.1	219	387.1	361.2	250.1	307.1	361.2
211028_003	211028_SP30_003.D	NC338	299.1	292.1	204.1	262.1	219.1	248.1	245.1	232.1	247.1	375.1	357.1	204.1	273.1	345.2	217.1	319.2	218.1	319.2	333.1	305.1	219	387.1	361.3	250.1	307.1	361.2
211028_004	211028_SP30_004.D	CM99	299.1	292.1	204.1	262.1	219.1	248.1	245.1	232.1	247.1	375.1	357.1	204.1	273.1	345.2	217.1	319.2	218.1	319.2	333.1	305.1	219	387.1	361.2	250.1	307.1	361.2
211028_005	211028_SP30_005.D	NO. 380	299.1	292.1	204.1	262.1	219.1	248.1	245.1	232.1	247.1	375.1	357.1	204.1	273.1	345.2	217.1	319.2	218.1	319.2	333.1	305.1	219	387.1	361.3	250.1	307.1	361.2
211028_006	211028_SP30_006.D	PHHB9	299.1	292.1	204.1	262.1	219.1	248.1	245.1	232.1	247.1	375.1	357.1	204.1	273.1	345.2	217.1	319.2	218.1	319.2	333.1	305.1	219	387.1	361.3	250.1	307.1	361.2
211028_007	211028_SP30_007.D	B97	299.1	292.1	204.1	262.1	219.1	248.1	245.1	232.1	247.1	375.1	357.1	204.1	273.1	345.2	217.1	319.2	218.1	319.2	333.1	305.1	219	387.1	361.4	250.1	307.1	361.2
211028_008	211028_SP30_008.D	PH207	299.1	292.1	204.1	262.1	219.1	248.1	245.1	232.1	247.1	375.1	357.1	204.1	273.1	345.2	217.1	319.2	218.1	319.2	333.1	305.1	219	387.1	361.2	250.1	307.1	361.2
211028_009	211028_SP30_009.D	Pa891	299.1	292.1	204.1	262.1	219.1	248.1	245.1	232.1	247.1	375.1	357.1	204.1	273.1	345.2	217.1	319.2	218.1	319.2	333.1	305.1	219	387.1	361.4	250.1	307.1	361.2
211028_010	211028_SP30_010.D	OQ403	299.1	292.1	204.1	262.1	219.1	248.1	245.1	232.1	247.1	375.1	357.1	204.1	273.1	345.2	217.1	319.2	218.1	319.2	333.1	305.1	219	387.1	361.3	250.1	307.1	361.2
211028_011	211028_SP30_011.D	A554	299.1	292.1	204.1	262.1	219.1	248.1	245.1	232.1	247.1	375.1	357.1	204.1	273.1	345.2	217.1	319.2	218.1	319.2	333.1	305.1	219	387.1	361.2	250.1	307.1	361.2
211028_012	211028_SP30_012.D	LH220Ht	299.1	292.1	204.1	262.1	219.1	248.1	245.1	232.1	247.1	375.1	357.1	204.1	273.1	345.2	217.1	319.2	218.1	319.2	333.1	305.1	219	387.1	361.4	250.1	307.1	361.2
211028_013	211028_SP30_013.D	DKMM501D	299.1	292.1	204.1	262.1	219.1	248.1	245.1	232.1	247.1	375.1	357.1	204.1	273.1	345.2	217.1	319.2	218.1	319.2	333.1	305.1	219	387.1	361.4	250.1	307.1	361.2
211028_014	211028_SP30_014.D	ZS1791	299.1	292.1	204.1	262.1	219.1	248.1	245.1	232.1	247.1	375.1	357.1	204.1	273.1	345.2	217.1	319.2	218.1	319.2	333.1	305.1	219	387.1	361.3	250.1	307.1	361.2
211028_015	211028_SP30_015.D	PHV37	299.1	292.1	204.1	262.1	219.1	248.1	245.1	232.1	247.1	375.1	357.1	204.1	273.1	345.2	217.1	319.2	218.1	319.2	333.1	305.1	219	387.1	361.4	250.1	307.1	361.2
211028_016	211028_SP30_016.D	W9	299.1	292.1	204.1	262.1	219.1	248.1	245.1	232.1	247.1	375.1	357.1	204.1	273.1	345.2	217.1	319.2	218.1	319.2	333.1	305.1	219	387.1	361.3	250.1	307.1	361.2
211028_017	211028_SP30_017.D	LH224	299.1	292.1	204.1	262.1	219.1	248.1	245.1	232.1	247.1	375.1	357.1	204.1	273.1	345.2	217.1	319.2	218.1	319.2	333.1	305.1	219	387.1	361.3	250.1	307.1	361.2
211028_018	211028_SP30_018.D	OQ101	299.1	292.1	204.1	262.1	219.1	248.1	245.1	232.1	247.1	375.1	357.1	204.1	273.1	345.2	217.1	319.2	218.1	319.2	333.1	305.1	219	387.1	361.4	250.1	307.1	361.2
211028_019	211028_SP30_019.D	N217	299.1	292.1	204.1	262.1	219.1	248.1	245.1	232.1	247.1	375.1	357.1	204.1	273.1	345.2	217.1	319.2	218.1	319.2	333.1	305.1	219	387.1	361.2	250.1	307.1	361.2
211028_020	211028_SP30_020.D	LH211	299.1	292.1	204.1	262.1	219.1	248.1	245.1	232.1	247.1	375.1	357.1	204.1	273.1	345.2	217.1	319.2	218.1	319.2	333.1	305.1	219	387.1	361.3	250.1	307.1	361.2
211028_021	211028_SP30_021.D	K4	299.1	292.1	204.1	262.1	219.1	248.1	245.1	232.1	247.1	375.1	357.1	204.1	273.1	345.2	217.1	319.2	218.1	319.2	333.1	305.1	219	387.1	361.2	250.1	307.1	361.2
211028_022	211028_SP30_022.D	OS602	299.1	292.1	204.1	262.1	219.1	248.1	245.1	232.1	247.1	375.1	357.1	204.1	273.1	345.2	217.1	319.2	218.1	319.2	333.1	305.1	219	387.1	361.3	250.1	307.1	361.2
211028_023	211028_SP30_023.D	LH181	299.1	292.1	204.1	262.1	219.1	248.1	245.1	232.1	247.1	375.1	357.1	204.1	273.1	345.2	217.1	319.2	218.1	319.1	333.1	305.1	219	387.1	361.3	250.1	307.1	361.2
211028_024	211028_SP30_024.D	MS142	299.1	292.1	204.1	262.1	219.1	248.1	245.1	232.1	247.1	375.1	357.1	204.1	273.1	345.2	217.1	319.2	218.1	319.2	333.1	305.1	219	387.1	361.2	250.1	307.1	361.2
211028_025	211028_SP30_025.D	ND287	299.1	292.1	204.1	262.1	219.1	248.1	245.1	232.1	247.1	375.1	357.1	204.1	273.1	345.2	217.1	319.2	218.1	319.2	333.1	305.1	219	387.1	361.2	250.1	307.1	361.2
211028_026	211028_SP30_026.D	RS 710	299.1	292.1	204.1	262.1	219.1	248.1	245.1	232.1	247.1	375.1	357.1	204.1	273.1	345.2	217.1	319.2	218.1	319.2	333.1	305.1	219	387.1	361.4	250.1	307.1	361.2
211028_027	211028_SP30_027.D	L 155	299.1	292.1	204.1	262.1	219.1	248.1	245.1	232.1	247.1	375.1	357.1	204.1	273.1	345.2	217.1	319.2	218.1	319.2	333.1	305.1	219	387.1	361.4	250.1	307.1	361.2
211028_028	211028_SP30_028.D	DKPB80	299.1	292.1	204.1	262.1	219.1	248.1	245.1	232.1	247.1	375.1	357.1	204.1	273.1	345.2	217.1	319.2	218.1	319.2	333.1	305.1	219	387.1	361.3	250.1	307.1	361.2
211028_029	211028_SP30_029.D	F44	299.1	292.1	204.1	262.1	219.1	248.1	245.1	232.1	247.1	375.1	357.1	204.1	273.1	345.2	217.1	319.2	218.1	319.2	333.1	305.1	219	387.1	361.3	250.1	307.1	361.2
211028_030	211028_SP30_030.D	LH196	299.1	292.1	204.1	262.1	219.1	248.1	245.1	232.1	247.1	375.1	357.1	204.1	273.1	345.2	217.1	319.2	218.1	319.2	333.1	305.1	219	387.1	361.3	250.1	307.1	361.2
211028_031	211028_SP30_031.D	W24	299.1	292.1	204.1	262.1	219.1	248.1	245.1	232.1	247.1	375.1	357.1	204.1	273.1	345.2	217.1	319.2	218.1	319.2	333.1	305.1	219	387.1	361.3	250.1	307.1	361.2
211028_032	211028_SP30_032.D	L 127	299.1	292.1	204.1	262.1	219.1	248.1	245.1	232.1	247.1	375.1	357.1	204.1	273.1	345.2	217.1	319.2	218.1	319.2	333.1	305.1	219	387.1	361.3	250.1	307.1	361.2
211028_033	211028_SP30_033.D	N28	299.1	292.1	204.1	262.1	219.1	248.1	245.1	232.1	247.1	375.1	357.1	204.1	273.1	345.2	217.1	319.2	218.1	319.2	333.1	305.1	219	387.1	361.3	250.1	307.1	361.2
211028_034	211028_SP30_034.D	CML 91	299.1	292.1	204.1	262.1	219.1	248.1	245.1	232.1	247.1	375.1	357.1	204.1	273.1	345.2	217.1	319.2	218.1	319.2	333.1	305.1	219	387.1	361.3	250.1	307.1	361.2
211028_035	211028_SP30_035.D	PHWRZ	299.1	292.1	204.1	262.1	219.1	248.1	245.1	232.1	247.1	375.1	357.1	204.1	273.1	345.2	217.1	319.2	218.1	319.2	333.1	305.1	219	387.1	361.4	250.1	307.1	361.2
211028_036	211028_SP30_036.D	B46	299.1	292.1	204.1	262.1	219.1	248.1	245.1	232.1	247.1	375.1	357.1	204.1	273.1	345.2	217.1	319.2	218.1	319.2	333.1	305.1	219	387.1	361.3	250.1	307.1	361.2
211028_037	211028_SP30_037.D	B84	299.1	292.1	204.1	262.1	219.1	248.1	245.1	232.1	247.1	375.1	357.1	204.1	273.1	345.2	217.1	319.2	218.1	319.2	333.1	305.1	219	387.1	361.3	250.1	307.1	361.2
211028_038	211028_SP30_038.D	ICI 193	299.1	292.1	204.1	262.1	219.1	248.1	245.1	232.1	247.1	375.1	357.1	204.1	273.1	345.2	217.1	319.2	218.1	319.2	333.1	305.1	219	387.1	361.2	250.1	307.1	361.2
211028_039	211028_SP30_039.D	W809G	299.1	292.1	204.1	262.1	219.1	248.1	245.1	232.1	247.1	375.1	357.1	204.1	273.1	345.2	217.1	319.2	218.1	319.2	333.1	305.1	219	387.1	361.2	250.1	307.1	361.2
211028_040	211028_SP30_040.D	LH202	299.1	292.1	204.1	262.1	219.1	248.1	245.1	232.1	247.1	375.1	357.1	204.1	273.1	345.2	217.1	319.2	218.1	319.2	333.1	305.1	219	387.1	361.2	250.1	307.1	361.2
211028_041	211028_SP30_041.D	PHJ90	299.1	292.1	204.1	262.1	219.1	248.1	245.1	232.1	247.1	375.1	357.1	204.1	273.1	345.2	217.1	319.2	218.1	319.2	333.1	305.1	219	387.1	361.4	250.1	307.1	361.2
211028_042	211028_SP30_042.D	DKFBLL	299.1	292.1	204.1	262.1	219.1	248.1	245.1	232.1	247.1	375.1	357.1	204.1	273.1	345.2	217.1	319.2	218.1	319.2	333.1	305.1	219	387.1	361.3	250.1	307.1	361.2
211028_043	211028_SP30_043.D	MoG	299.1	292.1	204.1	262.1	219.1	248.1	245.1	232.1	247.1	375.1	357.1	204.1	273.1	345.2	217.1	319.2	218.1	319.2	333.1	305.1	219	387.1	361.3	250.1	307.1	361.2
211028_044	211028_SP30_044.D	Ill.Hy	299.1	292.1	204.1	262.1	219.1	248.1	245.1	232.1	247.1	375.1	357.1	204.1	273.1	345.2	217.1	319.2	218.1	319.2	333.1	305.1	219	387.1	361.3	250.1	307.1	361.2
211028_045	211028_SP30_045.D	PHW86	299.1	292.1	204.1	262.1	219.1	248.1	245.1	232.1	247.1	375.1	357.1	204.1	273.1	345.2	217.1	319.2	218.1	319.2	333.1	305.1	219	387.1	361.3	250.1	307.1	361.2
211028_046	211028_SP30_046.D	DK6M502	299.1	292.1	204.1	262.1	219.1	248.1	245.1	232.1	247.1	375.1	357.1	204.1	273.1	345.2	217.1	319.2	218.1	319.2	333.1	305.1	219	387.1	361.2	250.1	307.1	361.2
211028_048	211028_SP30_048.D	DE1	299.1	292.1	204.1	262.1	219.1	248.1	245.1	232.1	247.1	375.1	357.1	204.1	273.1	345.2	217.1	319.2	218.1	319.2	333.1	305.1	219	387.1	361.4	250.1	307.1	361.2
211028_049	211028_SP30_049.D	PHKE6	299.1	292.1	204.1	262.1	219.1	248.1	245.1	232.1	247.1	375.1	357.1	204.1	273.1	345.2	217.1	319.2	218.1	319.2	333.1	305.1	219	387.1	361.3	250.1	307.1	361.2
211103_002	211103_SP30_002.D	B97	299.1	292.1	204.1	262.1	219.1	248.1	245.1	232.1	247.1	375.1	357.1	204.1	273.1	345.2	217.1	319.2	218.1	319.2	333.1	305.1	219	387.1	361.3	250.1	307.1	361.2
211103_003	211103_SP30_003.D	B97	299.1	292.1	204.1	262.1	219.1	248.1	245.1	232.1	247.1	375.1	357.1	204.1	273.1	345.2	217.1	319.2	218.1	319.2	333.1	305.1	219	387.1	361.4	250.1	307.1	361.2
211103_004	211103_SP30_004.D	B97	299.1	292.1	204.1	262.1	219.1	248.1	245.1	232.1	247.1	375.1	357.1	204.1	273.1	345.2	217.1	319.2	218.1	319.2	333.1	305.1	219	387.1	361.2	250.1	307.1	361.2
211103_005	211103_SP30_005.D	B97	299.1	292.1	204.1	262.1	219.1	248.1	245.1	232.1	247.1	375.1	357.1	204.1	273.1	345.2	217.1	319.2	218.1	319.2	333.1	305.1	219	387.1	361.3	250.1	307.1	361.2
211103_006	211103_SP30_006.D	B97	299.1	292.1	204.1	262.1	219.1	248.1	245.1	232.1	247.1	375.1	357.1	204.1	273.1	345.2	217.1	319.2	218.1	319.2	333.1	305.1	219	387.1	361.4	250.1	307.1	361.2
211103_007	211103_SP30_007.D	B97	299.1	292.1	204.1	262.1	219.1	248.1	245.1	232.1	247.1	375.1	357.1	204.1	273.1	345.2	217.1	319.2	218.1	319.2	333.1	305.1	219	387.1	361.3	250.1	307.1	361.2
211103_008	211103_SP30_008.D	B97	299.1	292.1	204.1	262.1	219.1	248.1	245.1	232.1	247.1	375.1	357.1	204.1	273.1	345.2	217.1	319.2	218.1	319.2	333.1	305.1	219	387.1	361.3	250.1	307.1	361.2
211103_009	211103_SP30_009.D	B97	299.1	292.1	204.1	262.1	219.1	248.1	245.1	232.1	247.1	375.1	357.1	204.1	273.1	345.2	217.1	319.2	218.1	319.2	333.1	305.1	219	387.1	361.4	250.1	307.1	361.2
211103_010	211103_SP30_010.D	B97	299.1	292.1	204.1	262.1	219.1	248.1	245.1	232.1	247.1	375.1	357.1	204.1	273.1	345.2	217.1	319.2	218.1	319.2	333.1	305.1	219	387.1	361.3	250.1	307.1	361.2
211103_011	211103_SP30_011.D	B97	299.1	292.1	204.1	262.1	219.1	248.1	245.1	232.1	247.1	375.1	357.1	204.1	273.1	345.2	217.1	319.2	218.1	319.2	333.1	305.1	219	387.1	361.2	250.1	307.1	361.2
211103_012	211103_SP30_012.D	B97	299.1	292.1	204.1	262.1	219.1	248.1	245.1	232.1	247.1	375.1	357.1	204.1	273.1	345.2	217.1	319.2	218.1	319.2	333.1	305.1	219	387.1	361.3	250.1	307.1	361.2
211103_013	211103_SP30_013.D	B97	299.1	292.1	204.1	262.1	219.1	248.1	245.1	232.1	247.1	375.1	357.1	204.1	273.1	345.2	217.1	319.2	218.1	319.2	333.1	305.1	219	387.1	361.3	250.1	307.1	361.2
211103_014	211103_SP30_014.D	B97	299.1	292.1	204.1	262.1	219.1	248.1	245.1	232.1	247.1	375.1	357.1	204.1	273.1	345.2	217.1	319.2	218.1	319.2	333.1	305.1	219	387.1	361.3	250.1	307.1	361.2
211103_015	211103_SP30_015.D	B97	299.1	292.1	204.1	262.1	219.1	248.1	245.1	232.1	247.1	375.1	357.1	204.1	273.1	345.2	217.1	319.2	218.1	319.2	333.1	305.1	219	387.1	361.4	250.1	307.1	361.2
211103_016	211103_SP30_016.D	B97	299.1	292.1	204.1	262.1	219.1	248.1	245.1	232.1	247.1	375.1	357.1	204.1	273.1	345.2	217.1	319.2	218.1	319.2	333.1	305.1	219	387.1	361.4	250.1	307.1	361.2
211103_017	211103_SP30_017.D	M14	299.1	292.1	204.1	262.1	219.1	248.1	245.1	232.1	247.1	375.1	357.1	204.1	273.1	345.2	217.1	319.2	218.1	319.2	333.1	305.1	219	387.1	361.4	250.1	307.1	361.2
211103_018	211103_SP30_018.D	LH185	299.1	292.1	204.1	262.1	219.1	248.1	245.1	232.1	247.1	375.1	357.1	204.1	273.1	345.2	217.1	319.2	218.1	319.2	333.1	305.1	219	387.1	361.3	250.1	307.1	361.2
211103_019	211103_SP30_019.D	B97	299.1	292.1	204.1	262.1	219.1	248.1	245.1	232.1	247.1	375.1	357.1	204.1	273.1	345.2	217.1	319.2	218.1	319.2	333.1	305.1	219	387.1	361.3	250.1	307.1	361.2
211103_020	211103_SP30_020.D	W816G	299.1	292.1	204.1	262.1	219.1	248.1	245.1	232.1	247.1	375.1	357.1	204.1	273.1	345.2	217.1	319.2	218.1	319.2	333.1	305.1	219	387.1	361.4	250.1	307.1	361.2
211103_021	211103_SP30_021.D	N523	299.1	292.1	204.1	262.1	219.1	248.1	245.1	232.1	247.1	375.1	357.1	204.1	273.1	345.2	217.1	319.2	218.1	319.2	333.1	305.1	219	387.1	361.3	250.1	307.1	361.2
211103_022	211103_SP30_022.D	PHW52	299.1	292.1	204.1	262.1	219.1	248.1	245.1	232.1	247.1	375.1	357.1	204.1	273.1	345.2	217.1	319.2	218.1	319.2	333.1	305.1	219	387.1	361.3	250.1	307.1	361.2
211103_023	211103_SP30_023.D	PHAA0	299.1	292.1	204.1	262.1	219.1	248.1	245.1	232.1	247.1	375.1	357.1	204.1	273.1	345.2	217.1	319.2	218.1	319.2	333.1	305.1	219	387.1	361.4	250.1	307.1	361.2
211103_024	211103_SP30_024.D	DKIB02	299.1	292.1	204.1	262.1	219.1	248.1	245.1	232.1	247.1	375.1	357.1	204.1	273.1	345.2	217.1	319.2	218.1	319.2	333.1	305.1	219	387.1	361.3	250.1	307.1	361.2
211103_025	211103_SP30_025.D	B97	299.1	292.1	204.1	262.1	219.1	248.1	245.1	232.1	247.1	375.1	357.1	204.1	273.1	345.2	217.1	319.2	218.1	319.2	333.1	305.1	219	387.1	361.3	250.1	307.1	361.2
211103_026	211103_SP30_026.D	MS67	299.1	292.1	204.1	262.1	219.1	248.1	245.1	232.1	247.1	375.1	357.1	204.1	273.1	345.2	217.1	319.2	218.1	319.2	333.1	305.1	219	387.1	361.4	250.1	307.1	361.2
211103_027	211103_SP30_027.D	PHVJ4	299.1	292.1	204.1	262.1	219.1	248.1	245.1	232.1	247.1	375.1	357.1	204.1	273.1	345.2	217.1	319.2	218.1	319.2	333.1	305.1	219	387.1	361.3	250.1	307.1	361.2
211103_028	211103_SP30_028.D	B7	299.1	292.1	204.1	262.1	219.1	248.1	245.1	232.1	247.1	375.1	357.1	204.1	273.1	345.2	217.1	319.2	218.1	319.2	333.1	305.1	219	387.1	361.3	250.1	307.1	361.2
211103_029	211103_SP30_029.D	Tx303	299.1	292.1	204.1	262.1	219.1	248.1	245.1	232.1	247.1	375.1	357.1	204.1	273.1	345.2	217.1	319.2	218.1	319.2	333.1	305.1	219	387.1	361.3	250.1	307.1	361.2
211103_030	211103_SP30_030.D	DKAQA3	299.1	292.1	204.1	262.1	219.1	248.1	245.1	232.1	247.1	375.1	357.1	204.1	273.1	345.2	217.1	319.2	218.1	319.2	333.1	305.1	219	387.1	361.4	250.1	307.1	361.2
211103_031	211103_SP30_031.D	LH1	299.1	292.1	204.1	262.1	219.1	248.1	245.1	232.1	247.1	375.1	357.1	204.1	273.1	345.2	217.1	319.2	218.1	319.2	333.1	305.1	219	387.1	361.3	250.1	307.1	361.2
211103_032	211103_SP30_032.D	LH197	299.1	292.1	204.1	262.1	219.1	248.1	245.1	232.1	247.1	375.1	357.1	204.1	273.1	345.2	217.1	319.2	218.1	319.2	333.1	305.1	219	387.1	361.3	250.1	307.1	361.2
211103_033	211103_SP30_033.D	SD102	299.1	292.1	204.1	262.1	219.1	248.1	245.1	232.1	247.1	375.1	357.1	204.1	273.1	345.2	217.1	319.2	218.1	319.2	333.1	305.1	219	387.1	361.3	250.1	307.1	361.2
211103_034	211103_SP30_034.D	A649	299.1	292.1	204.1	262.1	219.1	248.1	245.1	232.1	247.1	375.1	357.1	204.1	273.1	345.2	217.1	319.2	218.1	319.2	333.1	305.1	219	387.1	361.2	250.1	307.1	361.2
211103_035	211103_SP30_035.D	W37A	299.1	292.1	204.1	262.1	219.1	248.1	245.1	232.1	247.1	375.1	357.1	204.1	273.1	345.2	217.1	319.2	218.1	319.2	333.1	305.1	219	387.1	361.3	250.1	307.1
211103_036	211103_SP30_036.D	DKHBA1	299.1	292.1	204.1	262.1	219.1	248.1	245.1	232.1	247.1	375.1	357.1	204.1	273.1	345.2	217.1	319.2	218.1	319.2	333.1	305.1	219	387.1	361.3	250.1	307.1	361.2
211103_037	211103_SP30_037.D	R229	299.1	292.1	204.1	262.1	219.1	248.1	245.1	232.1	247.1	375.1	357.1	204.1	273.1	345.2	217.1	319.2	218.1	319.2	333.1	305.1	219	387.1	361.3	250.1	307.1	361.2
211103_038	211103_SP30_038.D	Huanyao	299.1	292.1	204.1	262.1	219.1	248.1	245.1	232.1	247.1	375.1	357.1	204.1	273.1	345.2	217.1	319.2	218.1	319.2	333.1	305.1	219	387.1	361.3	250.1	307.1	361.2
211103_039	211103_SP30_039.D	L222	299.1	292.1	204.1	262.1	219.1	248.1	245.1	232.1	247.1	375.1	357.1	204.1	273.1	345.2	217.1	319.2	218.1	319.2	333.1	305.1	219	387.1	361.3	250.1	307.1	361.2
211103_040	211103_SP30_040.D	YE 4	299.1	292.1	204.1	262.1	219.1	248.1	245.1	232.1	247.1	375.1	357.1	204.1	273.1	345.2	217.1	319.2	218.1	319.2	333.1	305.1	219	387.1	361.4	250.1	307.1	361.2
211103_041	211103_SP30_041.D	H113	299.1	292.1	204.1	262.1	219.1	248.1	245.1	232.1	247.1	375.1	357.1	204.1	273.1	345.2	217.1	319.2	218.1	319.2	333.1	305.1	219	387.1	361.3	250.1	307.1	361.2
211103_042	211103_SP30_042.D	IDS69	299.1	292.1	204.1	262.1	219.1	248.1	245.1	232.1	247.1	375.1	357.1	204.1	273.1	345.2	217.1	319.2	218.1	319.2	333.1	305.1	219	387.1	361.2	250.1	307.1	361.2
211103_043	211103_SP30_043.D	PHR25	299.1	292.1	204.1	262.1	219.1	248.1	245.1	232.1	247.1	375.1	357.1	204.1	273.1	345.2	217.1	319.2	218.1	319.2	333.1	305.1	219	387.1	361.3	250.1	307.1	361.2
211103_044	211103_SP30_044.D	PHT47	299.1	292.1	204.1	262.1	219.1	248.1	245.1	232.1	247.1	375.1	357.1	204.1	273.1	345.2	217.1	319.2	218.1	319.2	333.1	305.1	219	387.1	361.3	250.1	307.1	361.2
211103_045	211103_SP30_045.D	B10	299.1	292.1	204.1	262.1	219.1	248.1	245.1	232.1	247.1	375.1	357.1	204.1	273.1	345.2	217.1	319.2	218.1	319.2	333.1	305.1	219	387.1	361.4	250.1	307.1	361.2
211103_046	211103_SP30_046.D	N28Ht	299.1	292.1	204.1	262.1	219.1	248.1	245.1	232.1	247.1	375.1	357.1	204.1	273.1	345.2	217.1	319.2	218.1	319.2	333.1	305.1	219	387.1	361.3	250.1	307.1	361.2
211103_047	211103_SP30_047.D	W818G	299.1	292.1	204.1	262.1	219.1	248.1	245.1	232.1	247.1	375.1	357.1	204.1	273.1	345.2	217.1	319.2	218.1	319.1	333.1	305.1	219	387.1	361.3	250.1	307.1	361.2
211103_048	211103_SP30_048.D	B97	299.1	292.1	204.1	262.1	219.1	248.1	245.1	232.1	247.1	375.1	357.1	204.1	273.1	345.2	217.1	319.2	218.1	319.2	333.1	305.1	219	387.1	361.3	250.1	307.1	361.2
211103_049	211103_SP30_049.D	B97	299.1	292.1	204.1	262.1	219.1	248.1	245.1	232.1	247.1	375.1	357.1	204.1	273.1	345.2	217.1	319.2	218.1	319.2	333.1	305.1	219	387.1	361.3	250.1	307.1	361.2
211105_002	211105_SP30_002.D	LH193	299.1	292.1	204.1	262.1	219.1	248.1	245.1	232.1	247.1	375.1	357.1	204.1	273.1	345.2	217.1	319.2	218.1	319.2	333.1	305.1	219	387.1	361.3	250.1	307.1	361.2
211105_003	211105_SP30_003.D	PHTD5	299.1	292.1	204.1	262.1	219.1	248.1	245.1	232.1	247.1	375.1	357.1	204.1	273.1	345.2	217.1	319.2	218.1	319.2	333.1	305.1	219	387.1	361.3	250.1	307.1	361.2
211105_004	211105_SP30_004.D	PHBA6	299.1	292.1	204.1	262.1	219.1	248.1	245.1	232.1	247.1	375.1	357.1	204.1	273.1	345.2	217.1	319.2	218.1	319.2	333.1	305.1	219	387.1	361.4	250.1	307.1	361.2
211105_005	211105_SP30_005.D	B-28	299.1	292.1	204.1	262.1	219.1	248.1	245.1	232.1	247.1	375.1	357.1	204.1	273.1	345.2	217.1	319.2	218.1	319.2	333.1	305.1	219	387.1	361.3	250.1	307.1	361.2
211105_006	211105_SP30_006.D	DE811	299.1	292.1	204.1	262.1	219.1	248.1	245.1	232.1	247.1	375.1	357.1	204.1	273.1	345.2	217.1	319.2	218.1	319.2	333.1	305.1	219	387.1	361.3	250.1	307.1	361.2
211105_007	211105_SP30_007.D	Oh43E	299.1	292.1	204.1	262.1	219.1	248.1	245.1	232.1	247.1	375.1	357.1	204.1	273.1	345.2	217.1	319.2	218.1	319.2	333.1	305.1	219	387.1	361.3	250.1	307.1	361.2
211105_008	211105_SP30_008.D	SD101	299.1	292.1	204.1	262.1	219.1	248.1	245.1	232.1	247.1	375.1	357.1	204.1	273.1	345.2	217.1	319.2	218.1	319.2	333.1	305.1	219	387.1	361.4	250.1	307.1	361.2
211105_009	211105_SP30_009.D	A680	299.1	292.1	204.1	262.1	219.1	248.1	245.1	232.1	247.1	375.1	357.1	204.1	273.1	345.2	217.1	319.2	218.1	319.2	333.1	305.1	219	387.1	361.3	250.1	307.1	361.2
211105_010	211105_SP30_010.D	PHWG5	299.1	292.1	204.1	262.1	219.1	248.1	245.1	232.1	247.1	375.1	357.1	204.1	273.1	345.2	217.1	319.2	218.1	319.2	333.1	305.1	219	387.1	361.3	250.1	307.1	361.2
211105_011	211105_SP30_011.D	Mo39	299.1	292.1	204.1	262.1	219.1	248.1	245.1	232.1	247.1	375.1	357.1	204.1	273.1	345.2	217.1	319.2	218.1	319.2	333.1	305.1	219	387.1	361.3	250.1	307.1	361.2
211105_012	211105_SP30_012.D	LH252	299.1	292.1	204.1	262.1	219.1	248.1	245.1	232.1	247.1	375.1	357.1	204.1	273.1	345.2	217.1	319.2	218.1	319.2	333.1	305.1	219	387.1	361.3	250.1	307.1	361.2
211105_013	211105_SP30_013.D	B99	299.1	292.1	204.1	262.1	219.1	248.1	245.1	232.1	247.1	375.1	357.1	204.1	273.1	345.2	217.1	319.2	218.1	319.2	333.1	305.1	219	387.1	361.3	250.1	307.1	361.2
211105_014	211105_SP30_014.D	B97	299.1	292.1	204.1	262.1	219.1	248.1	245.1	232.1	247.1	375.1	357.1	204.1	273.1	345.2	217.1	319.2	218.1	319.2	333.1	305.1	219	387.1	361.2	250.1	307.1	361.2
211105_015	211105_SP30_015.D	B97	299.1	292.1	204.1	262.1	219.1	248.1	245.1	232.1	247.1	375.1	357.1	204.1	273.1	345.2	217.1	319.2	218.1	319.2	333.1	305.1	219	387.1	361.4	250.1	307.1	361.2
211105_016	211105_SP30_016.D	R226	299.1	292.1	204.1	262.1	219.1	248.1	245.1	232.1	247.1	375.1	357.1	204.1	273.1	345.2	217.1	319.2	218.1	319.2	333.1	305.1	219	387.1	361.4	250.1	307.1	361.2
211105_017	211105_SP30_017.D	B104	299.1	292.1	204.1	262.1	219.1	248.1	245.1	232.1	247.1	375.1	357.1	204.1	273.1	345.2	217.1	319.2	218.1	319.2	333.1	305.1	219	387.1	361.4	250.1	307.1	361.2
211105_018	211105_SP30_018.D	NC340	299.1	292.1	204.1	262.1	219.1	248.1	245.1	232.1	247.1	375.1	357.1	204.1	273.1	345.2	217.1	319.2	218.1	319.2	333.1	305.1	219	387.1	361.2	250.1	307.1	361.2
211105_019	211105_SP30_019.D	B97	299.1	292.1	204.1	262.1	219.1	248.1	245.1	232.1	247.1	375.1	357.1	204.1	273.1	345.2	217.1	319.2	218.1	319.2	333.1	305.1	219	387.1	361.3	250.1	307.1	361.2
211105_020	211105_SP30_020.D	DK2MCDB	299.1	292.1	204.1	262.1	219.1	248.1	245.1	232.1	247.1	375.1	357.1	204.1	273.1	345.2	217.1	319.2	218.1	319.2	333.1	305.1	219	387.1	361.3	250.1	307.1	361.2
211105_021	211105_SP30_021.D	B97	299.1	292.1	204.1	262.1	219.1	248.1	245.1	232.1	247.1	375.1	357.1	204.1	273.1	345.2	217.1	319.2	218.1	319.2	333.1	305.1	219	387.1	361.3	250.1	307.1	361.2
211105_022	211105_SP30_022.D	H122w	299.1	292.1	204.1	262.1	219.1	248.1	245.1	232.1	247.1	375.1	357.1	204.1	273.1	345.2	217.1	319.2	218.1	319.2	333.1	305.1	219	387.1	361.3	250.1	307.1	361.2
211105_023	211105_SP30_023.D	DK3IBZ2	299.1	292.1	204.1	262.1	219.1	248.1	245.1	232.1	247.1	375.1	357.1	204.1	273.1	345.2	217.1	319.2	218.1	319.2	333.1	305.1	219	387.1	361.4	250.1	307.1	361.2
211105_024	211105_SP30_024.D	PHV57	299.1	292.1	204.1	262.1	219.1	248.1	245.1	232.1	247.1	375.1	357.1	204.1	273.1	345.2	217.1	319.2	218.1	319.2	333.1	305.1	219	387.1	361.4	250.1	307.1	361.2
211105_025	211105_SP30_025.D	H99	299.1	292.1	204.1	262.1	219.1	248.1	245.1	232.1	247.1	375.1	357.1	204.1	273.1	345.2	217.1	319.2	218.1	319.2	333.1	305.1	219	387.1	361.3	250.1	307.1	361.2
211105_026	211105_SP30_026.D	W821G	299.1	292.1	204.1	262.1	219.1	248.1	245.1	232.1	247.1	375.1	357.1	204.1	273.1	345.2	217.1	319.2	218.1	319.2	333.1	305.1	219	387.1	361.3	250.1	307.1
211105_027	211105_SP30_027.D	52220	299.1	292.1	204.1	262.1	219.1	248.1	245.1	232.1	247.1	375.1	357.1	204.1	273.1	345.2	217.1	319.2	218.1	319.2	333.1	305.1	219	387.1	361.3	250.1	307.1	361.2
211105_028	211105_SP30_028.D	PHR32	299.1	292.1	204.1	262.1	219.1	248.1	245.1	232.1	247.1	375.1	357.1	204.1	273.1	345.2	217.1	319.2	218.1	319.2	333.1	305.1	219	387.1	361.3	250.1	307.1	361.2
211105_029	211105_SP30_029.D	L 139	299.1	292.1	204.1	262.1	219.1	248.1	245.1	232.1	247.1	375.1	357.1	204.1	273.1	345.2	217.1	319.2	218.1	319.2	333.1	305.1	219	387.1	361.3	250.1	307.1	361.2
211105_030	211105_SP30_030.D	B97	299.1	292.1	204.1	262.1	219.1	248.1	245.1	232.1	247.1	375.1	357.1	204.1	273.1	345.2	217.1	319.2	218.1	319.2	333.1	305.1	219	387.1	361.3	250.1	307.1	361.2
211105_031	211105_SP30_031.D	DE2	299.1	292.1	204.1	262.1	219.1	248.1	245.1	232.1	247.1	375.1	357.1	204.1	273.1	345.2	217.1	319.2	218.1	319.2	333.1	305.1	219	387.1	361.4	250.1	307.1	361.2
211105_032	211105_SP30_032.D	B97	299.1	292.1	204.1	262.1	219.1	248.1	245.1	232.1	247.1	375.1	357.1	204.1	273.1	345.2	217.1	319.2	218.1	319.2	333.1	305.1	219	387.1	361.3	250.1	307.1	361.2
211105_033	211105_SP30_033.D	NK794	299.1	292.1	204.1	262.1	219.1	248.1	245.1	232.1	247.1	375.1	357.1	204.1	273.1	345.2	217.1	319.2	218.1	319.2	333.1	305.1	219	387.1	361.3	250.1	307.1	361.2
211105_034	211105_SP30_034.D	DKFBHJ	299.1	292.1	204.1	262.1	219.1	248.1	245.1	232.1	247.1	375.1	357.1	204.1	273.1	345.2	217.1	319.2	218.1	319.2	333.1	305.1	219	387.1	361.3	250.1	307.1	361.2
211105_035	211105_SP30_035.D	INBRED 321	299.1	292.1	204.1	262.1	219.1	248.1	245.1	232.1	247.1	375.1	357.1	204.1	273.1	345.2	217.1	319.2	218.1	319.2	333.1	305.1	219	387.1	361.2	250.1	307.1	361.2
211105_036	211105_SP30_036.D	CH157	299.1	292.1	204.1	262.1	219.1	248.1	245.1	232.1	247.1	375.1	357.1	204.1	273.1	345.2	217.1	319.2	218.1	319.2	333.1	305.1	219	387.1	361.3	250.1	307.1	361.2
211105_037	211105_SP30_037.D	B97	299.1	292.1	204.1	262.1	219.1	248.1	245.1	232.1	247.1	375.1	357.1	204.1	273.1	345.2	217.1	319.2	218.1	319.2	333.1	305.1	219	387.1	361.3	250.1	307.1	361.2
211105_038	211105_SP30_038.D	PHR62	299.1	292.1	204.1	262.1	219.1	248.1	245.1	232.1	247.1	375.1	357.1	204.1	273.1	345.2	217.1	319.2	218.1	319.2	333.1	305.1	219	387.1	361.3	250.1	307.1	361.2
211105_039	211105_SP30_039.D	SD42	299.1	292.1	204.1	262.1	219.1	248.1	245.1	232.1	247.1	375.1	357.1	204.1	273.1	345.2	217.1	319.2	218.1	319.2	333.1	305.1	219	387.1	361.3	250.1	307.1	361.2
211105_040	211105_SP30_040.D	NQ402	299.1	292.1	204.1	262.1	219.1	248.1	245.1	232.1	247.1	375.1	357.1	204.1	273.1	345.2	217.1	319.2	218.1	319.2	333.1	305.1	219	387.1	361.3	250.1	307.1	361.2
211105_041	211105_SP30_041.D	PHW06	299.1	292.1	204.1	262.1	219.1	248.1	245.1	232.1	247.1	375.1	357.1	204.1	273.1	345.2	217.1	319.2	218.1	319.2	333.1	305.1	219	387.1	361.3	250.1	307.1	361.2
211105_042	211105_SP30_042.D	A334	299.1	292.1	204.1	262.1	219.1	248.1	245.1	232.1	247.1	375.1	357.1	204.1	273.1	345.2	217.1	319.2	218.1	319.2	333.1	305.1	219	387.1	361.4	250.1	307.1	361.2
211105_043	211105_SP30_043.D	B164	299.1	292.1	204.1	262.1	219.1	248.1	245.1	232.1	247.1	375.1	357.1	204.1	273.1	345.2	217.1	319.2	218.1	319.2	333.1	305.1	219	387.1	361.3	250.1	307.1	361.2
211105_044	211105_SP30_044.D	K47	299.1	292.1	204.1	262.1	219.1	248.1	245.1	232.1	247.1	375.1	357.1	204.1	273.1	345.2	217.1	319.2	218.1	319.2	333.1	305.1	219	387.1	361.3	250.1	307.1	361.2
211105_045	211105_SP30_045.D	Va17	299.1	292.1	204.1	262.1	219.1	248.1	245.1	232.1	247.1	375.1	357.1	204.1	273.1	345.2	217.1	319.2	218.1	319.2	333.1	305.1	219	387.1	361.3	250.1	307.1	361.2
211105_046	211105_SP30_046.D	PHV63	299.1	292.1	204.1	262.1	219.1	248.1	245.1	232.1	247.1	375.1	357.1	204.1	273.1	345.2	217.1	319.2	218.1	319.2	333.1	305.1	219	387.1	361.3	250.1	307.1	361.2
211105_047	211105_SP30_047.D	NC290A	299.1	292.1	204.1	262.1	219.1	248.1	245.1	232.1	247.1	375.1	357.1	204.1	273.1	345.2	217.1	319.2	218.1	319.2	333.1	305.1	219	387.1	361.3	250.1	307.1	361.2
211105_048	211105_SP30_048.D	B97	299.1	292.1	204.1	262.1	219.1	248.1	245.1	232.1	247.1	375.1	357.1	204.1	273.1	345.2	217.1	319.2	218.1	319.2	333.1	305.1	219	387.1	361.3	250.1	307.1	361.2
211105_049	211105_SP30_049.D	N6	299.1	292.1	204.1	262.1	219.1	248.1	245.1	232.1	247.1	375.1	357.1	204.1	273.1	345.2	217.1	319.2	218.1	319.2	333.1	305.1	219	387.1	361.3	250.1	307.1	361.2
211105_050	211105_SP30_050.D	DE4	299.1	292.1	204.1	262.1	219.1	248.1	245.1	232.1	247.1	375.1	357.1	204.1	273.1	345.2	217.1	319.2	218.1	319.2	333.1	305.1	219	387.1	361.2	250.1	307.1	361.2
211105_051	211105_SP30_051.D	WXB6	299.1	292.1	204.1	262.2			245.1	232.1	247.1	375.1	357.1	204.1	273.1	345.2	217.1	319.2	218.1			305.1	219	387.2	361.3	250	307.1	361.2
211105_052	211105_SP30_052.D	CO256	299.1	292.1	204.1	262.2	219.1	248.1	245.1	232.1	247.1	375.1	357.1	204.1	273.1	345.2	217.1	319.2	218.1			305.1	219	387.2	361.3	250	307.1	361.2
211105_053	211105_SP30_053.D	PHJ70	299.1	292.1	204.1	262.2	219.1	248.1	245.1	232.1	247.1	375.1	357.1	204.1	273.1	345.2	217.1	319.2	218.1			305.1	219	387.2	361.3	250	307.1	361.2
211105_054	211105_SP30_054.D	Eng-Li Chih	299.1	292.1	204.1	262.2	219.1	248.1	245.1	232.1	247.1	375.1	357.1	204.1	273.1	345.2	217.1	319.2	218.1			305.1	219	387.2	361.3	250	307.1	361.2
211105_055	211105_SP30_055.D	Mp339	299.1	292.1	204.1	262.2	219.1	248.1	245.1	232.1	247.1	375.1	357.1	204.1	273.1	345.2	217.1	319.2	218.1			305.1	219	387.2	361.3	250	307.1	361.2
211105_056	211105_SP30_056.D	B97	299.1	292.1	204.1	262.2	219.1	248.1	245.1	232.1	247.1	375.1	357.1	204.1	273.1	345.2	217.1	319.2	218.1			305.1	219	387.2	361.3	250	307.1	361.2
211105_057	211105_SP30_057.D	P39	299.1	292.1	204.1	262.2	219.1	248.1	245.1	232.1	247.1	375.1	357.1	204.1	273.1	345.2	217.1	319.2	218.1			305.1	219	387.2	361.3	250	307.1	361.2
211105_058	211105_SP30_058.D	B97	299.1	292.1	204.1	262.2	219.1	248.1	245.1	232.1	247.1	375.1	357.1	204.1	273.1	345.2	217.1	319.2	218.1			305.1	219	387.2	361.3	250	307.1	361.2
211105_059	211105_SP30_059.D	B109	299.1	292.1	204.1	262.2	219.1	248.1	245.1	232.1	247.1	375.1	357.1	204.1	273.1	345.2	217.1	319.2	218.1			305.1	219	387.2	361.3	250	307.1	361.2
211105_060	211105_SP30_060.D	MS222	299.1	292.1	204.1	262.2	219.1	248.1	245.1	232.1	247.1	375.1	357.1	204.1	273.1	345.2	217.1	319.2	218.1			305.1	219	387.2	361.3	250	307.1	361.2
211105_061	211105_SP30_061.D	Fe	299.1	292.1	204.1	262.2	219.1	248.1	245.1	232.1	247.1	375.1	357.1	204.1	273.1	345.2	217.1	319.2	218.1			305.1	219	387.2	361.3	250	307.1	361.2
211105_062	211105_SP30_062.D	ND283	299.1	292.1	204.1	262.2	219.1	248.1	245.1	232.1	247.1	375.1	357.1	204.1	273.1	345.2	217.1	319.2	218.1			305.1	219	387.2	361.3	250	307.1	361.2
211105_063	211105_SP30_063.D	W814G	299.1	292.1	204.1	262.2	219.1	248.1	245.1	232.1	247.1	375.1	357.1	204.1	273.1	345.2	217.1	319.2	218.1			305.1	219	387.2	361.3	250	307.1	361.2
211105_064	211105_SP30_064.D	A654	299.1	292.1	204.1	262.2	219.1	248.1	245.1	232.1	247.1	375.1	357.1	204.1	273.1	345.2	217.1	319.2	218.1			305.1	219	387.2	361.3	250	307.1	361.2
211105_065	211105_SP30_065.D	B97	299.1	292.1	204.1	262.2	219.1	248.1	245.1	232.1	247.1	375.1	357.1	204.1	273.1	345.2	217.1	319.2	218.1			305.1	219	387.2	361.3	250	307.1	361.2
211105_066	211105_SP30_066.D	ND262	299.1	292.1	204.1	262.2	219.1	248.1	245.1	232.1	247.1	375.1	357.1	204.1	273.1	345.2	217.1	319.2	218.1			305.1	219	387.2	361.3	250	307.1	361.2
211105_067	211105_SP30_067.D	Mo13	299.1	292.1	204.1	262.2	219.1	248.1	245.1	232.1	247.1	375.1	357.1	204.1	273.1	345.2	217.1	319.2	218.1			305.1	219	387.2	361.3	250	307.1	361.2
211105_068	211105_SP30_068.D	A427	299.1	292.1	204.1	262.2	219.1	248.1	245.1	232.1	247.1	375.1	357.1	204.1	273.1	345.2	217.1	319.2	218.1			305.1	219	387.2	361.3	250	307.1	361.2
211105_069	211105_SP30_069.D	B87	299.1	292.1	204.1	262.2	219.1	248.1	245.1	232.1	247.1	375.1	357.1	204.1	273.1	345.2	217.1	319.2	218.1			305.1	219	387.2	361.3	250	307.1	361.2
211105_070	211105_SP30_070.D	DK78371A	299.1	292.1	204.1	262.2	219.1	248.1	245.1	232.1	247.1	375.1	357.1	204.1	273.1	345.2	217.1	319.2	218.1			305.1	219	387.2	361.3	250	307.1	361.2
211105_071	211105_SP30_071.D	B97	299.1	292.1	204.1	262.2	219.1	248.1	245.1	232.1	247.1	375.1	357.1	204.1	273.1	345.2	217.1	319.2	218.1			305.1	219	387.2	361.3	250	307.1	361.2
211105_072	211105_SP30_072.D	L 289	299.1	292.1	204.1	262.2	219.1	248.1	245.1	232.1	247.1	375.1	357.1	204.1	273.1	345.2	217.1	319.2	218.1			305.1	219	387.2	361.3	250	307.1	361.2
211105_073	211105_SP30_073.D	LH172	299.1	292.1	204.1	262.2	219.1	248.1	245.1	232.1	247.1	375.1	357.1	204.1	273.1	345.2	217.1	319.2	218.1			305.1	219	387.2	361.3	250	307.1	361.2
211105_074	211105_SP30_074.D	B14A	299.1	292.1	204.1	262.2	219.1	248.1	245.1	232.1	247.1	375.1	357.1	204.1	273.1	345.2	217.1	319.2	218.1			305.1	219	387.2	361.3	250	307.1	361.2
211105_075	211105_SP30_075.D	PHTE4	299.1	292.1	204.1	262.2	219.1	248.1	245.1	232.1	247.1	375.1	357.1	204.1	273.1	345.2	217.1	319.2	218.1			305.1	219	387.2	361.3	250	307.1	361.2
211105_076	211105_SP30_076.D	PHK74	299.1	292.1	204.1	262.2	219.1	248.1	245.1	232.1	247.1	375.1	357.1	204.1	273.1	345.2	217.1	319.2	218.1			305.1	219	387.2	361.3	250	307.1	361.2
211105_077	211105_SP30_077.D	B76	299.1	292.1	204.1	262.2	219.1	248.1	245.1	232.1	247.1	375.1	357.1	204.1	273.1	345.2	217.1	319.2	218.1			305.1	219	387.2	361.3	250	307.1	361.2
211105_078	211105_SP30_078.D	B97	299.1	292.1	204.1	262.2	219.1	248.1	245.1	232.1	247.1	375.1	357.1	204.1	273.1	345.2	217.1	319.2	218.1			305.1	219	387.2	361.3	250	307.1	361.2
211105_079	211105_SP30_079.D	B97	299.1	292.1	204.1	262.2	219.1	248.1	245.1	232.1	247.1	375.1	357.1	204.1	273.1	345.2	217.1	319.2	218.1			305.1	219	387.2	361.3	250	307.1	361.2
211105_080	211105_SP30_080.D	DK84QAB1	299.1	292.1	204.1	262.2	219.1	248.1	245.1	232.1	247.1	375.1	357.1	204.1	273.1	345.2	217.1	319.2	218.1			305.1	219	387.2	361.3	250	307.1	361.2
211105_081	211105_SP30_081.D	W8304	299.1	292.1	204.1	262.2	219.1	248.1	245.1	232.1	247.1	375.1	357.1	204.1	273.1	345.2	217.1	319.2	218.1			305.1	219	387.2	361.3	250	307.1	361.2
211105_082	211105_SP30_082.D	N538	299.1	292.1	204.1	262.2	219.1	248.1	245.1	232.1	247.1	375.1	357.1	204.1	273.1	345.2	217.1	319.2	218.1			305.1	219	387.2	361.3	250	307.1	361.2
211105_083	211105_SP30_083.D	K155	299.1	292.1	204.1	262.2	219.1	248.1	245.1	232.1	247.1	375.1	357.1	204.1	273.1	345.2	217.1	319.2	218.1			305.1	219	387.2	361.3	250	307.1	361.2
211105_084	211105_SP30_084.D	PHJR5	299.1	292.1	204.1	262.2	219.1	248.1	245.1	232.1	247.1	375.1	357.1	204.1	273.1	345.2	217.1	319.2	218.1			305.1	219	387.2	361.3	250	307.1	361.2
211105_085	211105_SP30_085.D	B97	299.1	292.1	204.1	262.2	219.1	248.1	245.1	232.1	247.1	375.1	357.1	204.1	273.1	345.2	217.1	319.2	218.1			305.1	219	387.2	361.3	250	307.1	361.2
211105_086	211105_SP30_086.D	W605S	299.1	292.1	204.1	262.2	219.1	248.1	245.1	232.1	247.1	375.1	357.1	204.1	273.1	345.2	217.1	319.2	218.1			305.1	219	387.2	361.3	250	307.1	361.2
211105_087	211105_SP30_087.D	AusTRCF 306238	299.1	292.1	204.1	262.2	219.1	248.1	245.1	232.1	247.1	375.1	357.1	204.1	273.1	345.2	217.1	319.2	218.1			305.1	219	387.2	361.3	250	307.1	361.2
211105_088	211105_SP30_088.D	S8326	299.1	292.1	204.1	262.2	219.1	248.1	245.1	232.1	247.1	375.1	357.1	204.1	273.1	345.2	217.1	319.2	218.1			305.1	219	387.2	361.3	250	307.1	361.2
211105_089	211105_SP30_089.D	B97	299.1	292.1	204.1	262.2	219.1	248.1	245.1	232.1	247.1	375.1	357.1	204.1	273.1	345.2	217.1	319.2	218.1			305.1	219	387.2	361.3	250	307.1	361.2
211105_090	211105_SP30_090.D	T8	299.1	292.1	204.1	262.2	219.1	248.1	245.1	232.1	247.1	375.1	357.1	204.1	273.1	345.2	217.1	319.2	218.1			305.1	219	387.2	361.3	250	307.1	361.2
211105_091	211105_SP30_091.D	B57	299.1	292.1	204.1	262.2	219.1	248.1	245.1	232.1	247.1	375.1	357.1	204.1	273.1	345.2	217.1	319.2	218.1			305.1	219	387.2	361.3	250	307.1	361.2
211105_092	211105_SP30_092.D	A674	299.1	292.1	204.1	262.2	219.1	248.1	245.1	232.1	247.1	375.1	357.1	204.1	273.1	345.2	217.1	319.2	218.1			305.1	219	387.2	361.3	250	307.1	361.2
211105_093	211105_SP30_093.D	NC342	299.1	292.1	204.1	262.2	219.1	248.1	245.1	232.1	247.1	375.1	357.1	204.1	273.1	345.2	217.1	319.2	218.1			305.1	219	387.2	361.3	250	307.1	361.2
211105_094	211105_SP30_094.D	B97	299.1	292.1	204.1	262.2	219.1	248.1	245.1	232.1	247.1	375.1	357.1	204.1	273.1	345.2	217.1	319.2	218.1			305.1	219	387.2	361.3	250	307.1	361.2
211105_095	211105_SP30_095.D	EP1	299.1	292.1	204.1	262.2	219.1	248.1	245.1	232.1	247.1	375.1	357.1	204.1	273.1	345.2	217.1	319.2	218.1			305.1	219	387.2	361.3	250	307.1	361.2
211105_096	211105_SP30_096.D	A344	299.1	292.1	204.1	262.2	219.1	248.1	245.1	232.1	247.1	375.1	357.1	204.1	273.1	345.2	217.1	319.2	218.1			305.1	219	387.2	361.3	250	307.1	361.2
211105_097	211105_SP30_097.D	B106	299.1	292.1	204.1	262.2	219.1	248.1	245.1	232.1	247.1	375.1	357.1	204.1	273.1	345.2	217.1	319.2	218.1			305.1	219	387.2	361.3	250	307.1	361.2
211105_098	211105_SP30_098.D	B97	299.1	292.1	204.1	262.2	219.1	248.1	245.1	232.1	247.1	375.1	357.1	204.1	273.1	345.2	217.1	319.2	218.1			305.1	219	387.2	361.3	250	307.1	361.2
211105_099	211105_SP30_099.D	NC348	299.1	292.1	204.1	262.2	219.1	248.1	245.1	232.1	247.1	375.1	357.1	204.1	273.1	345.2	217.1	319.2	218.1			305.1	219	387.2	361.3	250	307.1	361.2
211105_100	211105_SP30_100.D	L317	299.1	292.1	204.1	262.2	219.1	248.1	245.1	232.1	247.1	375.1	357.1	204.1	273.1	345.2	217.1	319.2	218.1			305.1	219	387.2	361.3	250	307.1	361.2
211105_101	211105_SP30_101.D	B97	299.1	292.1	204.1	262.2	219.1	248.1	245.1	232.1	247.1	375.1	357.1	204.1	273.1	345.2	217.1	319.2	218.1			305.1	219	387.2	361.3	250	307.1	361.2
211109_003	211109_SP30_003.D	YING-55	299.1	292.1	204.1	262.1	219.1	248.1	245.1	232.1	247.1	375.1	357.1	204.1	273.1	345.2	217.1	319.2	218.1	319.2	333.1	305.1	219	387.1	361.3	250.1	307.1	361.2
211109_004	211109_SP30_004.D	DKMBST	299.1	292.1	204.1	262.1	219.1	248.1	245.1	232.1	247.1	375.1	357.1	204.1	273.1	345.2	217.1	319.2	218.1	319.2	333.1	305.1	219	387.1	361.4	250.1	307.1	361.2
211109_005	211109_SP30_005.D	CML 154Q	299.1	292.1	204.1	262.1	219.1	248.1	245.1	232.1	247.1	375.1	357.1	204.1	273.1	345.2	217.1	319.2	218.1	319.2	333.1	305.1	219	387.1	361.2	250.1	307.1	361.2
211109_006	211109_SP30_006.D	A321	299.1	292.1	204.1	262.1	219.1	248.1	245.1	232.1	247.1	375.1	357.1	204.1	273.1	345.2	217.1	319.2	218.1	319.2	333.1	305.1	219	387.1	361.4	250.1	307.1	361.2
211109_007	211109_SP30_007.D	Mt42	299.1	292.1	204.1	262.1	219.1	248.1	245.1	232.1	247.1	375.1	357.1	204.1	273.1	345.2	217.1	319.2	218.1	319.2	333.1	305.1	219	387.1	361.2	250.1	307.1	361.2
211109_008	211109_SP30_008.D	L 135	299.1	292.1	204.1	262.1	219.1	248.1	245.1	232.1	247.1	375.1	357.1	204.1	273.1	345.2	217.1	319.2	218.1	319.2	333.1	305.1	219	387.1	361.3	250.1	307.1	361.2
211109_009	211109_SP30_009.D	W819G	299.1	292.1	204.1	262.1	219.1	248.1	245.1	232.1	247.1	375.1	357.1	204.1	273.1	345.2	217.1	319.2	218.1	319.2	333.1	305.1	219	387.1	361.3	250.1	307.1	361.2
211109_010	211109_SP30_010.D	B97	299.1	292.1	204.1	262.1	219.1	248.1	245.1	232.1	247.1	375.1	357.1	204.1	273.1	345.2	217.1	319.2	218.1	319.2	333.1	305.1	219	387.1	361.4	250.1	307.1	361.2
211109_011	211109_SP30_011.D	B97	299.1	292.1	204.1	262.1	219.1	248.1	245.1	232.1	247.1	375.1	357.1	204.1	273.1	345.2	217.1	319.2	218.1	319.1	333.1	305.1	219	387.1	361.4	250.1	307.1	361.2
211109_012	211109_SP30_012.D	MS224	299.1	292.1	204.1	262.1	219.1	248.1	245.1	232.1	247.1	375.1	357.1	204.1	273.1	345.2	217.1	319.2	218.1	319.2	333.1	305.1	219	387.1	361.4	250.1	307.1	361.2
211109_013	211109_SP30_013.D	CO258	299.1	292.1	204.1	262.1	219.1	248.1	245.1	232.1	247.1	375.1	357.1	204.1	273.1	345.2	217.1	319.2	218.1	319.2	333.1	305.1	219	387.1	361.4	250.1	307.1	361.2
211109_014	211109_SP30_014.D	LH225	299.1	292.1	204.1	262.1	219.1	248.1	245.1	232.1	247.1	375.1	357.1	204.1	273.1	345.2	217.1	319.2	218.1	319.2	333.1	305.1	219	387.1	361.3	250.1	307.1	361.2
211109_015	211109_SP30_015.D	TZU-CHIAO-HSI-WU 105	299.1	292.1	204.1	262.1	219.1	248.1	245.1	232.1	247.1	375.1	357.1	204.1	273.1	345.2	217.1	319.2	218.1	319.2	333.1	305.1	219	387.1	361.4	250.1	307.1	361.2
211109_016	211109_SP30_016.D	Va85	299.1	292.1	204.1	262.1	219.1	248.1	245.1	232.1	247.1	375.1	357.1	204.1	273.1	345.2	217.1	319.2	218.1	319.2	333.1	305.1	219	387.1	361.3	250.1	307.1	361.2
211109_017	211109_SP30_017.D	LH143 (Maintainer)	299		204	262.1	219.1	248.2	245.1		247.1	375.1	357	204.1	273.2	345.1	217.1	319.3	218.1	319.1		305.1	219	387.1	361.4			361.2
211109_019	211109_SP30_019.D	B97	299.1	292.1	204.1	262.1	219.1	248.1	245.1	232.1	247.1	375.1	357.1	204.1	273.1	345.2	217.1	319.2	218.1	319.2	333.1	305.1	219	387.1	361.3	250.1	307.1	361.2
211109_020	211109_SP30_020.D	B97	299.1	292.1	204.1	262.1	219.1	248.1	245.1	232.1	247.1	375.1	357.1	204.1	273.1	345.2	217.1	319.2	218.1	319.2	333.1	305.1	219	387.1	361.3	250.1	307.1	361.2
211109_021	211109_SP30_021.D	PHBB3	299.1	292.1	204.1	262.1	219.1	248.1	245.1	232.1	247.1	375.1	357.1	204.1	273.1	345.2	217.1	319.2	218.1	319.2	333.1	305.1	219	387.1	361.3	250.1	307.1	361.2
211109_022	211109_SP30_022.D	NC262	299.1	292.1	204.1	262.1	219.1	248.1	245.1	232.1	247.1	375.1	357.1	204.1	273.1	345.2	217.1	319.2	218.1	319.2	333.1	305.1	219	387.1	361.3	250.1	307.1	361.2
211109_023	211109_SP30_023.D	B97	299.1	292.1	204.1	262.1	219.1	248.1	245.1	232.1	247.1	375.1	357.1	204.1	273.1	345.2	217.1	319.2	218.1	319.2	333.1	305.1	219	387.1	361.3	250.1	307.1	361.2
211109_024	211109_SP30_024.D	WIL900	299.1	292.1	204.1	262.1	219.1	248.1	245.1	232.1	247.1	375.1	357.1	204.1	273.1	345.2	217.1	319.2	218.1	319.2	333.1	305.1	219	387.1	361.3	250.1	307.1	361.2
211109_025	211109_SP30_025.D	Mo39	299.1	292.1	204.1	262.1	219.1	248.1	245.1	232.1	247.1	375.1	357.1	204.1	273.1	345.2	217.1	319.2	218.1	319.2	333.1	305.1	219	387.1	361.3	250.1	307.1	361.2
211109_026	211109_SP30_026.D	MS226	299.1	292.1	204.1	262.1	219.1	248.1	245.1	232.1	247.1	375.1	357.1	204.1	273.1	345.2	217.1	319.2	218.1	319.2	333.1	305.1	219	387.1	361.3	250	307.1	361.2
211109_027	211109_SP30_027.D	PHAW6	299.1	292.1	204.1	262.1	219.1	248.1	245.1	232.1	247.1	375.1	357.1	204.1	273.1	345.2	217.1	319.2	218.1	319.2	333.1	305.1	219	387.1	361.3	250.1	307.1	361.2
211109_028	211109_SP30_028.D	B42	299.1	292.1	204.1	262.1	219.1	248.1	245.1	232.1	247.1	375.1	357.1	204.1	273.1	345.2	217.1	319.2	218.1	319.2	333.1	305.1	219	387.1	361.3	250.1	307.1	361.2
211109_052	211109_SP30_052.D	NKH8431	299.1	292.1	204.1	262.1	219.1	248.1	245.1	232.1	247.1	375.1	357.1	204.1	273.1	345.2	217.1	319.2	218.1	319.1	333.1	305.1	219	387.1	361.3	250.1	307.1	361.2
211109_053	211109_SP30_053.D	DK91IFC2	299.1	292.1	204.1	262.1	219.1	248.1	245.1	232.1	247.1	375.1	357.1	204.1	273.1	345.2	217.1	319.2	218.1	319.2	333.1	305.1	219	387.1	361.3	250.1	307.1	361.2
211109_054	211109_SP30_054.D	DK6M502A	299.1	292.1	204.1	262.1	219.1	248.1	245.1	232.1	247.1	375.1	357.1	204.1	273.1	345.2	217.1	319.2	218.1	319.2	333.1	305.1	219	387.1	361.4	250.1	307.1	361.2
211109_055	211109_SP30_055.D	A15	299.1	292.1	204.1	262.1	219.1	248.1	245.1	232.1	247.1	375.1	357.1	204.1	273.1	345.2	217.1	319.2	218.1	319.1	333.1	305.1	219	387.1	361.3	250.1	307.1	361.2
211109_056	211109_SP30_056.D	B97	299.1	292.1	204.1	262.1	219.1	248.1	245.1	232.1	247.1	375.1	357.1	204.1	273.1	345.2	217.1	319.2	218.1	319.1	333.1	305.1	219	387.1	361.3	250.1	307.1	361.2
211109_057	211109_SP30_057.D	CO245	299.1	292.1	204.1	262.1	219.1	248.1	245.1	232.1	247.1	375.1	357.1	204.1	273.1	345.2	217.1	319.2	218.1		333.1	305.1	219	387.1	361.3	250.1	307.1	361.2
211109_058	211109_SP30_058.D	W810G	299.1	292.1	204.1	262.1	219.1	248.1	245.1	232.1	247.1	375.1	357.1	204.1	273.1	345.2	217.1	319.2	218.1	319.2	333.1	305.1	219	387.1	361.3	250.1	307.1	361.2
211109_059	211109_SP30_059.D	NC294	299.1	292.1	204.1	262.1	219.1	248.1	245.1	232.1	247.1	375.1	357.1	204.1	273.1	345.2	217.1	319.2	218.1	319.2	333.1	305.1	219	387.1	361.3	250.1	307.1	361.2
211109_060	211109_SP30_060.D	PHT10	299.1	292.1	204.1	262.1	219.1	248.1	245.1	232.1	247.1	375.1	357.1	204.1	273.1	345.2	217.1	319.2	218.1	319.2	333.1	305.1	219	387.1	361.3	250.1	307.1	361.2
211109_061	211109_SP30_061.D	B97	299.1	292.1	204.1	262.1	219.1	248.1	245.1	232.1	247.1	375.1	357.1	204.1	273.1	345.2	217.1	319.2	218.1	319.2	333.1	305.1	219	387.1	361.3	250.1	307.1	361.2
211109_062	211109_SP30_062.D	PHP85	299.1	292.1	204.1	262.1	219.1	248.1	245.1	232.1	247.1	375.1	357.1	204.1	273.1	345.2	217.1	319.2	218.1		333.1	305.1	219	387.1	361.3	250.1	307.1	361.2
211109_063	211109_SP30_063.D	YE-CHI-HUNG	299.1	292.1	204.1	262.1	219.1	248.1	245.1	232.1	247.1	375.1	357.1	204.1	273.1	345.2	217.1	319.2	218.1	319.1	333.1	305.1	219	387.1	361.4	250.1	307.1	361.2
211109_064	211109_SP30_064.D	B64	299.1	292.1	204.1	262.1	219.1	248.1	245.1	232.1	247.1	375.1	357.1	204.1	273.1	345.2	217.1	319.2	218.1	319.2	333.1	305.1	219	387.1	361.3	250.1	307.1	361.2
211109_065	211109_SP30_065.D	NC230	299.1	292.1	204.1	262.1	219.1	248.1	245.1	232.1	247.1	375.1	357.1	204.1	273.1	345.2	217.1	319.2	218.1	319.2	333.1	305.1	219	387.1	361.4	250.1	307.1	361.2
211109_066	211109_SP30_066.D	ND245	299.1	292.1	204.1	262.1	219.1	248.1	245.1	232.1	247.1	375.1	357.1	204.1	273.1	345.2	217.1	319.2	218.1	319.2	333.1	305.1	219	387.1	361.3	250.1	307.1	361.2
211109_067	211109_SP30_067.D	INBRED 141	299.1	292.1	204.1	262.1	219.1	248.1	245.1	232.1	247.1	375.1	357.1	204.1	273.1	345.2	217.1	319.2	218.1	319.2	333.1	305.1	219	387.1	361.3	250.1	307.1	361.2
211109_068	211109_SP30_068.D	Hi26	299.1	292.1	204.1	262.1	219.1	248.1	245.1	232.1	247.1	375.1	357.1	204.1	273.1	345.2	217.1	319.2	218.1	319.2	333.1	305.1	219	387.1	361.4	250.1	307.1	361.2
211109_069	211109_SP30_069.D	LH82	299.1	292.1	204.1	262.1	219.1	248.1	245.1	232.1	247.1	375.1	357.1	204.1	273.1	345.2	217.1	319.2	218.1	319.1	333.1	305.1	219	387.1	361.3	250.1	307.1	361.2
211109_070	211109_SP30_070.D	A619	299.1	292.1	204.1	262.1	219.1	248.1	245.1	232.1	247.1	375.1	357.1	204.1	273.1	345.2	217.1	319.2	218.1	319.1	333.1	305.1	219	387.1	361.3	250.1	307.1	361.2
211109_071	211109_SP30_071.D	CL17	299.1		204.2	262.2	219.1	248.1	245.1	232.1	247.3	375.4	357	204.2		345.2	217.1	319.3	218.2		333.3	305.2	219.1	387.1	361.3	250.2	307.3
211109_072	211109_SP30_072.D	B97	299.1	292.1	204.1	262.1	219.1	248.1	245.1	232.1	247.1	375.1	357.1	204.1	273.1	345.2	217.1	319.2	218.1	319.2	333.1	305.1	219	387.1	361.3	250.1	307.1	361.2
211109_073	211109_SP30_073.D	R134	299.1	292.1	204.1	262.1	219.1	248.1	245.1	232.1	247.1	375.1	357.1	204.1	273.1	345.2	217.1	319.2	218.1	319.2	333.1	305.1	219	387.1	361.3	250.1	307.1	361.2
211109_074	211109_SP30_074.D	N527	299.1	292.1	204.1	262.1	219.1	248.1	245.1	232.1	247.1	375.1	357.1	204.1	273.1	345.2	217.1	319.2	218.1	319.2	333.1	305.1	219	387.1	361.4	250.1	307.1	361.2
211109_075	211109_SP30_075.D	N193	299.1	292.1	204.1	262.1	219.1	248.1	245.1	232.1	247.1	375.1	357.1	204.1	273.1	345.2	217.1	319.2	218.1	319.2	333.1	305.1	219	387.1	361.4	250.1	307.1	361.2
211109_076	211109_SP30_076.D	W604S	299.1	292.1	204.1	262.1	219.1	248.1	245.1	232.1	247.1	375.1	357.1	204.1	273.1	345.2	217.1	319.2	218.1	319.2	333.1	305.1	219	387.1	361.3	250.1	307.1	361.2
211109_077	211109_SP30_077.D	W812G	299.1	292.1	204.1	262.1	219.1	248.1	245.1	232.1	247.1	375.1	357.1	204.1	273.1	345.2	217.1	319.2	218.1	319.1	333.1	305.1	219	387.1	361.2	250.1	307.1	361.2
211109_100	211109_SP30_100.D	LH61	299.1	292.1	204.1	262.1	219.1	248.1	245.1	232.1	247.1	375.1	357.1	204.1	273.1	345.2	217.1	319.2	218.1	319.2	333.1	305.1	219	387.1	361.3	250.1	307.1	361.2
211109_101	211109_SP30_101.D	PHR58	299.1	292.1	204.1	262.1	219.1	248.1	245.1	232.1	247.1	375.1	357.1	204.1	273.1	345.2	217.1	319.2	218.1	319.1	333.1	305.1	219	387.1	361.3	250.1	307.1	361.2
211109_29	211109_SP30_29.D	LH198	299.1	292.1	204.1	262.1	219.1	248.1	245.1	232.1	247.1	375.1	357.1	204.1	273.1	345.2	217.1	319.2	218.1	319.2	333.1	305.1	219	387.1	361.4	250.1	307.1	361.2
211109_30	211109_SP30_30.D	ND230	299.1	292.1	204.1	262.1	219.1	248.1	245.1	232.1	247.1	375.1	357.1	204.1	273.1	345.2	217.1	319.2	218.1	319.1	333.1	305.1	219	387.1	361.4	250.1	307.1	361.2
211109_31	211109_SP30_31.D	B77	299.1	292.1	204.1	262.1	219.1	248.1	245.1	232.1	247.1	375.1	357.1	204.1	273.1	345.2	217.1	319.2	218.1	319.2	333.1	305.1	219	387.1	361.3	250.1	307.1	361.2
211109_32	211109_SP30_32.D	N201	299.1	292.1	204.1	262.1	219.1	248.1	245.1	232.1	247.1	375.1	357.1	204.1	273.1	345.2	217.1	319.2	218.1	319.1	333.1	305.1	219	387.1	361.3	250.1	307.1	361.2
211109_33	211109_SP30_33.D	M37W	299.1	292.1	204.1	262.1	219.1	248.1	245.1	232.1	247.1	375.1	357.1	204.1	273.1	345.2	217.1	319.2	218.1	319.2	333.1	305.1	219	387.1	361.3	250.1	307.1	361.2
211109_34	211109_SP30_34.D	W813G	299.1	292.1	204.1	262.1	219.1	248.1	245.1	232.1	247.1	375.1	357.1	204.1	273.1	345.2	217.1	319.2	218.1	319.1	333.1	305.1	219	387.1	361.3	250.1	307.1	361.2
211109_35	211109_SP30_35.D	A548	299.1	292.1	204.1	262.1	219.1	248.1	245.1	232.1	247.1	375.1	357.1	204.1	273.1	345.2	217.1	319.2	218.1	319.2	333.1	305.1	219	387.1	361.3	250.1	307.1	361.2
211109_36	211109_SP30_36.D	4F-306 108	299.1	292.1	204.1	262.1	219.1	248.1	245.1	232.1	247.1	375.1	357.1	204.1	273.1	345.2	217.1	319.2	218.1	319.2	333.1	305.1	219	387.1	361.4	250.1	307.1	361.2
211109_37	211109_SP30_37.D	YANG	299.1	292.1	204.1	262.1	219.1	248.1	245.1	232.1	247.1	375.1	357.1	204.1	273.1	345.2	217.1	319.2	218.1	319.2	333.1	305.1	219	387.1	361.2	250.1	307.1	361.2
211109_38	211109_SP30_38.D	LH204	299.1	292.1	204.1	262.1	219.1	248.1	245.1	232.1	247.1	375.1	357.1	204.1	273.1	345.2	217.1	319.2	218.1	319.2	333.1	305.1	219	387.1	361.3	250.1	307.1	361.2
211109_39	211109_SP30_39.D	LH195	299.1	292.1	204.1	262.1	219.1	248.1	245.1	232.1	247.1	375.1	357.1	204.1	273.1	345.2	217.1	319.2	218.1	319.2	333.1	305.1	219	387.1	361.4	250.1	307.1	361.2
211109_40	211109_SP30_40.D	N534	299.1	292.1	204.1	262.1	219.1	248.1	245.1	232.1	247.1	375.1	357.1	204.1	273.1	345.2	217.1	319.2	218.1	319.2	333.1	305.1	219	387.1	361.3	250.1	307.1	361.2
211109_41	211109_SP30_41.D	NK807	299.1	292.1	204.1	262.1	219.1	248.1	245.1	232.1	247.1	375.1	357.1	204.1	273.1	345.2	217.1	319.2	218.1	319.2	333.1	305.1	219	387.1	361.2	250.1	307.1	361.2
211109_42	211109_SP30_42.D	NY6371	299.1	292.1	204.1	262.1	219.1	248.1	245.1	232.1	247.1	375.1	357.1	204.1	273.1	345.2	217.1	319.2	218.1	319.2	333.1	305.1	219	387.1	361.4	250.1	307.1	361.2
211109_43	211109_SP30_43.D	Mo15W	299.1	292.1	204.1	262.1	219.1	248.1	245.1	232.1	247.1	375.1	357.1	204.1	273.1	345.2	217.1	319.2	218.1	319.1	333.1	305.1	219	387.1	361.3	250.1	307.1	361.2
211109_44	211109_SP30_44.D	A797NW	299.1	292.1	204.1	262.1	219.1	248.1	245.1	232.1	247.1	375.1	357.1	204.1	273.1	345.2	217.1	319.2	218.1	319.1	333.1	305.1	219	387.1	361.3	250.1	307.1	361.2
211109_45	211109_SP30_45.D	PHW80	299.1	292.1	204.1	262.1	219.1	248.1	245.1	232.1	247.1	375.1	357.1	204.1	273.1	345.2	217.1	319.2	218.1	319.2	333.1	305.1	219	387.1	361.4	250.1	307.1	361.2
211109_46	211109_SP30_46.D	CI 21E	299.1	292.1	204.1	262.1	219.1	248.1	245.1	232.1	247.1	375.1	357.1	204.1	273.1	345.2	217.1	319.2	218.1	319.1	333.1	305.1	219	387.1	361.3	250.1	307.1	361.2
211109_47	211109_SP30_47.D	LH192	299.1	292.1	204.1	262.1	219.1	248.1	245.1	232.1	247.1	375.1	357.1	204.1	273.1	345.2	217.1	319.2	218.1	319.2	333.1	305.1	219	387.1	361.3	250.1	307.1	361.2
211109_48	211109_SP30_48.D	LH250	299.1	292.1	204.1	262.1	219.1	248.1	245.1	232.1	247.1	375.1	357.1	204.1	273.1	345.2	217.1	319.2	218.1	319.1	333.1	305.1	219	387.1	361.3	250.1	307.1	361.2
211109_49	211109_SP30_49.D	PHW43	299.1	292.1	204.1	262.1	219.1	248.1	245.1	232.1	247.1	375.1	357.1	204.1	273.1	345.2	217.1	319.2	218.1	319.2	333.1	305.1	219	387.1	361.3	250.1	307.1	361.2
211109_50	211109_SP30_50.D	A556	299.1	292.1	204.1	262.1	219.1	248.1	245.1	232.1	247.1	375.1	357.1	204.1	273.1	345.2	217.1	319.2	218.1	319.2	333.1	305.1	219	387.1	361.3	250.1	307.1	361.2
211109_78	211109_SP30_78.D	R113	299.1	292.1	204.1	262.1	219.1	248.1	245.1	232.1	247.1	375.1	357.1	204.1	273.1	345.2	217.1	319.2	218.1	319.2	333.1	305.1	219	387.1	361.3	250.1	307.1	361.2
211109_79	211109_SP30_79.D	DK2FADB	299.1	292.1	204.1	262.1	219.1	248.1	245.1	232.1	247.1	375.1	357.1	204.1	273.1	345.2	217.1	319.2	218.1	319.1	333.1	305.1	219	387.1	361.4	250.1	307.1	361.2
211109_80	211109_SP30_80.D	CO257	299.1	292.1	204.1	262.1	219.1	248.1	245.1	232.1	247.1	375.1	357.1	204.1	273.1	345.2	217.1	319.2	218.1	319.1	333.1	305.1	219	387.1	361.3	250.1	307.1	361.2
211109_81	211109_SP30_81.D	K64	299.1	292.1	204.1	262.1	219.1	248.1	245.1	232.1	247.1	375.1	357.1	204.1	273.1	345.2	217.1	319.2	218.1	319.2	333.1	305.1	219	387.1	361.2	250.1	307.1	361.2
211109_82	211109_SP30_82.D	SD15	299.1	292.1	204.1	262.1	219.1	248.1	245.1	232.1	247.1	375.1	357.1	204.1	273.1	345.2	217.1	319.2	218.1		333.1	305.1	219	387.1	361.4	250.1	307.1	361.2
211109_83	211109_SP30_83.D	LH260	299.1	292.1	204.1	262.1	219.1	248.1	245.1	232.1	247.1	375.1	357.1	204.1	273.1	345.2	217.1	319.2	218.1	319.2	333.1	305.1	219	387.1	361.3	250.1	307.1	361.2
211109_84	211109_SP30_84.D	CO106	299.1	292.1	204.1	262.1	219.1	248.1	245.1	232.1	247.1	375.1	357.1	204.1	273.1	345.2	217.1	319.2	218.1	319.2	333.1	305.1	219	387.1	361.4	250.1	307.1	361.2
211109_85	211109_SP30_85.D	A239	299.1	292.1	204.1	262.1	219.1	248.1	245.1	232.1	247.1	375.1	357.1	204.1	273.1	345.2	217.1	319.2	218.1	319.2	333.1	305.1	219	387.1	361.3	250.1	307.1	361.2
211109_86	211109_SP30_86.D	A415-1-3 INBRED	299.1	292.1	204.1	262.1	219.1	248.1	245.1	232.1	247.1	375.1	357.1	204.1	273.1	345.2	217.1	319.2	218.1	319.1	333.1	305.1	219	387.1	361.3	250.1	307.1	361.2
211109_87	211109_SP30_87.D	INBRED 309	299.1	292.1	204.1	262.1	219.1	248.1	245.1	232.1	247.1	375.1	357.1	204.1	273.1	345.2	217.1	319.2	218.1	319.2	333.1	305.1	219	387.1	361.3	250.1	307.1	361.2
211109_88	211109_SP30_88.D	B97	299.1	292.1	204.1	262.1	219.1	248.1	245.1	232.1	247.1	375.1	357.1	204.1	273.1	345.2	217.1	319.2	218.1	319.2	333.1	305.1	219	387.1	361.3	250.1	307.1	361.2
211109_89	211109_SP30_89.D	FR19	299.1	292.1	204.1	262.1	219.1	248.1	245.1	232.1	247.1	375.1	357.1	204.1	273.1	345.2	217.1	319.2	218.1	319.2	333.1	305.1	219	387.1	361.3	250.1	307.1	361.2
211109_90	211109_SP30_90.D	HP301	299.1	292.1	204.1	262.1	219.1	248.1	245.1	232.1	247.1	375.1	357.1	204.1	273.1	345.2	217.1	319.2	218.1	319.1	333.1	305.1	219	387.1	361.4	250.1	307.1	361.2
211109_92	211109_SP30_92.D	PHK76	299.1	292.1	204.1	262.1	219.1	248.1	245.1	232.1	247.1	375.1	357.1	204.1	273.1	345.2	217.1	319.2	218.1	319.1	333.1	305.1	219	387.1	361.3	250.1	307.1	361.2
211109_93	211109_SP30_93.D	Sg 1533	299.1	292.1	204.1	262.1	219.1	248.1	245.1	232.1	247.1	375.1	357.1	204.1	273.1	345.2	217.1	319.2	218.1	319.2	333.1	305.1	219	387.1	361.2	250.1	307.1	361.2
211109_94	211109_SP30_94.D	CO255	299.1	292.1	204.1	262.1	219.1	248.1	245.1	232.1	247.1	375.1	357.1	204.1	273.1	345.2	217.1	319.2	218.1	319.2	333.1	305.1	219	387.1	361.4	250.1	307.1	361.2
211109_95	211109_SP30_95.D	Mo7	299.1	292.1	204.1	262.1	219.1	248.1	245.1	232.1	247.1	375.1	357.1	204.1	273.1	345.2	217.1	319.2	218.1	319.1	333.1	305.1	219	387.1	361.4	250.1	307.1	361.2
211109_96	211109_SP30_96.D	F115	299.1	292.1	204.1	262.1	219.1	248.1	245.1	232.1	247.1	375.1	357.1	204.1	273.1	345.2	217.1	319.2	218.1	319.2	333.1	305.1	219	387.1	361.2	250.1	307.1	361.2
211109_97	211109_SP30_97.D	A619	299.1	292.1	204.1	262.1	219.1	248.1	245.1	232.1	247.1	375.1	357.1	204.1	273.1	345.2	217.1	319.2	218.1	319.2	333.1	305.1	219	387.1	361.2	250.1	307.1	361.2
211109_99	211109_SP30_99.D	PHK35	299.1	292.1	204.1	262.1	219.1	248.1	245.1	232.1	247.1	375.1	357.1	204.1	273.1	345.2	217.1	319.2	218.1	319.2	333.1	305.1	219	387.1	361.4	250.1	307.1	361.2
211112_003	211112_SP30_003.D	Oh7B	299.1	292.1	204.1	262.1	219.1	248.1	245.1	232.1	247.1	375.1	357.1	204.1	273.1	345.2	217.1	319.2	218.1	319.1	333.1	305.1	219	387.1	361.2	250.1	307.1	361.2
211112_004	211112_SP30_004.D	H124w	299.1	292.1	204.1	262.1	219.1	248.1	245.1	232.1	247.1	375.1	357.1	204.1	273.1	345.2	217.1	319.2	218.1	319.1	333.1	305.1	219	387.1	361.3	250.1	307.1	361.2
211112_005	211112_SP30_005.D	Sg 18	299.1	292.1	204.1	262.1	219.1	248.1	245.1	232.1	247.1	375.1	357.1	204.1	273.1	345.2	217.1	319.2	218.1	319.1	333.1	305.1	219	387.1	361.4	250.1	307.1	361.2
211112_006	211112_SP30_006.D	DK78551S	299.1	292.1	204.1	262.1	219.1	248.1	245.1	232.1	247.1	375.1	357.1	204.1	273.1	345.2	217.1	319.2	218.1	319.1	333.1	305.1	219	387.1	361.3	250.1	307.1	361.2
211112_007	211112_SP30_007.D	NORTH 7	299.1	292.1	204.1	262.1	219.1	248.1	245.1	232.1	247.1	375.1	357.1	204.1	273.1	345.2	217.1	319.2	218.1	319.2	333.1	305.1	219	387.1	361.4	250.1	307.1	361.2
211112_008	211112_SP30_008.D	A508	299.1	292.1	204.1	262.1	219.1	248.1	245.1	232.1	247.1	375.1	357.1	204.1	273.1	345.2	217.1	319.2	218.1	319.1	333.1	305.1	219	387.1	361.3	250.1	307.1	361.2
211112_009	211112_SP30_009.D	B97	299.1	292.1	204.1	262.1	219.1	248.1	245.1	232.1	247.1	375.1	357.1	204.1	273.1	345.2	217.1	319.2	218.1	319.1	333.1	305.1	219	387.1	361.3	250.1	307.1	361.2
211112_010	211112_SP30_010.D	B85	299.1	292.1	204.1	262.1	219.1	248.1	245.1	232.1	247.1	375.1	357.1	204.1	273.1	345.2	217.1	319.2	218.1	319.1	333.1	305.1	219	387.1	361.4	250.1	307.1	361.2
211112_011	211112_SP30_011.D	Pa405	299.1	292.1	204.1	262.1	219.1	248.1	245.1	232.1	247.1	375.1	357.1	204.1	273.1	345.2	217.1	319.2	218.1	319.1	333.1	305.1	219	387.1	361.3	250.1	307.1	361.2
211112_012	211112_SP30_012.D	NY 159 (Neveh Yaar)	299.1	292.1	204.1	262.1	219.1	248.1	245.1	232.1	247.1	375.1	357.1	204.1	273.1	345.2	217.1	319.2	218.1	319.1	333.1	305.1	219	387.1	361.4	250.1	307.1	361.2
211112_013	211112_SP30_013.D	B97	299.1	292.1	204.1	262.1	219.1	248.1	245.1	232.1	247.1	375.1	357.1	204.1	273.1	345.2	217.1	319.2	218.1	319.1	333.1	305.1	219	387.1	361.3	250.1	307.1	361.2
211112_014	211112_SP30_014.D	LH186	299.1	292.1	204.1	262.1	219.1	248.1	245.1	232.1	247.1	375.1	357.1	204.1	273.1	345.2	217.1	319.2	218.1	319.1	333.1	305.1	219	387.1	361.3	250.1	307.1	361.2
211112_015	211112_SP30_015.D	DKFBLA	299.1	292.1	204.1	262.1	219.1	248.1	245.1	232.1	247.1	375.1	357.1	204.1	273.1	345.2	217.1	319.2	218.1	319.1	333.1	305.1	219	387.1	361.4	250.1	307.1	361.2
211112_016	211112_SP30_016.D	NC324	299.1	292.1	204.1	262.1	219.1	248.1	245.1	232.1	247.1	375.1	357.1	204.1	273.1	345.2	217.1	319.2	218.1		333.1	305.1	219	387.1	361.3	250.1	307.1	361.2
211112_017	211112_SP30_017.D	C15	299.1	292.1	204.1	262.1	219.1	248.1	245.1	232.1	247.1	375.1	357.1	204.1	273.1	345.2	217.1	319.2	218.1	319.1	333.1	305.1	219	387.1	361.3	250.1	307.1	361.2
211112_018	211112_SP30_018.D	Va14	299.1	292.1	204.1	262.1	219.1	248.1	245.1	232.1	247.1	375.1	357.1	204.1	273.1	345.2	217.1	319.2	218.1	319.1	333.1	305.1	219	387.1	361.3	250.1	307.1	361.2
211112_019	211112_SP30_019.D	ND249	299.1	292.1	204.1	262.1	219.1	248.1	245.1	232.1	247.1	375.1	357.1	204.1	273.1	345.2	217.1	319.2	218.1	319.1	333.1	305.1	219	387.1	361.4	250.1	307.1	361.2
211112_020	211112_SP30_020.D	LH128	299.1	292.1	204.1	262.1	219.1	248.1	245.1	232.1	247.1	375.1	357.1	204.1	273.1	345.2	217.1	319.2	218.1	319.1	333.1	305.1	219	387.1	361.4	250.1	307.1	361.2
211112_021	211112_SP30_021.D	NC304	299.1	292.1	204.1	262.1	219.1	248.1	245.1	232.1	247.1	375.1	357.1	204.1	273.1	345.2	217.1	319.2	218.1	319.1	333.1	305.1	219	387.1	361.3	250.1	307.1	361.2
211112_022	211112_SP30_022.D	Huobai	299.1	292.1	204.1	262.1	219.1	248.1	245.1	232.1	247.1	375.1	357.1	204.1	273.1	345.2	217.1	319.2	218.1	319.1	333.1	305.1	219	387.1	361.3	250.1	307.1	361.2
211112_023	211112_SP30_023.D	K148	299.1	292.1	204.1	262.1	219.1	248.1	245.1	232.1	247.1	375.1	357.1	204.1	273.1	345.2	217.1	319.2	218.1	319.1	333.1	305.1	219	387.1	361.3	250.1	307.1	361.2
211112_025	211112_SP30_025.D	B101	299.1	292.1	204.1	262.1	219.1	248.1	245.1	232.1	247.1	375.1	357.1	204.1	273.1	345.2	217.1	319.2	218.1	319.1	333.1	305.1	219	387.1	361.3	250.1	307.1	361.2
211112_026	211112_SP30_026.D	CQ806	299.1	292.1	204.1	262.1	219.1	248.1	245.1	232.1	247.1	375.1	357.1	204.1	273.1	345.2	217.1	319.2	218.1	319.1	333.1	305.1	219	387.1	361.3	250.1	307.1	361.2
211112_027	211112_SP30_027.D	W802G	299.1	292.1	204.1	262.1	219.1	248.1	245.1	232.1	247.1	375.1	357.1	204.1	273.1	345.2	217.1	319.2	218.1	319.1	333.1	305.1	219	387.1	361.4	250.1	307.1	361.2
211112_028	211112_SP30_028.D	B97	299.1	292.1	204.1	262.1	219.1	248.1	245.1	232.1	247.1	375.1	357.1	204.1	273.1	345.2	217.1	319.2	218.1	319.1	333.1	305.1	219	387.1	361.3	250.1	307.1	361.2
211112_052	211112_SP30_052.D	B97	299.1	292.1	204.1	262.1	219.1	248.1	245.1	232.1	247.2	375.1	357.1	204.1	273.1	345.2	217.1	319.2	218.1	319.1	333.2	305.1	219	387	361.3	250	307.1	361.2
211112_053	211112_SP30_053.D	B97	299.1	292.1	204.1	262.1	219.1	248.1	245.1	232.1	247.1	375.1	357.1	204.1	273.1	345.2	217.1	319.2		319.1	333.1	305.1	219	387.1	361.3	250.1	307.1	361.2
211112_054	211112_SP30_054.D	PHP55	299.1	292.1	204.1	262.1	219.1	248.1	245.1	232.1	247.1	375.1	357.1	204.1	273.1	345.2	217.1	319.2	218.1	319.1	333.1	305.1	219	387.1	361.4	250.1	307.1	361.2
211112_055	211112_SP30_055.D	CG10	299.1	292.1	204.1	262.1	219.1	248.1	245.1	232.1	247.1	375.1	357.1	204.1	273.1	345.2	217.1	319.2	218.1	319.1	333.1	305.1	219	387.1	361.3	250.1	307.1	361.2
211112_057	211112_SP30_057.D	Chi-tan 120	299.1	292.1	204.1	262.1	219.1	248.1	245.1	232.1	247.1	375.1	357.1	204.1	273.1	345.2	217.1	319.2	218.1	319.1	333.1	305.1	219	387.1	361.4	250.1	307.1	361.2
211112_058	211112_SP30_058.D	R30	299.1	292.1	204.1	262.1	219.1	248.1	245.1	232.1	247.1	375.1	357.1	204.1	273.1	345.2	217.1	319.2	218.1	319.1	333.1	305.1	219	387.1	361.4	250.1	307.1	361.2
211112_059	211112_SP30_059.D	MS200	299.1	292.1	204.1	262.1	219.1	248.1	245.1	232.1	247.1	375.1	357.1	204.1	273.1	345.2	217.1	319.2	218.1	319.1	333.1	305.1	219	387.1	361.3	250.1	307.1	361.2
211112_060	211112_SP30_060.D	PHKM5	299.1	292.1	204.1	262.1	219.1	248.1	245.1	232.1	247.1	375.1	357.1	204.1	273.1	345.2	217.1	319.2	218.1	319.1	333.1	305.1	219	387.1	361.3	250.1	307.1	361.2
211112_061	211112_SP30_061.D	Pa762	299.1	292.1	204.1	262.1	219.1	248.1	245.1	232.1	247.1	375.1	357.1	204.1	273.1	345.2	217.1	319.2	218.1	319.1	333.1	305.1	219	387.1	361.3	250.1	307.1	361.2
211112_062	211112_SP30_062.D	A401	299.1	292.1	204.1	262.1	219.1	248.1	245.1	232.1	247.1	375.1	357.1	204.1	273.1	345.2	217.1	319.2	218.1	319.1	333.1	305.1	219	387.1	361.2	250.1	307.1	361.2
211112_063	211112_SP30_063.D	PHJ33	299.1	292.1		262.1	219.1	248.1	245.1	232.1	247.1	375.1	357.1	204.1	273.1	345.2	217.1	319.2	218.1	319.1	333.1	305.1	219	387.1	361.3	250.1	307.1	361.2
211112_064	211112_SP30_064.D	B97	299.1	292.1	204.1	262.1	219.1	248.1	245.1	232.1	247.1	375.1	357.1	204.1	273.1	345.2	217.1	319.2	218.1	319.1	333.1	305.1	219	387.1	361.2	250.1	307.1	361.2
211112_065	211112_SP30_065.D	AM0776	299.1	292.1	204.1	262.1	219.1	248.1	245.1	232.1	247.1	375.1	357.1	204.1	273.1	345.2	217.1	319.2	218.1	319.1	333.1	305.1	219	387.1	361.4	250.1	307.1	361.2
211112_066	211112_SP30_066.D	PHG29	299.1	292.1	204.1	262.1	219.1	248.1	245.1	232.1	247.1	375.1	357.1	204.1	273.1	345.2	217.1	319.2	218.1	319.1	333.1	305.1	219	387.1	361.2	250.1	307.1	361.2
211112_067	211112_SP30_067.D	ICI 893	299.1	292.1	204.1	262.1	219.1	248.1	245.1	232.1	247.1	375.1	357.1	204.1	273.1	345.2	217.1	319.2	218.1	319.1	333.1	305.1	219	387.1	361.3	250.1	307.1	361.2
211112_069	211112_SP30_069.D	LH127	299.1	292.1	204.1	262.1	219.1	248.1	245.1	232.1	247.1	375.1	357.1	204.1	273.1	345.2	217.1	319.2	218.1	319.1	333.1	305.1	219	387.1	361.3	250.1	307.1	361.2
211112_070	211112_SP30_070.D	PHGV6	299.1	292.1	204.1	262.1	219.1	248.1	245.1	232.1	247.1	375.1	357.1	204.1	273.1	345.2	217.1	319.2	218.1	319.1	333.1	305.1	219	387.1	361.3	250.1	307.1	361.2
211112_071	211112_SP30_071.D	DK78002A	299.1	292.1	204.1	262.1	219.1	248.1	245.1	232.1	247.1	375.1	357.1	204.1	273.1	345.2	217.1	319.2	218.1	319.1	333.1	305.1	219	387.1	361.3	250.1	307.1	361.2
211112_072	211112_SP30_072.D	PHK29	299.1	292.1	204.1	262.1	219.1	248.1	245.1	232.1	247.1	375.1	357.1	204.1	273.1	345.2	217.1	319.2	218.1	319.1	333.1	305.1	219	387.1	361.4	250.1	307.1	361.2
211112_073	211112_SP30_073.D	YELLOW 3-4	299.1	292.1	204.1	262.1	219.1	248.1	245.1	232.1	247.1	375.1	357.1	204.1	273.1	345.2	217.1	319.2	218.1	319.1	333.1	305.1	219	387.1	361.3	250.1	307.1	361.2
211112_074	211112_SP30_074.D	W182B	299.1	292.1	204.1	262.1	219.1	248.1	245.1	232.1	247.1	375.1	357.1	204.1	273.1	345.2	217.1	319.2	218.1	319.1	333.1	305.1	219	387.1	361.3	250.1	307.1	361.2
211112_075	211112_SP30_075.D	PHG80	299.1	292.1	204.1	262.1	219.1	248.1	245.1	232.1	247.1	375.1	357.1	204.1	273.1	345.2	217.1	319.2	218.1	319.1	333.1	305.1	219	387.1	361.3	250.1	307.1	361.2
211112_076	211112_SP30_076.D	CO125	299.1	292.1	204.1	262.1	219.1	248.1	245.1	232.1	247.1	375.1	357.1	204.1	273.1	345.2	217.1	319.2	218.1	319.1	333.1	305.1	219	387.1	361.2	250.1	307.1	361.2
211112_29	211112_SP30_29.D	PHHH9	299.1	292.1	204.1	262.1	219.1	248.1	245.1	232.1	247.1	375.1	357.1	204.1	273.1	345.2	217.1	319.2	218.1	319.1	333.1	305.1	219	387.1	361.3	250.1	307.1	361.2
211112_30	211112_SP30_30.D	FC46	299.1	292.1	204.1	262.1	219.1	248.1	245.1	232.1	247.1	375.1	357.1	204.1	273.1	345.2	217.1	319.2	218.1	319.1	333.1	305.1	219	387.1	361.3	250.1	307.1	361.2
211112_31	211112_SP30_31.D	Mo16W	299.1	292.1	204.1	262.1	219.1	248.1	245.1	232.1	247.1	375.1	357.1	204.1	273.1	345.2	217.1	319.2	218.1	319.1	333.1	305.1	219	387.1	361.3	250.1	307.1	361.2
211112_32	211112_SP30_32.D	W603S	299.1	292.1	204.1	262.1	219.1	248.1	245.1	232.1	247.1	375.1	357.1	204.1	273.1	345.2	217.1	319.2	218.1	319.1	333.1	305.1	219	387.1	361.4	250.1	307.1	361.2
211112_33	211112_SP30_33.D	DKIBB14	299.1	292.1	204.1	262.1	219.1	248.1	245.1	232.1	247.1	375.1	357.1	204.1	273.1	345.2	217.1	319.2	218.1	319.1	333.1	305.1	219	387.1	361.3	250.1	307.1	361.2
211112_34	211112_SP30_34.D	CML 322	299.1	292.1	204.1	262.1	219.1	248.1	245.1	232.1	247.1	375.1	357.1	204.1	273.1	345.2	217.1	319.2	218.1	319.1	333.1	305.1	219	387.1	361.4	250.1	307.1	361.2
211112_35	211112_SP30_35.D	LH145	299.1	292.1	204.1	262.1	219.1	248.1	245.1	232.1	247.1	375.1	357.1	204.1	273.1	345.2	217.1	319.2	218.1	319.1	333.1	305.1	219	387.1	361.3		307.1	361.2
211112_36	211112_SP30_36.D	B97	299.1	292.1	204.1	262.1	219.1	248.1	245.1	232.1	247.1	375.1	357.1	204.1	273.1	345.2	217.1	319.2	218.1	319.1	333.1	305.1	219	387.1	361.3	250.1	307.1	361.2
211112_37	211112_SP30_37.D	DKMDF-13D	299.1	292.1	204.1	262.1	219.1	248.1	245.1	232.1	247.1	375.1	357.1	204.1	273.1	345.2	217.1	319.2	218.1	319.1	333.1	305.1	219	387.1	361.3	250.1	307.1	361.2
211112_38	211112_SP30_38.D	PHRE1	299.1	292.1	204.1	262.1	219.1	248.1	245.1	232.1	247.1	375.1	357.1	204.1	273.1	345.2	217.1	319.2	218.1	319.1	333.1	305.1	219	387.1	361.2	250.1	307.1	361.2
211112_39	211112_SP30_39.D	PHR63	299.1	292.1	204.1	262.1	219.1	248.1	245.1	232.1	247.1	375.1	357.1	204.1	273.1	345.2	217.1	319.2	218.1	319.1	333.1	305.1	219	387.1	361.4	250.1	307.1	361.2
211112_40	211112_SP30_40.D	LH74	299	292.1	204.1	262.1	219.1	248.1	245	232.1	247.1	375.1	357.1	204.1	273.1	345.1	217.1	319.1	218.1	319.1	333.1	305.1	219	387.1	361.3	250.1	307.1	361.1
211112_41	211112_SP30_41.D	R227	299	292.1	204.1	262.1	219.1	248.1	245	232.1	247.1	375.1	357.1	204.1	273.1	345.1	217.1	319.1	218.1	319.1	333.1	305.1	219.1	387.1	361.3	250.1	307.1	361.1
211112_42	211112_SP30_42.D	LH222	299	292.1	204.1	262.1	219.1	248.1	245	232.1	247.1	375.1	357.1	204.1	273.1	345.1	217.1	319.1	218.1	319.1	333.1	305.1	219.1	387.1	361.3	250.1	307.1	361.1
211112_43	211112_SP30_43.D	Va99	299	292.1	204.1	262.1	219.1	248.1	245.1	232.1	247.1	375.1	357.1	204.1	273.1	345.1	217.1	319.1	218.1		333.1	305.1	219	387.1	361.3	250.2	307.1	361.1
211112_44	211112_SP30_44.D	GE129	299	292.1	204.1	262.1	219.1	248.1	245.1	232.1	247.1	375.1	357.1	204.1	273.1	345.1	217.1	319.1	218.1	319.1	333.1	305.1	219	387.1	361.3	250.1	307.1	361.1
211112_45	211112_SP30_45.D	CL27	299	292.1	204.1	262.2	219.1	248.1	245.1	232.1	247.1	375.1	357.1	204.1	273.1	345.1	217.1	319.1	218.1	319.1	333.1	305.1	219.1	387.1	361.3	250.1	307.1	361.1
211112_46	211112_SP30_46.D	W182E	299	292.1	204.1	262.2	219.1	248.1	245.1	232.1	247.1	375.1	357.1	204.1	273.1	345.1	217.1	319.1	218.1	319.1	333.1	305.1	219.1	387.1	361.3	250.1	307.1	361.1
211112_47	211112_SP30_47.D	DK3IJI1	299	292.1	204.1	262.1	219.1	248.1	245.1	232.1	247.1	375.1	357.1	204.1	273.1	345.1	217.1	319.1	218.1	319.1	333.1	305.1	219	387.1	361.4	250.1	307.1	361.1
211112_48	211112_SP30_48.D	NKNP899	299	292.1	204.1	262.2	219.1	248.1	245.1	232.1	247.1	375.1	357.1	204.1	273.1	345.1	217.1	319.1	218.1	319.1	333.1	305.1	219	387.1	361.3	250.1	307.1	361.1
211112_49	211112_SP30_49.D	R177	299	292.1	204.1	262.1	219.1	248.1	245.1	232.1	247.1	375.1	357.1	204.1	273.1	345.1	217.1	319.1	218.1	319.1	333.1	305.1	219.1	387.1	361.3	250.1	307.1	361.1
211112_50	211112_SP30_50.D	A663	299	292.1	204.1	262.2	219.1	248.1	245.1	232.1	247.1	375.1	357.1	204.1	273.1	345.1	217.1	319.1	218.1	319.1	333.1	305.1	219	387.1	361.3	250.1	307.1	361.1
211112_78	211112_SP30_78.D	DK6F629	299.1	292.1	204.1	262.1	219.1	248.1	245.1	232.1	247.1	375.1	357.1	204.1	273.1	345.2	217.1	319.2	218.1	319.1	333.1	305.1	219	387.1	361.3	250.1	307.1	361.2
211112_79	211112_SP30_79.D	PHT73	299.1	292.1	204.1	262.1	219.1	248.1	245.1	232.1	247.1	375.1	357.1	204.1	273.1	345.2	217.1	319.2	218.1	319.1	333.1	305.1	219	387.1	361.2	250.1	307.1	361.2
211112_80	211112_SP30_80.D	N192	299.1	292.1	204.1	262.1	219.1	248.1	245.1	232.1	247.1	375.1	357.1	204.1	273.1	345.2	217.1	319.2	218.1	319.1	333.1	305.1	219	387.1	361.3	250.1	307.1	361.2
211112_81	211112_SP30_81.D	T232	299.1	292.1	204.1	262.1	219.1	248.1	245.1	232.1	247.1	375.1	357.1	204.1	273.1	345.2	217.1	319.2	218.1	319.1	333.1	305.1	219	387.1	361.3	250.1	307.1	361.2
211112_82	211112_SP30_82.D	MEF156-55-2	299.1	292.1	204.1	262.1	219.1	248.1	245.1	232.1	247.1	375.1	357.1	204.1	273.1	345.2	217.1	319.2	218.1	319.1	333.1	305.1	219	387.1	361.3	250.1	307.1	361.2
211112_83	211112_SP30_83.D	F42	299.1	292.1	204.1	262.1	219.1	248.1	245.1	232.1	247.1	375.1	357.1	204.1	273.1	345.2	217.1	319.2	218.1	319.1	333.1	305.1	219	387.1	361.3	250.1	307.1	361.2
211112_84	211112_SP30_84.D	Va38	299.1	292.1	204.1	262.1	219.1	248.1	245.1	232.1	247.1	375.1	357.1	204.1	273.1	345.2	217.1	319.2	218.1	319.1	333.1	305.1	219	387.1	361.3	250.1	307.1	361.2
211112_85	211112_SP30_85.D	DK4676A	299.1	292.1	204.1	262.1	219.1	248.1	245.1	232.1	247.1	375.1	357.1	204.1	273.1	345.2	217.1	319.2	218.1	319.1	333.1	305.1	219	387.1	361.3	250.1	307.1	361.2
211112_86	211112_SP30_86.D	793	299.1	292.1	204.1	262.1	219.1	248.1	245.1	232.1	247.1	375.1	357.1	204.1	273.1	345.2	217.1	319.2	218.1	319.1	333.1	305.1	219	387.1	361.3	250.1	307.1	361.2
211112_87	211112_SP30_87.D	WR3	299.1	292.1	204.1	262.1	219.1	248.1	245.1	232.1	247.1	375.1	357.1	204.1	273.1	345.2	217.1	319.2	218.1	319.1	333.1	305.1	219	387.1	361.3	250.1	307.1	361.2
211112_88	211112_SP30_88.D	OC19	299.1	292.1	204.1	262.1	219.1	248.1	245.1	232.1	247.1	375.1	357.1	204.1	273.1	345.2	217.1	319.2	218.1	319.1	333.1	305.1	219	387.1	361.3	250.1	307.1	361.2
211112_89	211112_SP30_89.D	Mo28W	299.1	292.1	204.1	262.1	219.1	248.1	245.1	232.1	247.1	375.1	357.1	204.1	273.1	345.2	217.1	319.2	218.1	319.1	333.1	305.1	219	387.1	361.4	250.1	307.1	361.2
211112_90	211112_SP30_90.D	ND246	299.1	292.1	204.1	262.1	219.1	248.1	245.1	232.1	247.1	375.1	357.1	204.1	273.1	345.2	217.1	319.2	218.1	319.1	333.1	305.1	219	387.1	361.3	250.1	307.1	361.2
211112_91	211112_SP30_91.D	764	299.1	292.1	204.1	262.1	219.1	248.1	245.1	232.1	247.1	375.1	357.1	204.1	273.1	345.2	217.1	319.2	218.1	319.1	333.1	305.1	219	387.1	361.3	250.1	307.1	361.2
211112_92	211112_SP30_92.D	MS71	299.1	292.1	204.1	262.1	219.1	248.1	245.1	232.1	247.1	375.1	357.1	204.1	273.1	345.2	217.1	319.2	218.1	319.1	333.1	305.1	219	387.1	361.2	250.1	307.1	361.2
211112_93	211112_SP30_93.D	CML 395	299.1	292.1	204.1	262.1	219.1	248.1	245.1	232.1	247.1	375.1	357.1	204.1	273.1	345.2	217.1	319.2	218.1	319.1	333.1	305.1	219	387.1	361.3	250.1	307.1	361.2
211112_94	211112_SP30_94.D	PHG83	299.1	292.1	204.1	262.1	219.1	248.1	245.1	232.1	247.1	375.1	357.1	204.1	273.1	345.2	217.1	319.2	218.1	319.1	333.1	305.1	219	387.1	361.3	250.1	307.1	361.2
211112_95	211112_SP30_95.D	PHR03	299.1	292.1	204.1	262.1	219.1	248.1	245.1	232.1	247.1	375.1	357.1	204.1	273.1	345.2	217.1	319.2	218.1	319.1	333.1	305.1	219	387.1	361.4	250.1	307.1	361.2
211112_96	211112_SP30_96.D	Mp339	299.1	292.1	204.1	262.1	219.1	248.1	245.1	232.1	247.1	375.1	357.1	204.1	273.1	345.2	217.1	319.2	218.1	319.1	333.1	305.1	219	387.1	361.3	250.1	307.1	361.2
211118_005	211118_SP30_005.D	LH38	299.1	292.1	204.1	262.1	219.1	248.1	245.1	232.1	247.1	375.1	357.1	204.1	273.1	345.2	217.1	319.2	218.1	319.2	333.1	305.1	219	387.1	361.3	250.1	307.1	361.2
211118_006	211118_SP30_006.D	MS153	299.1	292.1	204.1	262.1	219.1	248.1	245.1	232.1	247.1	375.1	357.1	204.1	273.1	345.2	217.1	319.2	218.1	319.2	333.1	305.1	219	387.1	361.3	250.1	307.1	361.2
211118_007	211118_SP30_007.D	CML 228	299.1	292.1	204.1	262.1	219.1	248.1	245.1	232.1	247.1	375.1	357.1	204.1	273.1	345.2	217.1	319.2	218.1	319.2	333.1	305.1	219	387.1	361.3	250.1	307.1	361.2
211118_008	211118_SP30_008.D	B97	299.1	292.1	204.1	262.1	219.1	248.1	245.1	232.1	247.1	375.1	357.1	204.1	273.1	345.2	217.1	319.2	218.1	319.2	333.1	305.1	219	387.1	361.2	250.1	307.1	361.2
211118_009	211118_SP30_009.D	Oh40B	299.1	292.1	204.1	262.1	219.1	248.1	245.1	232.1	247.1	375.1	357.1	204.1	273.1	345.2	217.1	319.2	218.1	319.2	333.1	305.1	219	387.1	361.3	250.1	307.1	361.2
211118_010	211118_SP30_010.D	B97	299.1	292.1	204.1	262.1	219.1	248.1	245.1	232.1	247.1	375.1	357.1	204.1	273.1	345.2	217.1	319.2	218.1	319.2	333.1	305.1	219	387.1	361.3	250.1	307.1	361.2
211118_011	211118_SP30_011.D	A672	299.1	292.1	204.1	262.1	219.1	248.1	245.1	232.1	247.1	375.1	357.1	204.1	273.1	345.2	217.1	319.2	218.1	319.2	333.1	305.1	219	387.1	361.4	250.1	307.1	361.2
211118_012	211118_SP30_012.D	ICI 740	299.1	292.1	204.1	262.1	219.1	248.1	245.1	232.1	247.1	375.1	357.1	204.1	273.1	345.2	217.1	319.2	218.1	319.2	333.1	305.1	219	387.1	361.2	250.1	307.1	361.2
211118_013	211118_SP30_013.D	PHK05	299.1	292.1	204.1	262.1	219.1	248.1	245.1	232.1	247.1	375.1	357.1	204.1	273.1	345.2	217.1	319.2	218.1	319.2	333.1	305.1	219	387.1	361.3	250.1	307.1	361.2
211118_014	211118_SP30_014.D	NC236	299.1	292.1	204.1	262.1	219.1	248.1	245.1	232.1	247.1	375.1	357.1	204.1	273.1	345.2	217.1	319.2	218.1	319.2	333.1	305.1	219	387.1	361.3	250.1	307.1	361.2
211118_015	211118_SP30_015.D	MS1334	299.1	292.1	204.1	262.1	219.1	248.1	245.1	232.1	247.1	375.1	357.1	204.1	273.1	345.2	217.1	319.2	218.1	319.2	333.1	305.1	219	387.1	361.3	250.1	307.1	361.2
211118_016	211118_SP30_016.D	PHEG9	299.1	292.1	204.1	262.1	219.1	248.1	245.1	232.1	247.1	375.1	357.1	204.1	273.1	345.2	217.1	319.2	218.1	319.2	333.1	305.1	219	387.1	361.4	250.1	307.1	361.2
211118_017	211118_SP30_017.D	W602S	299.1	292.1	204.1	262.2	219.1	248.1	245.1	232.1	247.1	375.1	357.1	204.1	273.1	345.2	217.1	319.2	218.1	319.2	333.1	305.1	219	387.1	361.3	250.1	307.1	361.2
211118_018	211118_SP30_018.D	LH194	299.1	292.1	204.1	262.1	219.1	248.1	245.1	232.1	247.1	375.1	357.1	204.1	273.1	345.2	217.1	319.2	218.1	319.2	333.1	305.1	219	387.1	361.3	250.1	307.1	361.2
211118_019	211118_SP30_019.D	N199	299.1	292.1	204.1	262.1	219.1	248.1	245.1	232.1	247.1	375.1	357.1	204.1	273.1	345.2	217.1	319.2	218.1	319.2	333.1	305.1	219	387.1	361.3	250.1	307.1	361.2
211118_020	211118_SP30_020.D	DKWDAD1	299.1	292.1	204.1	262.1	219.1	248.1	245.1	232.1	247.1	375.1	357.1	204.1	273.1	345.2	217.1	319.2	218.1	319.2	333.1	305.1	219	387.1	361.3	250.1	307.1	361.2
211118_021	211118_SP30_021.D	PHR36	299.1	292.1		262.1	219.1	248.1	245.1	232.1	247.1	375.1	357.1	204.1	273.1	345.2	217.1	319.2	218.1	319.2	333.1	305.1	219	387.1	361.3	250.1	307.1	361.2
211118_022	211118_SP30_022.D	W32	299.1	292.1	204.1	262.1	219.1	248.1	245.1	232.1	247.1	375.1	357.1	204.1	273.1	345.2	217.1	319.2	218.1	319.2	333.1	305.1	219	387.1	361.3	250.1	307.1	361.2
211118_023	211118_SP30_023.D	C68	299.1	292.1	204.1	262.1	219.1	248.1	245.1	232.1	247.1	375.1	357.1	204.1	273.1	345.2	217.1	319.2	218.1	319.2	333.1	305.1	219	387.1	361.4	250.1	307.1	361.2
211118_024	211118_SP30_024.D	NP87	299.1	292.1	204.1	262.1	219.1	248.1	245.1	232.1	247.1	375.1	357.1	204.1	273.1	345.2	217.1	319.2	218.1	319.2	333.1	305.1	219	387.1	361.3	250.1	307.1	361.2
211118_025	211118_SP30_025.D	PHFA5	299.1	292.1	204.1	262.1	219.1	248.1	245.1	232.1	247.1	375.1	357.1	204.1	273.1	345.2	217.1	319.2	218.1	319.2	333.1	305.1	219	387.1	361.3	250.1	307.1	361.2
211118_026	211118_SP30_026.D	MQ305	299.1	292.1	204.1	262.1	219.1	248.1	245.1	232.1	247.1	375.1	357.1	204.1	273.1	345.2	217.1	319.2	218.1	319.2	333.1	305.1	219	387.1	361.3	250.1	307.1	361.2
211118_027	211118_SP30_027.D	C42	299.1	292.1	204.1	262.1	219.1	248.1	245.1	232.1	247.1	375.1	357.1	204.1	273.1	345.2	217.1	319.2	218.1	319.2	333.1	305.1	219	387.1	361.3	250.1	307.1	361.2
211118_028	211118_SP30_028.D	C49A	299.1	292.1	204.1	262.1	219.1	248.1	245.1	232.1	247.1	375.1	357.1	204.1	273.1	345.2	217.1	319.2	218.1	319.2	333.1	305.1	219	387.1	361.4	250.1	307.1	361.2
211118_029	211118_SP30_029.D	PHJ75	299.1	292.1	204.1	262.1	219.1	248.1	245.1	232.1	247.1	375.1	357.1	204.1	273.1	345.2	217.1	319.2	218.1	319.2	333.1	305.1	219	387.1	361.4	250.1	307.1	361.2
211118_031	211118_SP30_031.D	T141	299.1	292.1	204.1	262.1	219.1	248.1	245.1	232.1	247.1	375.1	357.1	204.1	273.1	345.2	217.1	319.2	218.1	319.2	333.1	305.1	219	387.1	361.2	250.1	307.1	361.2
211118_032	211118_SP30_032.D	R225	299.1	292.1	204.1	262.1	219.1	248.1	245.1	232.1	247.1	375.1	357.1	204.1	273.1	345.2	217.1	319.2	218.1	319.2	333.1	305.1	219	387.1	361.4	250.1	307.1	361.2
211118_033	211118_SP30_033.D	OQ603	299.1	292.1	204.1	262.1	219.1	248.1	245.1	232.1	247.1	375.1	357.1	204.1	273.1	345.2	217.1	319.2	218.1	319.2	333.1	305.1	219	387.1	361.3	250.1	307.1	361.2
211118_034	211118_SP30_034.D	CM7	299.1	292.1	204.1	262.1	219.1	248.1	245.1	232.1	247.1	375.1	357.1	204.1	273.1	345.2	217.1	319.2	218.1	319.2	333.1	305.1	219	387.1	361.4	250.1	307.1	361.2
211118_035	211118_SP30_035.D	Il778d	299.1	292.1	204.1	262.1	219.1	248.1	245.1	232.1	247.1	375.1	357.1	204.1	273.1	345.2	217.1	319.2	218.1	319.2	333.1	305.1	219	387.1	361.4	250.1	307.1	361.2
211118_036	211118_SP30_036.D	GE54	299.1	292.1	204.1	262.1	219.1	248.1	245.1	232.1	247.1	375.1	357.1	204.1	273.1	345.2	217.1	319.2	218.1	319.2	333.1	305.1	219	387.1	361.3	250.1	307.1	361.2
211118_037	211118_SP30_037.D	NC362	299.1	292.1	204.1	262.1	219.1	248.1	245.1	232.1	247.1	375.1	357.1	204.1	273.1	345.2	217.1	319.2	218.1		333.1	305.1	219	387.1	361.3	250.1	307.1	361.2
211118_038	211118_SP30_038.D	PHK56	299.1	292.1	204.1	262.1	219.1	248.1	245.1	232.1	247.1	375.1	357.1	204.1	273.1	345.2	217.1	319.2	218.1	319.2	333.1	305.1	219	387.1	361.3	250.1	307.1	361.2
211118_039	211118_SP30_039.D	Pa778	299.1	292.1	204.1	262.1	219.1	248.1	245.1	232.1	247.1	375.1	357.1	204.1	273.1	345.2	217.1	319.2	218.1	319.2	333.1	305.1	219	387.1	361.3	250.1	307.1	361.2
211118_040	211118_SP30_040.D	LH205	299.1	292.1	204.1	262.1	219.1	248.1	245.1	232.1	247.1	375.1	357.1	204.1	273.1	345.2	217.1	319.2	218.1		333.1	305.1	219	387.1	361.2	250.1	307.1	361.2
211118_041	211118_SP30_041.D	NC13	299.1	292.1	204.1	262.1	219.1	248.1	245.1	232.1	247.1	375.1	357.1	204.1	273.1	345.2	217.1	319.2	218.1	319.2	333.1	305.1	219	387.1	361.3	250.1	307.1	361.2
211118_042	211118_SP30_042.D	LH206	299.1	292.1	204.1	262.1	219.1	248.1	245.1	232.1	247.1	375.1	357.1	204.1	273.1	345.2	217.1	319.2	218.1	319.2	333.1	305.1	219	387.1	361.3	250.1	307.1	361.2
211118_043	211118_SP30_043.D	A155	299.1	292.1	204.1	262.1	219.1	248.1	245.1	232.1	247.1	375.1	357.1	204.1	273.1	345.2	217.1	319.2	218.1	319.2	333.1	305.1	219	387.1	361.3	250.1	307.1	361.2
211118_044	211118_SP30_044.D	A679	299.1	292.1	204.1	262.1	219.1	248.1	245.1	232.1	247.1	375.1	357.1	204.1	273.1	345.2	217.1	319.2	218.1	319.2	333.1	305.1	219	387.1	361.4	250.1	307.1	361.2
211118_045	211118_SP30_045.D	CI 3A	299.1	292.1	204.1	262.1	219.1	248.1	245.1	232.1	247.1	375.1	357.1	204.1	273.1	345.2	217.1	319.2	218.1	319.2	333.1	305.1	219	387.1	361.3	250.1	307.1	361.2
211118_046	211118_SP30_046.D	LH160	299.1	292.1	204.1	262.1	219.1	248.1	245.1	232.1	247.1	375.1	357.1	204.1	273.1	345.2	217.1	319.2	218.1	319.1	333.1	305.1	219	387.1	361.3	250.1	307.1	361.2
211118_047	211118_SP30_047.D	Ia5125B	299.1	292.1	204.1	262.1	219.1	248.1	245.1	232.1	247.1	375.1	357.1	204.1	273.1	345.2	217.1	319.2	218.1	319.2	333.1	305.1	219	387.1	361.3	250.1	307.1	361.2
211118_048	211118_SP30_048.D	B-18 INBR.FR.SUPERGOLD	299.1	292.1	204.1	262.1	219.1	248.1	245.1	232.1	247.1	375.1	357.1	204.1	273.1	345.2	217.1	319.2	218.1	319.2	333.1	305.1	219	387.1	361.3	250.1	307.1	361.2
211118_049	211118_SP30_049.D	Bei 10 = North 10	299.1	292.1	204.1	262.1	219.1	248.1	245.1	232.1	247.1	375.1	357.1	204.1	273.1	345.2	217.1	319.2	218.1	319.2	333.1	305.1	219	387.1	361.2	250.1	307.1	361.2
211118_050	211118_SP30_050.D	Mo46	299.1	292.1	204.1	262.1	219.1	248.1	245.1	232.1	247.1	375.1	357.1	204.1	273.1	345.2	217.1	319.2	218.1	319.2	333.1	305.1	219	387.1	361.4	250.1	307.1	361.2
211118_051	211118_SP30_051.D	H84	299.1	292.1	204.1	262.1	219.1	248.1	245.1	232.1	247.1	375.1	357.1	204.1	273.1	345.2	217.1	319.2	218.1	319.2	333.1	305.1	219	387.1	361.4	250.1	307.1	361.2
211119_27	211119_SP30_27.D	LH132	299.1	292.1	204.1	262.1	219.1	248.1	245.1	232.1	247.1	375.1	357.1	204.1	273.1	345.2	217.1	319.2	218.1	319.2	333.1	305.1	219	387.1	361.4	250.1	307.1	361.2
211119_28	211119_SP30_28.D	PHH93	299.1	292.1	204.1	262.1	219.1	248.1	245.1	232.1	247.1	375.1	357.1	204.1	273.1	345.2	217.1	319.2	218.1	319.2	333.1	305.1	219	387.1	361.2	250.1	307.1	361.2
211119_29	211119_SP30_29.D	A627	299.1	292.1	204.1	262.1	219.1	248.1	245.1	232.1	247.1	375.1	357.1	204.1	273.1	345.2	217.1	319.2	218.1	319.2	333.1	305.1	219	387.1	361.2	250.1	307.1	361.2
211119_30	211119_SP30_30.D	LH216	299.1	292.1	204.1	262.1	219.1	248.1	245.1	232.1	247.1	375.1	357.1	204.1	273.1	345.2	217.1	319.2	218.1	319.2	333.1	305.1	219	387.1	361.4	250.1	307.1	361.2
211119_31	211119_SP30_31.D	4N506	299.1	292.1	204.1	262.1	219.1	248.1	245.1	232.1	247.1	375.1	357.1	204.1	273.1	345.2	217.1	319.2	218.1	319.1	333.1	305.1	219	387.1	361.2	250.1	307.1	361.2
211119_32	211119_SP30_32.D	NS501		292.2	204.2		219.1	248.3	245		247.2	375		204.2	273.1	345.2	217.2	319.1	218.2	319.1	333.4	305.2	219	387.1	361.4		307.3	361.2
211119_33	211119_SP30_33.D	DE3	299.1	292.1	204.1	262.1	219.1	248.1	245.1	232.1	247.1	375.1	357.1	204.1	273.1	345.2	217.1	319.2	218.1	319.2	333.1	305.1	219	387.1	361.3	250.1	307.1	361.2
211119_34	211119_SP30_34.D	PHR31	299.1	292.1	204.1	262.1	219.1	248.1	245.1	232.1	247.1	375.1	357.1	204.1	273.1	345.2	217.1	319.2	218.1	319.2	333.1	305.1	219	387.1	361.3	250.1	307.1	361.2
211119_35	211119_SP30_35.D	DK78010	299.1	292.1	204.1	262.1	219.1	248.1	245.1	232.1	247.1	375.1	357.1	204.1	273.1	345.2	217.1	319.2	218.1	319.2	333.1	305.1	219	387.1	361.3	250.1	307.1	361.2
211119_36	211119_SP30_36.D	Pa392	299.1	292.1	204.1	262.1	219.1	248.1	245.1	232.1	247.1	375.1	357.1	204.1	273.1	345.2	217.1	319.2	218.1	319.2	333.1	305.1	219	387.1	361.4	250.1	307.1	361.2
211119_37	211119_SP30_37.D	LH59	299.1	292.1	204.1	262.1	219.1	248.1	245.1	232.1	247.1	375.1	357.1	204.1	273.1	345.2	217.1	319.2	218.1	319.2	333.1	305.1	219	387.1	361.4	250.1	307.1	361.2
211119_38	211119_SP30_38.D	W8555	299.1	292.1	204.1	262.1	219.1	248.1	245.1	232.1	247.1	375.1	357.1	204.1	273.1	345.2	217.1	319.2	218.1	319.2	333.1	305.1	219	387.1	361.3	250.1	307.1	361.2
211119_39	211119_SP30_39.D	NC368	299.1	292.1	204.1	262.1	219.1	248.1	245.1	232.1	247.1	375.1	357.1	204.1	273.1	345.2	217.1	319.2	218.1	319.2	333.1	305.1	219	387.1	361.3	250.1	307.1	361.2
211119_40	211119_SP30_40.D	LH217	299.1	292.1	204.1	262.1	219.1	248.1	245.1	232.1	247.1	375.1	357.1	204.1	273.1	345.2	217.1	319.2	218.1	319.2	333.1	305.1	219	387.1	361.4	250.1	307.1	361.2
211119_41	211119_SP30_41.D	T242	299.1	292.1	204.1	262.1	219.1	248.1	245.1	232.1	247.1	375.1	357.1	204.1	273.1	345.2	217.1	319.2	218.1	319.2	333.1	305.1	219	387.1	361.4	250.1	307.1	361.2
211119_42	211119_SP30_42.D	IA2132	299.1	292.1	204.1	262.1	219.1	248.1	245.1	232.1	247.1	375.1	357.1	204.1	273.1	345.2	217.1	319.2	218.1	319.2	333.1	305.1	219	387.1	361.4	250.1	307.1	361.2
211119_43	211119_SP30_43.D	VaW6	299.1	292.1	204.1	262.1	219.1	248.1	245.1	232.1	247.1	375.1	357.1	204.1	273.1	345.2	217.1	319.2	218.1	319.2	333.1	305.1	219	387.1	361.4	250.1	307.1	361.2
211119_44	211119_SP30_44.D	Ky226	299.1	292.1	204.1	262.1	219.1	248.1	245.1	232.1	247.1	375.1	357.1	204.1	273.1	345.2	217.1	319.2	218.1	319.2	333.1	305.1	219	387.1	361.3	250.1	307.1	361.2
211119_45	211119_SP30_45.D	LH163	299.1	292.1	204.1	262.1	219.1	248.1	245.1	232.1	247.1	375.1	357.1	204.1	273.1	345.2	217.1	319.2	218.1	319.2	333.1	305.1	219	387.1	361.3	250.1	307.1	361.2
211119_46	211119_SP30_46.D	ND260	299.1	292.1	204.1	262.1	219.1	248.1	245.1	232.1	247.1	375.1	357.1	204.1	273.1	345.2	217.1	319.2	218.1		333.1	305.1	219	387.1	361.4	250.1	307.1	361.2
211119_47	211119_SP30_47.D	A635	299.1	292.1	204.1	262.1	219.1	248.1	245.1	232.1	247.1	375.1	357.1	204.1	273.1	345.2	217.1	319.2	218.1	319.2	333.1	305.1	219	387.1	361.2	250.1	307.1	361.2
211119_48	211119_SP30_48.D	DK87916W	299.1	292.1		262.1	219.1	248.1	245.1	232.1	247.1	375.1	357.1	204.1	273.1	345.2	217.1	319.2	218.1	319.2	333.1	305.1	219	387.1	361.3	250.1	307.1	361.2
211119_49	211119_SP30_49.D	PHZ51	299.1	292.1		262.1	219.1	248.1	245.1	232.1	247.1	375.1	357.1	204.1	273.1	345.2	217.1	319.2	218.1		333.1	305.1	219	387.1	361.3	250.1	307.1	361.2
211119_50	211119_SP30_50.D	S8324	299.1	292.1	204.1	262.1	219.1	248.1	245.1	232.1	247.1	375.1	357.1	204.1	273.1	345.2	217.1	319.2	218.1		333.1	305.1	219	387.1	361.3	250.1	307.1	361.2
211119_51	211119_SP30_51.D	K150	299.1	292.1	204.1	262.1	219.1	248.1	245.1	232.1	247.1	375.1	357.1	204.1	273.1	345.2	217.1	319.2	218.1	319.2	333.1	305.1	219	387.1	361.4	250.1	307.1	361.2
211119_52	211119_SP30_52.D	I29	299.1	292.1	204.1	262.1	219.1	248.1	245.1	232.1	247.1	375.1	357.1	204.1	273.1	345.2	217.1	319.2	218.1	319.2	333.1	305.1	219	387.1	361.3	250.1	307.1	361.2
211121_01	211121_SP30_01.D	B14	299.1	292.1	204.1	262.1	219.1	248.1	245.1	232.1	247.1	375.1	357.1	204.1	273.1	345.2	217.1	319.2	218.1	319.2	333.1	305.1	219	387.1	361.3	250.1	307.1	361.2
211121_02	211121_SP30_02.D	NQ508	299.1	292.1	204.1	262.1	219.1	248.1	245.1	232.1	247.1	375.1	357.1	204.1	273.1	345.2	217.1	319.2	218.1	319.2	333.1	305.1	219	387.1	361.3	250.1	307.1	361.2
211121_03	211121_SP30_03.D	NKBCC03	299.1	292.1		262.1	219.1	248.1	245.1	232.1	247.1	375.1	357.1	204.1	273.1	345.2	217.1	319.2	218.1	319.2	333.1	305.1	219	387.1	361.3	250.1	307.1	361.2
211121_04	211121_SP30_04.D	H14	299.1	292.1	204.1	262.1	219.1	248.1	245.1	232.1	247.1	375.1	357.1	204.1	273.1	345.2	217.1	319.2	218.1	319.2	333.1	305.1	219	387.1	361.2	250.1	307.1	361.2
211121_05	211121_SP30_05.D	PHW17	299.1	292.1	204.1	262.1	219.1	248.1	245.1	232.1	247.1	375.1	357.1	204.1	273.1	345.2	217.1	319.2	218.1	319.2	333.1	305.1	219	387.1	361.3	250.1	307.1	361.2
211121_06	211121_SP30_06.D	PHG50	299.1	292.1	204.1	262.1	219.1	248.1	245.1	232.1	247.1	375.1	357.1	204.1	273.1	345.2	217.1	319.2	218.1		333.1	305.1	219	387.1	361.4	250.1	307.1	361.2
211121_07	211121_SP30_07.D	PHP38	299.1	292.1	204.1	262.1	219.1	248.1	245.1	232.1	247.1	375.1	357.1	204.1	273.1	345.2	217.1	319.2	218.1	319.1	333.1	305.1	219	387.1	361.3	250.1	307.1	361.2
211121_08	211121_SP30_08.D	DKMBWZ	299.1	292.1	204.1	262.1	219.1	248.1	245.1	232.1	247.1	375.1	357.1	204.1	273.1	345.2	217.1	319.2	218.1	319.2	333.1	305.1	219	387.1	361.3	250.1	307.1	361.2
211121_09	211121_SP30_09.D	PHM10	299.1	292.1	204.1	262.1	219.1	248.1	245.1	232.1	247.1	375.1	357.1	204.1	273.1	345.2	217.1	319.2	218.1	319.2	333.1	305.1	219	387.1	361.3	250.1	307.1	361.2
211121_10	211121_SP30_10.D	B65	299.1	292.1	204.1	262.1	219.1	248.1	245.1	232.1	247.1	375.1	357.1	204.1	273.1	345.2	217.1	319.2	218.1		333.1	305.1	219	387.1	361.4	250.1	307.1	361.2
211121_11	211121_SP30_11.D	N209	299.1	292.1	204.1	262.1	219.1	248.1	245.1	232.1	247.1	375.1	357.1	204.1	273.1	345.2	217.1	319.2	218.1	319.2	333.1	305.1	219	387.1	361.3	250.1	307.1	361.2
211121_12	211121_SP30_12.D	Os420	299.1	292.1	204.1	262.1	219.1	248.1	245.1	232.1	247.1	375.1	357.1	204.1	273.1	345.2	217.1	319.2	218.1	319.2	333.1	305.1	219	387.1	361.2	250.1	307.1	361.2
211121_13	211121_SP30_13.D	B75	299.1	292.1	204.1	262.1	219.1	248.1	245.1	232.1	247.1	375.1	357.1	204.1	273.1	345.2	217.1	319.2	218.1	319.2	333.1	305.1	219	387.1	361.3	250.1	307.1	361.2
211121_14	211121_SP30_14.D	PHT11	299.1	292.1	204.1	262.1	219.1	248.1	245.1	232.1	247.1	375.1	357.1	204.1	273.1	345.2	217.1	319.2	218.1	319.2	333.1	305.1	219	387.1	361.3	250.1	307.1	361.2
211121_15	211121_SP30_15.D	LH218	299.1	292.1	204.1	262.1	219.1	248.1	245.1	232.1	247.1	375.1	357.1	204.1	273.1	345.2	217.1	319.2	218.1	319.2	333.1	305.1	219	387.1	361.4	250.1	307.1	361.2
211121_16	211121_SP30_16.D	PHN34	299.1	292.1	204.1	262.1	219.1	248.1	245.1	232.1	247.1	375.1	357.1	204.1	273.1	345.2	217.1	319.2	218.1	319.2	333.1	305.1	219	387.1	361.3	250.1	307.1	361.2
211121_17	211121_SP30_17.D	B107	299.1	292.1	204.1	262.1	219.1	248.1	245.1	232.1	247.1	375.1	357.1	204.1	273.1	345.2	217.1	319.2	218.1	319.2	333.1	305.1	219	387.1	361.4	250.1	307.1	361.2
211121_18	211121_SP30_18.D	H91	299.1	292.1	204.1	262.1	219.1	248.1	245.1	232.1	247.1	375.1	357.1	204.1	273.1	345.2	217.1	319.2	218.1	319.2	333.1	305.1	219	387.1	361.3	250.1	307.1	361.2
211121_19	211121_SP30_19.D	MS225	299.1	292.1	204.1	262.1	219.1	248.1	245.1	232.1	247.1	375.1	357.1	204.1	273.1	345.2	217.1	319.2	218.1	319.2	333.1	305.1	219	387.1	361.3	250.1	307.1	361.2
211121_20	211121_SP30_20.D	R53	299.1	292.1	204.1	262.1	219.1	248.1	245.1	232.1	247.1	375.1	357.1	204.1	273.1	345.2	217.1	319.2	218.1	319.2	333.1	305.1	219	387.1	361.3	250.1	307.1	361.2
211121_21	211121_SP30_21.D	MS200	299.1	292.1	204.1	262.1	219.1	248.1	245.1	232.1	247.1	375.1	357.1	204.1	273.1	345.2	217.1	319.2	218.1	319.2	333.1	305.1	219	387.1	361.3	250.1	307.1	361.2
211121_22	211121_SP30_22.D	B52	299.1	292.1	204.1	262.1	219.1	248.1	245.1	232.1	247.1	375.1	357.1	204.1	273.1	345.2	217.1	319.2		319.2	333.1	305.1	219	387.1	361.3	250.1	307.1	361.2
211121_23	211121_SP30_23.D	LH175	299.1	292.1	204.1	262.1	219.1	248.1	245.1	232.1	247.1	375.1	357.1	204.1	273.1	345.2	217.1	319.2	218.1	319.2	333.1	305.1	219	387.1	361.2	250.1	307.1	361.2
211121_24	211121_SP30_24.D	LH190	299.1	292.1	204.1	262.1	219.1	248.1	245.1	232.1	247.1	375.1	357.1	204.1	273.1	345.2	217.1	319.2	218.1	319.2	333.1	305.1	219	387.1	361.3	250.1	307.1	361.2
211121_25	211121_SP30_25.D	PHN82	299.1	292.1	204.1	262.1	219.1	248.1	245.1	232.1	247.1	375.1	357.1	204.1	273.1	345.2	217.1	319.2	218.1	319.2	333.1	305.1	219	387.1	361.3	250.1	307.1	361.2
211121_26	211121_SP30_26.D	PHR55	299.1	292.1	204.2	262.1		248.1	245.1	232.1	247.1	375.1	357.1	204.1	273.1	345.2	217.1	319.2	218.1	319.2	333.1	305.1	219	387.1	361.3	250.1	307.1	361.2
211122_003	211122_SP30_003.D	B68	299.1	292.1	204.1	262.1	219.1	248.1	245.1	232.1	247.1	375.1	357.1	204.1	273.1	345.2	217.1	319.2	218.1	319.2	333.1	305.1	219	387.1	361.3	250.1	307.1	361.2
211122_004	211122_SP30_004.D	Seagull Seventeen	299.1	292.1	204.1	262.1	219.1	248.1	245.1	232.1	247.1	375.1	357.1	204.1	273.1	345.2	217.1	319.2	218.1		333.1	305.1	219	387.1	361.3	250.1	307.1	361.2
211122_005	211122_SP30_005.D	H114	299.1	292.1	204.1	262.1	219.1	248.1	245.1	232.1	247.1	375.1	357.1	204.1	273.1	345.2	217.1	319.2	218.1	319.2	333.1	305.1	219	387.1	361.3	250.1	307.1	361.2
211122_006	211122_SP30_006.D	PHW03	299.1	292.1	204.1	262.1	219.1	248.1	245.1	232.1	247.1	375.1	357.1	204.1	273.1	345.2	217.1	319.2	218.1	319.2	333.1	305.1	219	387.1	361.4	250.1	307.1	361.2
211122_007	211122_SP30_007.D	PHP76	299.1	292.1	204.1	262.1	219.1	248.1	245.1	232.1	247.1	375.1	357.1	204.1	273.1	345.2	217.1	319.2	218.1	319.2	333.1	305.1	219	387.1	361.3	250.1	307.1	361.2
211122_008	211122_SP30_008.D	B97	299.1	292.1	204.1	262.1	219.1	248.1	245.1	232.1	247.1	375.1	357.1	204.1	273.1	345.2	217.1	319.2	218.1	319.2	333.1	305.1	219	387.1	361.3	250.1	307.1	361.2
211122_009	211122_SP30_009.D	Mo1W	299.1	292.1	204.1	262.1	219.1	248.1	245.1	232.1	247.1	375.1	357.1	204.1	273.1	345.2	217.1	319.2	218.1		333.1	305.1	219	387.1	361.3	250.1	307.1	361.2
211122_010	211122_SP30_010.D	INBRED 305	299.1	292.1	204.1	262.1	219.1	248.1	245.1	232.1	247.1	375.1	357.1	204.1	273.1	345.2	217.1	319.2	218.1	319.2	333.1	305.1	219	387.1	361.4	250.1	307.1	361.2
211122_011	211122_SP30_011.D	NS701	299.1	292.1	204.1	262.1	219.1	248.1	245.1	232.1	247.1	375.1	357.1	204.1	273.1	345.2	217.1	319.2	218.1	319.2	333.1	305.1	219	387.1	361.3	250.1	307.1	361.2
211122_012	211122_SP30_012.D	MS116	299.1	292.1	204.1	262.1	219.1	248.1	245.1	232.1	247.1	375.1	357.1	204.1	273.1	345.2	217.1	319.2	218.1	319.2	333.1	305.1	219	387.1	361.3	250.1	307.1	361.2
211122_013	211122_SP30_013.D	INBRED 100	299.1	292.1	204.1	262.1	219.1	248.1	245.1	232.1	247.1	375.1	357.1	204.1	273.1	345.2	217.1	319.2	218.1	319.2	333.1	305.1	219	387.1	361.3	250.1	307.1	361.2
211122_014	211122_SP30_014.D	ND251	299.1	292.1	204.1	262.1	219.1	248.1	245.1	232.1	247.1	375.1	357.1	204.1	273.1	345.2	217.1	319.2	218.1	319.2	333.1	305.1	219	387.1	361.3	250.1	307.1	361.2
211122_015	211122_SP30_015.D	A71	299.1	292.1	204.1	262.1	219.1	248.1	245.1	232.1	247.1	375.1	357.1	204.1	273.1	345.2	217.1	319.2	218.1	319.2	333.1	305.1	219	387.1	361.3	250.1	307.1	361.2
211122_016	211122_SP30_016.D	MS24A	299.1	292.1	204.1	262.1	219.1	248.1	245.1	232.1	247.1	375.1	357.1	204.1	273.1	345.2	217.1	319.2	218.1	319.2	333.1	305.1	219	387.1	361.3	250.1	307.1	361.2
211122_017	211122_SP30_017.D	NC232	299.1	292.1	204.1	262.1	219.1	248.1	245.1	232.1	247.1	375.1	357.1	204.1	273.1	345.2	217.1	319.2	218.1	319.2	333.1	305.1	219	387.1	361.2	250.1	307.1	361.2
211122_018	211122_SP30_018.D	A96	299.1	292.1	204.1	262.1	219.1	248.1	245.1	232.1	247.1	375.1	357.1	204.1	273.1	345.2	217.1	319.2	218.1	319.2	333.1	305.1	219	387.1	361.4	250.1	307.1	361.2
211122_019	211122_SP30_019.D	CML 323	299.1	292.1	204.1	262.1	219.1	248.1	245.1	232.1	247.1	375.1	357.1	204.1	273.1	345.2	217.1	319.2	218.1	319.2	333.1	305.1	219	387.1	361.3	250.1	307.1	361.2
211122_020	211122_SP30_020.D	DKMBZA	299.1	292.1	204.1	262.1	219.1	248.1	245.1	232.1	247.1	375.1	357.1	204.1	273.1	345.2	217.1	319.2	218.1		333.1	305.1	219	387.1	361.3	250.1	307.1	361.2
211122_021	211122_SP30_021.D	J47	299.1	292.1	204.1	262.1	219.1	248.1	245.1	232.1	247.1	375.1	357.1	204.1	273.1	345.2	217.1	319.2	218.1	319.2	333.1	305.1	219	387.1	361.3	250.1	307.1	361.2
211122_022	211122_SP30_022.D	INBRED 109	299.1	292.1	204.1	262.1	219.1	248.1	245.1	232.1	247.1	375.1	357.1	204.1	273.1	345.2	217.1	319.2	218.1	319.2	333.1	305.1	219	387.1	361.3	250.1	307.1	361.2
211122_023	211122_SP30_023.D	PHB47	299.1	292.1	204.1	262.1	219.1	248.1	245.1	232.1	247.1	375.1	357.1	204.1	273.1	345.2	217.1	319.2	218.1	319.2	333.1	305.1	219	387.1	361.3	250.1	307.1	361.2
211122_024	211122_SP30_024.D	38-11	299.1	292.1	204.1	262.1	219.1	248.1	245.1	232.1	247.1	375.1	357.1	204.1	273.1	345.2	217.1	319.2	218.1	319.2	333.1	305.1	219	387.1	361.3	250.1	307.1	361.2
211122_025	211122_SP30_025.D	LH60	299.1	292.1	204.1	262.1	219.1	248.1	245.1	232.1	247.1	375.1	357.1	204.1	273.1	345.2	217.1	319.2	218.1	319.2	333.1	305.1	219	387.1	361.3	250.1	307.1	361.2
211122_026	211122_SP30_026.D	N540	299.1	292.1	204.1	262.1	219.1	248.1	245.1	232.1	247.1	375.1	357.1	204.1	273.1	345.2	217.1	319.2	218.1	319.2	333.1	305.1	219	387.1	361.3	250.1	307.1	361.2
211122_027	211122_SP30_027.D	N215	299.1	292.1	204.1	262.1	219.1	248.1	245.1	232.1	247.1	375.1	357.1	204.1	273.1	345.2	217.1	319.2	218.1	319.2	333.1	305.1	219	387.1	361.4	250.1	307.1	361.2
211122_028	211122_SP30_028.D	NC298	299.1	292.1	204.1	262.1	219.1	248.1	245.1	232.1	247.1	375.1	357.1	204.1	273.1	345.2	217.1	319.2	218.1	319.2	333.1	305.1	219	387.1	361.3	250.1	307.1	361.2
211122_029	211122_SP30_029.D	PHN46	299.1	292.1	204.1	262.1	219.1	248.1	245.1	232.1	247.1	375.1	357.1	204.1	273.1	345.2	217.1	319.2	218.1	319.2	333.1	305.1	219	387.1	361.3	250.1	307.1	361.2
211122_030	211122_SP30_030.D	CI 40H	299.1	292.1	204.1	262.1	219.1	248.1	245.1	232.1	247.1	375.1	357.1	204.1	273.1	345.2	217.1	319.2	218.1	319.2	333.1	305.1	219	387.1	361.3	250.1	307.1	361.2
211122_031	211122_SP30_031.D	N501	299.1	292.1	204.1	262.1	219.1	248.1	245.1	232.1	247.1	375.1	357.1	204.1	273.1	345.2	217.1	319.2	218.1	319.2	333.1	305.1	219	387.1	361.3	250.1	307.1	361.2
211122_032	211122_SP30_032.D	NC364	299.1	292.1	204.1	262.1	219.1	248.1	245.1	232.1	247.1	375.1	357.1	204.1	273.1	345.2	217.1	319.2	218.1	319.2	333.1	305.1	219	387.1	361.3	250.1	307.1	361.2
211122_033	211122_SP30_033.D	ND167	299.1	292.1	204.1	262.1	219.1	248.1	245.1	232.1	247.1	375.1	357.1	204.1	273.1	345.2	217.1	319.2	218.1	319.2	333.1	305.1	219	387.1	361.3	250.1	307.1	361.2
211122_034	211122_SP30_034.D	DKMM402A	299.1	292.1	204.1	262.1	219.1	248.1	245.1	232.1	247.1	375.1	357.1	204.1	273.1	345.2	217.1	319.2	218.1	319.2	333.1	305.1	219	387.1	361.3	250.1	307.1	361.2
211124_003	211124_SP30_003.D	U267Y	299.1	292.1	204.1	262.1	219.1	248.1	245.1	232.1	247.1	375.1	357.1	204.1	273.1	345.2	217.1	319.2	218.1	319.2	333.1	305.1	219	387.1	361.3	250.1	307.1	361.2
211124_004	211124_SP30_004.D	W817G	299.1	292.1	204.1	262.1	219.1	248.1	245.1	232.1	247.1	375.1	357.1	204.1	273.1	345.2	217.1	319.2	218.1	319.2	333.1	305.1	219	387.1	361.3	250.1	307.1	361.2
211124_005	211124_SP30_005.D	LH150	299.1	292.1	204.1	262.1	219.1	248.1	245.1	232.1	247.1	375.1	357.1	204.1	273.1	345.2	217.1	319.2	218.1	319.2	333.1	305.1	219	387.1	361.3	250.1	307.1	361.2
211124_006	211124_SP30_006.D	NC358	299.1	292.1	204.1	262.1	219.1	248.1	245.1	232.1	247.1	375.1	357.1	204.1	273.1	345.2	217.1	319.2	218.1	319.2	333.1	305.1	219	387.1	361.3	250.1	307.1	361.2
211124_007	211124_SP30_007.D	M162W	299.1	292.1	204.1	262.1	219.1	248.1	245.1	232.1	247.1	375.1	357.1	204.1	273.1	345.2	217.1	319.2	218.1	319.2	333.1	305.1	219	387.1	361.3	250.1	307.1	361.2
211124_008	211124_SP30_008.D	K55	299.1	292.1	204.1	262.1	219.1	248.1	245.1	232.1	247.1	375.1	357.1	204.1	273.1	345.2	217.1	319.2	218.1	319.2	333.1	305.1	219	387.1	361.3	250.1	307.1	361.2
211124_009	211124_SP30_009.D	PHW30	299.1	292.1	204.1	262.1	219.1	248.1	245.1	232.1	247.1	375.1	357.1	204.1	273.1	345.2	217.1	319.2	218.1	319.2	333.1	305.1	219	387.1	361.3	250.1	307.1	361.2
211124_010	211124_SP30_010.D	Lp215D	299.1	292.1	204.1	262.1	219.1	248.1	245.1	232.1	247.1	375.1	357.1	204.1	273.1	345.2	217.1	319.2	218.1	319.2	333.1	305.1	219	387.1	361.4	250.1	307.1	361.2
211124_011	211124_SP30_011.D	K201	299.1	292.1	204.1	262.1	219.1	248.1	245.1	232.1	247.1	375.1	357.1	204.1	273.1	345.2	217.1	319.2	218.1	319.2	333.1	305.1	219	387.1	361.3	250.1	307.1	361.2
211124_012	211124_SP30_012.D	A340	299.1	292.1	204.1	262.1	219.1	248.1	245.1	232.1	247.1	375.1	357.1	204.1	273.1	345.2	217.1	319.2	218.1	319.2	333.1	305.1	219	387.1	361.3	250.1	307.1	361.2
211124_013	211124_SP30_013.D	80-2	299.1	292.1	204.1	262.1	219.1	248.1	245.1	232.1	247.1	375.1	357.1	204.1	273.1	345.2	217.1	319.2	218.1	319.2	333.1	305.1	219	387.1	361.3	250.1	307.1	361.2
211124_014	211124_SP30_014.D	H5	299.1	292.1	204.1	262.1	219.1	248.1	245.1	232.1	247.1	375.1	357.1	204.1	273.1	345.2	217.1	319.2	218.1	319.2	333.1	305.1	219	387.1	361.3	250.1	307.1	361.2
211124_015	211124_SP30_015.D	B97	299.1	292.1	204.1	262.1	219.1	248.1	245.1	232.1	247.1	375.1	357.1	204.1	273.1	345.2	217.1	319.2	218.1	319.2	333.1	305.1	219	387.1	361.4	250.1	307.1	361.2
211124_016	211124_SP30_016.D	H105W	299.1	292.1	204.1	262.1	219.1	248.1	245.1	232.1	247.1	375.1	357.1	204.1	273.1	345.2	217.1	319.2	218.1	319.2	333.1	305.1	219	387.1	361.3	250.1	307.1	361.2
211124_017	211124_SP30_017.D	PHN73	299.1	292.1	204.1	262.1	219.1	248.1	245.1	232.1	247.1	375.1	357.1	204.1	273.1	345.2	217.1	319.2	218.1	319.2	333.1	305.1	219	387.1	361.3	250.1	307.1	361.2
211124_018	211124_SP30_018.D	CR1HT	299.1	292.1	204.1	262.1	219.1	248.1	245.1	232.1	247.1	375.1	357.1	204.1	273.1	345.2	217.1	319.2	218.1	319.2	333.1	305.1	219	387.1	361.3	250.1	307.1	361.2
211124_019	211124_SP30_019.D	CH701-30	299.1	292.1	204.1	262.1	219.1	248.1	245.1	232.1	247.1	375.1	357.1	204.1	273.1	345.2	217.1	319.2	218.1	319.2	333.1	305.1	219	387.1	361.3	250.1	307.1	361.2
211124_020	211124_SP30_020.D	N200	299.1	292.1	204.1	262.1	219.1	248.1	245.1	232.1	247.1	375.1	357.1	204.1	273.1	345.2	217.1	319.2	218.1	319.2	333.1	305.1	219	387.1	361.3	250.1	307.1	361.2
211124_021	211124_SP30_021.D	A648	299.1	292.1	204.1	262.1	219.1	248.1	245.1	232.1	247.1	375.1	357.1	204.1	273.1	345.2	217.1	319.2	218.1	319.2	333.1	305.1	219	387.1	361.3	250.1	307.1	361.2
211124_022	211124_SP30_022.D	LH208	299.1	292.1	204.1	262.1	219.1	248.1	245.1	232.1	247.1	375.1	357.1	204.1	273.1	345.2	217.1	319.2	218.1	319.2	333.1	305.1	219	387.1	361.3	250.1	307.1	361.2
211124_023	211124_SP30_023.D	Tr	299.1	292.1	204.1	262.1	219.1	248.1	245.1	232.1	247.1	375.1	357.1	204.1	273.1	345.2	217.1	319.2	218.1	319.2	333.1	305.1	219	387.1	361.3	250.1	307.1	361.2
211124_024	211124_SP30_024.D	NY 166 (Neveh Yaar)	299.1	292.1	204.1	262.1	219.1	248.1	245.1	232.1	247.1	375.1	357.1	204.1	273.1	345.2	217.1	319.2	218.1	319.2	333.1	305.1	219	387.1	361.3	250.1	307.1	361.2
211124_025	211124_SP30_025.D	PHG86	299.1	292.1	204.1	262.1	219.1	248.1	245.1	232.1	247.1	375.1	357.1	204.1	273.1	345.2	217.1	319.2	218.1	319.2	333.1	305.1	219	387.1	361.3	250.1	307.1	361.2
211124_026	211124_SP30_026.D	B97	299.1	292.1	204.1	262.1	219.1	248.1	245.1	232.1	247.1	375.1	357.1	204.1	273.1	345.2	217.1	319.2	218.1	319.2	333.1	305.1	219	387.1	361.3	250.1	307.1	361.2
211124_030	211124_SP30_030.D	B97	299.1	292.1	204.1	262.1	219.1	248.1	245.1	232.1	247.1	375.1	357.1	204.1	273.1	345.2	217.1	319.2	218.1	319.2	333.1	305.1	219	387.1	361.4	250.1	307.1	361.2
211124_031	211124_SP30_031.D	A3G-3-3-1-313	299.1	292.1	204.1	262.1	219.1	248.1	245.1	232.1	247.1	375.1	357.1	204.1	273.1	345.2	217.1	319.2	218.1	319.2	333.1	305.1	219	387.1	361.4	250.1	307.1	361.2
211124_032	211124_SP30_032.D	PHHB4	299.1	292.1	204.1	262.1	219.1	248.1	245.1	232.1	247.1	375.1	357.1	204.1	273.1	345.2	217.1	319.2	218.1		333.1	305.1	219	387.1	361.3	250.1	307.1	361.2
211124_033	211124_SP30_033.D	PHJ31	299.1	292.1	204.1	262.1	219.1	248.1	245.1	232.1	247.1	375.1	357.1	204.1	273.1	345.2	217.1	319.2	218.1	319.2	333.1	305.1	219	387.1	361.4	250.1	307.1	361.2
211124_034	211124_SP30_034.D	Wf9	299.1	292.1	204.1	262.1	219.1	248.1	245.1	232.1	247.1	375.1	357.1	204.1	273.1	345.2	217.1	319.2	218.1	319.2	333.1	305.1	219	387.1	361.4	250.1	307.1	361.2
211124_035	211124_SP30_035.D	PHEM7	299.1	292.1	204.1	262.1	219.1	248.1	245.1	232.1	247.1		357.1	204.1	273.1	345.2	217.1	319.2	218.1	319.2	333.1	305.1	219	387.1	361.3	250.1	307.1	361.2
211124_036	211124_SP30_036.D	B97	299.1	292.1	204.1	262.1	219.1	248.1	245.1	232.1	247.1	375.1	357.1	204.1	273.1	345.2	217.1	319.2	218.1	319.2	333.1	305.1	219	387.1	361.2	250.1	307.1	361.2
211124_037	211124_SP30_037.D	LH223	299.1	292.1	204.1	262.1	219.1	248.1	245.1	232.1	247.1	375.1	357.1	204.1	273.1	345.2	217.1	319.2	218.1	319.2	333.1	305.1	219	387.1	361.4	250.1	307.1	361.2
211124_038	211124_SP30_038.D	DK29MIBZ2	299.1	292.1	204.1	262.1	219.1	248.1	245.1	232.1	247.1	375.1	357.1	204.1	273.1	345.2	217.1	319.2	218.1	319.2	333.1	305.1	219	387.1	361.4	250.1	307.1	361.2
211124_039	211124_SP30_039.D	KUNG-70	299.1	292.1	204.1	262.1	219.1	248.1	245.1	232.1	247.1	375.1	357.1	204.1	273.1	345.2	217.1	319.2	218.1	319.2	333.1	305.1	219	387.1	361.3	250.1	307.1	361.2
211124_040	211124_SP30_040.D	2369	299.1	292.1	204.1	262.1	219.1	248.1	245.1	232.1	247.1	375.1	357.1	204.1	273.1	345.2	217.1	319.2	218.1	319.2	333.1	305.1	219	387.1	361.4	250.1	307.1	361.2
211124_041	211124_SP30_041.D	H121	299.1	292.1	204.1	262.1	219.1	248.1	245.1	232.1	247.1	375.1	357.1	204.1	273.1	345.2	217.1	319.2	218.1	319.2	333.1	305.1	219	387.1	361.2	250.1	307.1	361.2
211124_042	211124_SP30_042.D	DJ7	299.1	292.1	204.1	262.1	219.1	248.1	245.1	232.1	247.1	375.1	357.1	204.1	273.1	345.2	217.1	319.2	218.1	319.2	333.1	305.1	219	387.1	361.4	250.1	307.1	361.2
211124_043	211124_SP30_043.D	DK2FACC	299.1	292.1	204.1	262.1	219.1	248.1	245.1	232.1	247.1	375.1	357.1	204.1	273.1	345.2	217.1	319.2	218.1	319.2	333.1	305.1	219	387.1	361.3	250.1	307.1	361.2
211124_044	211124_SP30_044.D	H71	299.1	292.1	204.1	262.1	219.1	248.1	245.1	232.1	247.1	375.1	357.1	204.1	273.1	345.2	217.1	319.2	218.1	319.2	333.1	305.1	219	387.1	361.3	250.1	307.1	361.2
211124_045	211124_SP30_045.D	PHN66	299.1	292.1	204.1	262.1	219.1	248.1	245.1	232.1	247.1	375.1	357.1	204.1	273.1	345.2	217.1	319.2	218.1	319.2	333.1	305.1	219	387.1	361.3	250.1	307.1	361.2
211124_046	211124_SP30_046.D	Va22	299.1	292.1	204.1	262.1	219.1	248.1	245.1	232.1	247.1	375.1	357.1	204.1	273.1	345.2	217.1	319.2	218.1	319.2	333.1	305.1	219	387.1	361.3	250.1	307.1	361.2
211124_047	211124_SP30_047.D	B97	299.1	292.1	204.1	262.1	219.1	248.1	245.1	232.1	247.1	375.1	357.1	204.1	273.1	345.2	217.1	319.2	218.1	319.2	333.1	305.1	219	387.1	361.3	250.1	307.1	361.2
211124_048	211124_SP30_048.D	NC310	299.1	292.1	204.1	262.1	219.1	248.1	245.1	232.1	247.1	375.1	357.1	204.1	273.1	345.2	217.1	319.2	218.1	319.2	333.1	305.1	219	387.1	361.3	250.1	307.1	361.2
211124_049	211124_SP30_049.D	B97	299.1	292.1	204.1	262.1	219.1	248.1	245.1	232.1	247.1	375.1	357.1	204.1	273.1	345.2	217.1	319.2	218.1	319.2	333.1	305.1	219	387.1	361.3	250.1	307.1	361.2
211124_050	211124_SP30_050.D	A673	299.1	292.1	204.1	262.1	219.1	248.1	245.1	232.1	247.1	375.1	357.1	204.1	273.1	345.2	217.1	319.2	218.1	319.2	333.1	305.1	219	387.1	361.3	250.1	307.1	361.2
211124_051	211124_SP30_051.D	WIL500	299.1	292.1	204.1	262.1	219.1	248.1	245.1	232.1	247.1	375.1	357.1	204.1	273.1	345.2	217.1	319.2	218.1	319.2	333.1	305.1	219	387.1	361.3	250.1	307.1	361.2
211124_052	211124_SP30_052.D	W601S	299.1	292.1	204.1	262.1	219.1	248.1	245.1	232.1	247.1	375.1	357.1	204.1	273.1	345.2	217.1	319.2	218.1	319.2	333.1	305.1	219	387.1	361.3	250.1	307.1	361.2
211124_053	211124_SP30_053.D	ND265	299.1	292.1	204.1	262.1	219.1	248.1	245.1	232.1	247.1	375.1	357.1	204.1	273.1	345.2	217.1	319.2	218.1	319.2	333.1	305.1	219	387.1	361.3	250.1	307.1	361.2
211124_054	211124_SP30_054.D	NC306	299.1	292.1	204.1	262.1	219.1	248.1	245.1	232.1	247.1	375.1	357.1	204.1	273.1	345.2	217.1	319.2	218.1	319.2	333.1	305.1	219	387.1	361.2	250.1	307.1	361.2
211124_055	211124_SP30_055.D	Pa880	299.1	292.1	204.1	262.1	219.1	248.1	245.1	232.1	247.1	375.1	357.1	204.1	273.1	345.2	217.1	319.2	218.1	319.2	333.1	305.1	219	387.1	361.3	250.1	307.1	361.2
211124_056	211124_SP30_056.D	Mo24W	299.1	292.1	204.1	262.1	219.1	248.1	245.1	232.1	247.1	375.1	357.1	204.1	273.1	345.2	217.1	319.2	218.1	319.2	333.1	305.1	219	387.1	361.4	250.1	307.1	361.2
211124_057	211124_SP30_057.D	Va59	299.1	292.1	204.1	262.1	219.1	248.1	245.1	232.1	247.1	375.1	357.1	204.1	273.1	345.2	217.1	319.2	218.1	319.2	333.1	305.1	219	387.1	361.3	250.1	307.1	361.2
211124_058	211124_SP30_058.D	DKHB8229	299.1	292.1	204.1	262.1	219.1	248.1	245.1	232.1	247.1	375.1	357.1	204.1	273.1	345.2	217.1	319.2	218.1	319.2	333.1	305.1	219	387.1	361.3	250.1	307.1	361.2
211124_059	211124_SP30_059.D	B97	299.1	292.1	204.1	262.1	219.1	248.1	245.1	232.1	247.1	375.1	357.1	204.1	273.1	345.2	217.1	319.2	218.1	319.2	333.1	305.1	219	387.1	361.2	250.1	307.1	361.2
211124_060	211124_SP30_060.D	H52	299.1	292.1	204.1	262.1	219.1	248.1	245.1	232.1	247.1	375.1	357.1	204.1	273.1	345.2	217.1	319.2	218.1		333.1	305.1	219	387.1	361.3	250.1	307.1	361.2
211124_061	211124_SP30_061.D	G22 T122	299.1	292.1	204.1	262.1	219.1	248.1	245.1	232.1	247.1	375.1	357.1	204.1	273.1	345.2	217.1	319.2	218.1		333.1	305.1	219	387.1	361.3	250.1	307.1	361.2
211124_062	211124_SP30_062.D	LH189Ht	299.1	292.1	204.1	262.1	219.1	248.1	245.1	232.1	247.1	375.1	357.1	204.1	273.1	345.2	217.1	319.2	218.1	319.2	333.1	305.1	219	387.1	361.4	250.1	307.1	361.2
211124_063	211124_SP30_063.D	AS5707	299.1	292.1	204.1	262.1	219.1	248.1	245.1	232.1	247.1	375.1	357.1	204.1	273.1	345.2	217.1	319.2	218.1	319.2	333.1	305.1	219	387.1	361.3	250.1	307.1	361.2
211124_064	211124_SP30_064.D	A682	299.1	292.1	204.1	262.1	219.1	248.1	245.1	232.1	247.1	375.1	357.1	204.1	273.1	345.2	217.1	319.2	218.1	319.2	333.1	305.1	219	387.1	361.3	250.1	307.1	361.2
211124_065	211124_SP30_065.D	MS106	299.1	292.1	204.1	262.1	219.1	248.1	245.1	232.1	247.1	375.1	357.1	204.1	273.1	345.2	217.1	319.2	218.1	319.2	333.1	305.1	219	387.1	361.3	250.1	307.1	361.2
211124_066	211124_SP30_066.D	PHK42	299.1	292.1	204.1	262.1	219.1	248.1	245.1	232.1	247.1	375.1	357.1	204.1	273.1	345.2	217.1	319.2	218.1	319.2	333.1	305.1	219	387.1	361.2	250.1	307.1	361.2
211124_067	211124_SP30_067.D	LH57	299.1	292.1	204.1	262.1	219.1	248.1	245.1	232.1	247.1	375.1	357.1	204.1	273.1	345.2	217.1	319.2	218.1	319.2	333.1	305.1	219	387.1	361.2	250.1	307.1	361.2
211124_068	211124_SP30_068.D	IDS91	299.1	292.1	204.1	262.1	219.1	248.1	245.1	232.1	247.1	375.1	357.1	204.1	273.1	345.2	217.1	319.2	218.1		333.1	305.1	219	387.1	361.4	250.1	307.1	361.2
211124_069	211124_SP30_069.D	Il14H	299.1	292.1	204.1	262.1	219.1	248.1	245.1	232.1	247.1	375.1	357.1	204.1	273.1	345.2	217.1	319.2	218.1		333.1	305.1	219	387.1	361.4	250.1	307.1	361.2
211124_070	211124_SP30_070.D	4578 INBRED	299.1	292.1	204.1	262.1	219.1	248.1	245.1	232.1	247.1	375.1	357.1	204.1	273.1	345.2	217.1	319.2	218.1	319.2	333.1	305.1	219	387.1	361.3	250.1	307.1	361.2
211124_071	211124_SP30_071.D	DKIBB15	299.1	292.1	204.1	262.1	219.1	248.1	245.1	232.1	247.1	375.1	357.1	204.1	273.1	345.2	217.1	319.2	218.1	319.2	333.1	305.1	219	387.1	361.4	250.1	307.1	361.2
211124_072	211124_SP30_072.D	PHR61	299.1	292.1	204.1	262.1	219.1	248.1	245.1	232.1	247.1	375.1	357.1	204.1	273.1	345.2	217.1	319.2	218.1	319.2	333.1	305.1	219	387.1	361.3	250.1	307.1	361.2
211124_073	211124_SP30_073.D	DK2MA22	299.1	292.1	204.1	262.1	219.1	248.1	245.1	232.1	247.1	375.1	357.1	204.1	273.1	345.2	217.1	319.2	218.1	319.2	333.1	305.1	219	387.1	361.3	250.1	307.1	361.2
211124_074	211124_SP30_074.D	AS6103	299.1	292.1	204.1	262.1	219.1	248.1	245.1	232.1	247.1	375.1	357.1	204.1	273.1	345.2	217.1	319.2	218.1	319.2	333.1	305.1	219	387.1	361.3	250.1	307.1	361.2
211124_075	211124_SP30_075.D	N545	299.1	292.1	204.1	262.1	219.1	248.1	245.1	232.1	247.1	375.1	357.1	204.1	273.1	345.2	217.1	319.2	218.1		333.1	305.1	219	387.1	361.4	250.1	307.1	361.2
211124_076	211124_SP30_076.D	LH169Ht	299.1	292.1	204.1	262.1	219.1	248.1	245.1	232.1	247.1	375.1	357.1	204.1	273.1	345.2	217.1	319.2	218.1	319.2	333.1	305.1	219	387.1	361.4	250.1	307.1	361.2
211124_077	211124_SP30_077.D	B97	299.1	292.1	204.1	262.1	219.1	248.1	245.1	232.1	247.1	375.1	357.1	204.1	273.1	345.2	217.1	319.2	218.1	319.2	333.1	305.1	219	387.1	361.3	250.1	307.1	361.2
211124_078	211124_SP30_078.D	LH143 (Maintainer)	299.1	292.1	204.1	262.1	219.1	248.1	245.1	232.1	247.1	375.1	357.1	204.1	273.1	345.2	217.1	319.2	218.1	319.2	333.1	305.1	219	387.1	361.2	250.1	307.1	361.2
211124_079	211124_SP30_079.D	B97	299.1	292.1	204.1	262.1	219.1	248.1	245.1	232.1	247.1	375.1	357.1	204.1	273.1	345.2	217.1	319.2	218.1	319.2	333.1	305.1	219	387.1	361.3	250.1	307.1	361.2
211124_080	211124_SP30_080.D	NC260	299.1	292.1	204.1	262.1	219.1	248.1	245.1	232.1	247.1	375.1	357.1	204.1	273.1	345.2	217.1	319.2	218.1		333.1	305.1	219	387.1	361.3	250.1	307.1	361.2
211124_081	211124_SP30_081.D	PHN41	299.1	292.1	204.1	262.1	219.1	248.1	245.1	232.1	247.1	375.1	357.1	204.1	273.1	345.2	217.1	319.2	218.1		333.1	305.1	219	387.1	361.3	250.1	307.1	361.2
211124_082	211124_SP30_082.D	W22	299.1	292.1	204.1	262.1	219.1	248.1	245.1	232.1	247.1	375.1	357.1	204.1	273.1	345.2	217.1	319.2	218.1	319.2	333.1	305.1	219	387.1	361.3	250.1	307.1	361.2
211124_083	211124_SP30_083.D	SD40	299.1	292.1	204.1	262.1	219.1	248.1	245.1	232.1	247.1	375.1	357.1	204.1	273.1	345.2	217.1	319.2	218.1	319.2	333.1	305.1	219	387.1	361.3	250.1	307.1	361.2
211124_084	211124_SP30_084.D	C103	299.1	292.1	204.1	262.1	219.1	248.1	245.1	232.1	247.1	375.1	357.1	204.1	273.1	345.2	217.1	319.2	218.1	319.2	333.1	305.1	219	387.1	361.3	250.1	307.1	361.2
211124_085	211124_SP30_085.D	CM105	299.1	292.1	204.1	262.1	219.1	248.1	245.1	232.1	247.1	375.1	357.1	204.1	273.1	345.2	217.1	319.2	218.1	319.2	333.1	305.1	219	387.1	361.3	250.1	307.1	361.2
211124_086	211124_SP30_086.D	PHK29	299.1	292.1	204.1	262.1	219.1	248.1	245.1	232.1	247.1	375.1	357.1	204.1	273.1	345.2	217.1	319.2	218.1	319.2	333.1	305.1	219	387.1	361.3	250.1	307.1	361.2
211124_087	211124_SP30_087.D	LH215	299.1	292.1	204.1	262.1	219.1	248.1	245.1	232.1	247.1	375.1	357.1	204.1	273.1	345.2	217.1	319.2	218.1	319.2	333.1	305.1	219	387.1	361.2	250.1	307.1	361.2
211124_088	211124_SP30_088.D	PHG71	299.1	292.1	204.1	262.1	219.1	248.1	245.1	232.1	247.1	375.1	357.1	204.1	273.1	345.2	217.1	319.2	218.1	319.2	333.1	305.1	219	387.1	361.3	250.1	307.1	361.2
211124_089	211124_SP30_089.D	B97	299.1	292.1	204.1	262.1	219.1	248.1	245.1	232.1	247.1	375.1	357.1	204.1	273.1	345.2	217.1	319.2	218.1	319.2	333.1	305.1	219	387.1	361.3	250.1	307.1	361.2
211124_090	211124_SP30_090.D	MS132	299.1	292.1	204.1	262.1	219.1	248.1	245.1	232.1	247.1	375.1	357.1	204.1	273.1	345.2	217.1	319.2	218.1	319.2	333.1	305.1	219	387.1	361.2	250.1	307.1	361.2
211124_091	211124_SP30_091.D	A322	299.1	292.1	204.1	262.1	219.1	248.1	245.1	232.1	247.1	375.1	357.1	204.1	273.1	345.2	217.1	319.2	218.1	319.2	333.1	305.1	219	387.1	361.3	250.1	307.1	361.2
211124_092	211124_SP30_092.D	Mo47	299.1	292.1	204.1	262.1	219.1	248.1	245.1	232.1	247.1	375.1	357.1	204.1	273.1	345.2	217.1	319.2	218.1	319.2	333.1	305.1	219	387.1	361.3	250.1	307.1	361.2
211124_093	211124_SP30_093.D	A	299.1	292.1	204.1	262.1	219.1	248.1	245.1	232.1	247.1	375.1	357.1	204.1	273.1	345.2	217.1	319.2	218.1	319.2	333.1	305.1	219	387.1	361.3	250.1	307.1	361.2
211124_094	211124_SP30_094.D	PHBW8	299.1	292.1	204.1	262.1	219.1	248.1	245.1	232.1	247.1	375.1	357.1	204.1	273.1	345.2	217.1	319.2	218.1	319.2	333.1	305.1	219	387.1	361.4	250.1	307.1	361.2
211124_095	211124_SP30_095.D	Yu796 NS	299.1	292.1	204.1	262.1	219.1	248.1	245.1	232.1	247.1	375.1	357.1	204.1	273.1	345.2	217.1	319.2	218.1	319.2	333.1	305.1	219	387.1	361.3	250.1	307.1	361.2
211124_096	211124_SP30_096.D	H49	299.1	292.1	204.1	262.1	219.1	248.1	245.1	232.1	247.1	375.1	357.1	204.1	273.1	345.2	217.1	319.2	218.1		333.1	305.1	219	387.1	361.4	250.1	307.1	361.2

## Sheet: Retention time (min)
Supplementary Table S4. Peaks, Retention Times, and Quantitative Ion Masses of 26 Metabolites
Table description: This table summarizes the peaks, retention times, and quantitative ion masses for the 26 metabolites profiled in this study, as determined by GC-MS.
Rawname	Filename_spl	Name	X.1004..phosphoric.acid..9.966..Results	X.439194..glyceric.acid..10.735..Results	X.5951..L.serine.2..11.174..Results	X.5950..L.alanine.2..11.182..Results	X.6288..L.threonine.2..11.464..Results	X.239..Beta..alanine..1..12.044..Results	X.92824..D.malic.acid..12.794..Results	X.5960..aspartic.acid.2..13.207..Results	X.33032..L.glutamic.acid.2..14.398..Results	X.444212..trans.aconitic.acid..15.842..Results	X.754..glycerol.1.phosphate..16.056..Results	X.8742..shikimic.acid..16.433..Results	X.311..citric.acid..16.615..Results	X.6508..quinic.acid..17.076..Results	X.5984..fructose.1..17.288..Results	X.24749..D.glucose.1..17.426..Results	X.6057..tyrosine.2..17.871..Results	X.128869..galactonic.acid.2..18.504..Results	X.3037582..mucic.acid..18.907..Results	X.892..myo.inositol..19.354..Results	X.1549111..caffeic.acid..19.755..Results	X.439958..D.glucose.6.phosphate.1..21.394..Results	X.5988..Sucrose..23.988..Results	X.16212335..loganin..25.963..Results	X.6537496..chlorogenic.acid.2..27.18..Results	X.439242..Raffinose..29.282..Results
211018_003	211018_SP30_003.D	F7	7.242	7.763	8.028	8.038	8.274	8.609	9.136	9.405	10.191	11.15	11.323	11.605	11.734	12.076	12.169	12.351	12.524	13.157	13.346	13.612	13.731	14.999	16.74	17.646	19.152	20.466
211018_004	211018_SP30_004.D	DK8M129	7.22	7.751	8.023	8.033	8.278	8.603	9.137	9.406	10.193	11.148	11.314	11.603	11.725	12.074	12.173	12.356	12.522	13.152	13.341	13.613	13.732	15.006	16.738	17.637	19.147	20.467
211018_005	211018_SP30_005.D	N542	7.23	7.754	8.02	8.033	8.275	8.607	9.138	9.403	10.189	11.151	11.324	11.606	11.729	12.074	12.167	12.352	12.528	13.159	13.341	13.61	13.733	15.01	16.728	17.641	19.15	20.471
211018_006	211018_SP30_006.D	C102	7.228	7.756	8.025	8.041	8.277	8.612	9.136	9.402	10.184	11.15	11.319	11.604	11.731	12.079	12.172	12.358	12.527	13.17	13.34	13.612	13.738	15.008	16.737	17.639	19.152	20.469
211018_007	211018_SP30_007.D	B97	7.217	7.751	8.023	8.027	8.269	8.607	9.138	9.407	10.187	11.152	11.318	11.6	11.729	12.081	12.167	12.353	12.519	13.176	13.342	13.614	13.733	15.007	16.736	17.628	19.151	20.462
211018_008	211018_SP30_008.D	PHV07	7.215	7.742	8.018	8.028	8.27	8.605	9.136	9.405	10.188	11.146	11.319	11.604	11.727	12.075	12.172	12.354	12.523	13.18	13.336	13.608	13.734	15.012	16.733	17.646	19.149	20.466
211018_009	211018_SP30_009.D	CSJ3	7.236	7.757	8.023	8.039	8.278	8.606	9.137	9.403	10.189	11.148	11.32	11.606	11.728	12.08	12.17	12.355	12.521	13.158	13.341	13.613	13.736	15.006	16.748	17.644	19.15	20.474
211018_010	211018_SP30_010.D	W182BN	7.237	7.758	8.033	8.04	8.279	8.607	9.138	9.404	10.19	11.145	11.321	11.6	11.726	12.074	12.17	12.353	12.529	13.149	13.338	13.61	13.733	15.007	16.732	17.638	19.148	20.458
211018_011	211018_SP30_011.D	CI 28A	7.218	7.748	8.017	8.03	8.273	8.608	9.138	9.404	10.194	11.159	11.322	11.607	11.733	12.078	12.168	12.35	12.523	13.17	13.339	13.614	13.734	15.001	16.746	17.635	19.151	20.465
211018_012	211018_SP30_012.D	W552	7.211	7.742	8.017	8.03	8.269	8.604	9.139	9.404	10.19	11.156	11.318	11.6	11.73	12.075	12.171	12.353	12.526	13.153	13.339	13.614	13.734	15.011	16.746	17.645	19.148	20.465
211018_013	211018_SP30_013.D	4554 INBRED	7.212	7.746	8.018	8.025	8.27	8.602	9.136	9.402	10.188	11.15	11.316	11.601	11.727	12.076	12.172	12.354	12.524	13.171	13.333	13.615	13.731	15.009	16.747	17.643	19.149	20.466
211018_014	211018_SP30_014.D	B73Htrhm	7.236	7.76	8.025	8.039	8.264	8.599	9.14	9.406	10.189	11.151	11.32	11.602	11.728	12.076	12.166	12.355	12.524	13.178	13.334	13.612	13.735	15.003	16.738	17.64	19.146	20.454
211018_0147	211018_SP30_0147.D	CS405	7.214	7.742	8.021	8.021	8.269	8.605	9.135	9.401	10.184	11.153	11.322	11.6	11.73	12.075	12.168	12.354	12.523	13.153	13.339	13.611	13.737	15.001	16.736	17.642	19.152	20.465
211018_0148	211018_SP30_0148.D	DK83IBI3	7.212	7.746	8.018	8.031	8.27	8.605	9.136	9.401	10.188	11.153	11.319	11.601	11.73	12.072	12.165	12.351	12.523	13.147	13.336	13.612	13.731	15.012	16.73	17.636	19.146	20.456
211018_0149	211018_SP30_0149.D	B97	7.223	7.75	8.025	8.032	8.274	8.606	9.137	9.406	10.189	11.151	11.32	11.599	11.728	12.076	12.169	12.355	12.524	13.171	13.34	13.612	13.729	15.009	16.748	17.637	19.15	20.464
211018_015	211018_SP30_015.D	ND259	7.218	7.749	8.021	8.034	8.27	8.608	9.136	9.401	10.188	11.15	11.319	11.601	11.727	12.075	12.168	12.354	12.523	13.177	13.336	13.608	13.728	15.008	16.743	17.639	19.149	20.466
211018_016	211018_SP30_016.D	PHB09	7.218	7.752	8.021	8.027	8.273	8.611	9.139	9.404	10.19	11.152	11.322	11.6	11.73	12.078	12.171	12.357	12.519	13.17	13.335	13.614	13.737	15.004	16.753	17.639	19.151	20.462
211018_017	211018_SP30_017.D	NC264	7.211	7.748	8.013	8.023	8.269	8.601	9.135	9.404	10.19	11.149	11.318	11.603	11.726	12.078	12.171	12.353		13.149	13.335	13.61	13.733	15.007	16.736	17.638	19.148	20.465
211018_018	211018_SP30_018.D	A305	7.24	7.758	8.02	8.033	8.275	8.6	9.138	9.403	10.186	11.148	11.318	11.596	11.722	12.074	12.17	12.353	12.519	13.172	13.331	13.613	13.733	15.007	16.735	17.641	19.147	20.468
211018_019	211018_SP30_019.D	ZS635	7.214	7.744	8.016	8.026	8.269	8.597	9.138	9.403	10.19	11.152	11.324	11.6	11.726	12.074	12.173	12.356	12.525	13.169	13.335	13.613	13.736	15.007	16.755	17.638	19.147	20.464
211018_020	211018_SP30_020.D	LH183	7.229	7.75	8.025	8.032	8.274	8.606	9.14	9.402	10.188	11.15	11.319	11.601	11.728	12.073	12.169	12.355	12.52	13.151	13.34	13.612	13.735	15.005	16.757	17.643	19.149	20.46
211018_021	211018_SP30_021.D	T234	7.211	7.745	8.02	8.023	8.269	8.601	9.138	9.404	10.187	11.149	11.318	11.603	11.726	12.078	12.167	12.35	12.519	13.173	13.335	13.61	13.733	15.004	16.746	17.638	19.148	20.471
211018_022	211018_SP30_022.D	Va26	7.212	7.746	8.018	8.028	8.271	8.602	9.137	9.405	10.188	11.154	11.32	11.605	11.728	12.079	12.166	12.355	12.524	13.154	13.327	13.615	13.735	15.002	16.757	17.64	19.146	20.46
211018_023	211018_SP30_023.D	A73	7.233	7.75	8.016	8.032	8.268	8.6	9.137	9.406	10.189	11.154	11.317	11.602	11.725	12.073	12.169	12.352	12.521	13.152	13.337	13.613	13.735	15.003	16.731	17.634	19.147	20.467
211018_024	211018_SP30_024.D	Ia453	7.221	7.749	8.024	8.034	8.273	8.605	9.139	9.405	10.191	11.15	11.322	11.604	11.727	12.075	12.171	12.354	12.52	13.163	13.336	13.611	13.734	15.001	16.743	17.632	19.149	20.472
211018_025	211018_SP30_025.D	CI 64	7.245	7.76	8.025	8.042	8.274	8.606	9.14	9.405	10.192	11.147	11.323	11.602	11.731	12.079	12.169	12.355	12.517	13.168	13.34	13.612	13.732	14.999	16.751	17.646	19.143	20.457
211018_026	211018_SP30_026.D	NC326	7.214	7.748	8.02	8.024	8.269	8.608	9.138	9.4	10.183	11.152	11.318	11.603	11.73	12.078	12.167	12.353	12.522	13.153	13.339	13.607	13.733	15.007	16.736	17.635	19.145	20.462
211018_027	211018_SP30_027.D	912	7.215	7.75	8.015	8.032	8.27	8.602	9.136	9.402	10.188	11.15	11.319	11.601	11.728	12.073	12.169	12.351	12.52	13.161	13.34	13.612	13.735	15.012	16.741	17.643	19.149	20.466
211018_028	211018_SP30_028.D	B97	7.219	7.75	8.022	8.029	8.271	8.609	9.137	9.405	10.185	11.147	11.316	11.598	11.728	12.073	12.166	12.351	12.521	13.168	13.337	13.609	13.732	15.006	16.747	17.64	19.149	20.463
211018_029	211018_SP30_029.D	PHV53	7.218	7.748	8.02	8.037	8.276	8.611	9.139	9.407	10.187	11.152	11.318	11.6	11.726	12.075	12.161	12.353	12.519	13.156	13.332	13.611	13.734	15.001	16.733	17.639	19.145	20.455
211018_030	211018_SP30_030.D	B97	7.221	7.745	8.021	8.031	8.273	8.608	9.139	9.404	10.187	11.149	11.315	11.604	11.727	12.072	12.165	12.347	12.523	13.153	13.336	13.611	13.734	15.004	16.746	17.635	19.145	20.462
211018_031	211018_SP30_031.D	PHN18	7.237	7.761	8.03	8.04	8.265	8.607	9.138	9.403	10.186	11.148	11.318	11.606	11.729	12.077	12.17	12.359	12.525	13.176	13.342	13.61	13.736	15.007	16.745	17.641	19.147	20.465
211018_032	211018_SP30_032.D	LH210	7.218	7.748	8.02	8.03	8.276	8.608	9.132	9.404	10.187	11.146	11.322	11.6	11.73	12.075	12.164	12.347	12.523	13.153	13.335	13.611	13.737	15.011	16.726	17.632	19.141	20.459
211018_033	211018_SP30_033.D	H95	7.221	7.752	8.024	8.037	8.269	8.604	9.138	9.404	10.184	11.149	11.315	11.6	11.723	12.075	12.164	12.35	12.519	13.159	13.335	13.611	13.733	15.001	16.739	17.638	19.151	20.468
211018_034	211018_SP30_034.D	B97	7.214	7.745	8.017	8.03	8.266	8.601	9.138	9.404	10.19	11.149	11.315	11.6	11.723	12.074	12.164	12.346	12.522	13.156	13.342	13.607	13.737	15.004	16.729	17.635	19.144	20.458
211018_035	211018_SP30_035.D	904	7.212	7.74	8.015	8.022	8.271	8.599	9.136	9.402	10.188	11.144	11.316	11.602	11.724	12.073	12.166	12.348	12.524	13.154	13.34	13.609	13.732	14.999	16.727	17.64	19.143	20.45
211018_036	211018_SP30_036.D	DKMBUB	7.22	7.748	8.023	8.03	8.275	8.604	9.138	9.403	10.18	11.148	11.318	11.6	11.729	12.074	12.167	12.346	12.522	13.156	13.338	13.61	13.73	15.004	16.735	17.631	19.144	20.458
211018_037	211018_SP30_037.D	PHP60	7.209	7.736	8.015	8.021	8.26	8.612	9.133	9.402	10.181	11.15	11.313	11.601	11.724	12.076	12.162	12.354	12.484	13.167	13.34	13.608	13.731	15.002	16.727	17.639	19.146	20.463
211018_038	211018_SP30_038.D	T146	7.233	7.754	8.023	8.033	8.278	8.607	9.137	9.403	10.186	11.151	11.317	11.602	11.722	12.074	12.163	12.349	12.521	13.152	13.338	13.61	13.732	15.003	16.725	17.651	19.144	20.467
211018_039	211018_SP30_039.D	PHW20	7.218	7.752	8.018	8.031	8.27	8.611	9.139	9.408	10.191	11.146	11.322	11.604	11.727	12.075	12.165	12.351	12.523	13.15	13.336	13.611	13.731	14.998	16.727	17.636	19.145	20.456
211018_040	211018_SP30_040.D	CI 91B Goodman-Buckler	7.227	7.755	8.023	8.033	8.279	8.604	9.138	9.4	10.19	11.149	11.318	11.6	11.726	12.071	12.164	12.35	12.522	13.146	13.332	13.61	13.737	15.004	16.746	17.638	19.144	20.455
211018_041	211018_SP30_041.D	PHJ89	7.237	7.761	8.027	8.04	8.272	8.604	9.138	9.403	10.186	11.152	11.318	11.603	11.726	12.071	12.167	12.353	12.525	13.152	13.335	13.61	13.733	15.004	16.752	17.635	19.144	20.458
211018_042	211018_SP30_042.D	Oh7	7.228	7.752	8.021	8.044	8.273	8.608	9.135	9.401	10.187	11.152	11.318	11.604	11.726	12.078	12.161	12.353	12.519	13.15	13.335	13.611	13.734	15.001	16.726	17.639	19.148	20.459
211018_043	211018_SP30_043.D	PHT69	7.225	7.756	8.025	8.038	8.274	8.612	9.14	9.405	10.188	11.147	11.319	11.605	11.724	12.076	12.165	12.354	12.524	13.171	13.336	13.612	13.728	15.005	16.73	17.633	19.142	20.46
211018_044	211018_SP30_044.D	CO192	7.219	7.753	8.025	8.032	8.271	8.602	9.136	9.405	10.188	11.147	11.319	11.602	11.728	12.076	12.166	12.345	12.524	13.154	13.333	13.609	13.731	14.999	16.727	17.633	19.139	20.46
211018_045	211018_SP30_045.D	DKLIBC 4	7.219	7.753	8.022	8.032	8.271	8.603	9.14	9.406	10.189	11.144	11.32	11.599	11.725	12.076	12.169	12.355	12.524	13.155	13.327	13.612	13.732	15.009	16.748	17.637	19.14	20.467
211018_046	211018_SP30_046.D	PHPR5	7.22	7.751	8.023	8.036	8.272	8.61	9.138	9.403	10.19	11.145	11.321	11.6	11.729	12.074	12.164	12.346	12.522	13.146	13.331	13.607	13.736	14.997	16.725	17.634	19.141	20.464
211018_047	211018_SP30_047.D	PHT77	7.22	7.751	8.023	8.029	8.272	8.6	9.137	9.406	10.189	11.151	11.32	11.596	11.729	12.074	12.163	12.346	12.518	13.158	13.338	13.61	13.732	15.003	16.732	17.637	19.144	20.461
211018_048	211018_SP30_048.D	CI 187-2	7.226	7.757	8.026	8.036	8.278	8.603	9.141	9.403	10.182	11.151	11.32	11.599	11.725	12.074	12.166	12.349	12.518	13.145	13.334	13.61	13.732	15	16.732	17.641	19.144	20.464
211018_049	211018_SP30_049.D	LH159	7.222	7.75	8.022	8.032	8.271	8.602	9.137	9.402	10.188	11.147	11.316	11.605	11.724	12.073	12.162	12.351	12.524	13.171	13.333	13.605	13.728	15.006	16.724	17.637	19.139	20.46
211018_050	211018_SP30_050.D	911	7.224	7.748	8.02	8.037	8.276	8.604	9.135	9.404	10.187	11.142	11.318	11.6	11.723	12.071	12.164	12.346	12.519	13.169	13.338	13.61	13.73	15.001	16.729	17.641	19.138	20.455
211018_051	211018_SP30_051.D	Mo45	7.22	7.747	8.019	8.033	8.272	8.607	9.138	9.403	10.189	11.145	11.321	11.599	11.729	12.074	12.17	12.352	12.518	13.175	13.338	13.61	13.733	15	16.735	17.641	19.144	20.461
211018_052	211018_SP30_052.D	B66	7.225	7.749	8.021	8.034	8.276	8.608	9.139	9.408	10.184	11.146	11.319	11.601	11.727	12.072	12.165	12.354	12.52	13.17	13.333	13.608	13.727	14.998	16.73	17.636	19.145	20.456
211018_053	211018_SP30_053.D	LH231	7.223	7.754	8.026	8.039	8.271	8.606	9.141	9.406	10.182	11.148	11.324	11.599	11.725	12.073	12.163	12.352	12.518	13.155	13.331	13.61	13.732	15.003	16.728	17.637	19.144	20.454
211018_054	211018_SP30_054.D	A12	7.218	7.749	8.021	8.024	8.27	8.605	9.139	9.404	10.187	11.146	11.319	11.601	11.727	12.075	12.168	12.354	12.523	13.163	13.333	13.608	13.727	15.005	16.733	17.642	19.145	20.456
211018_055	211018_SP30_055.D	LH200	7.222	7.746	8.025	8.032	8.27	8.602	9.136	9.405	10.188	11.144	11.319	11.598	11.727	12.076	12.165	12.351	12.514	13.164	13.333	13.609	13.731	15.002	16.734	17.64	19.146	20.453
211018_056	211018_SP30_056.D	LH299	7.221	7.749	8.024	8.034	8.273	8.605	9.139	9.401	10.184	11.146	11.322	11.6	11.73	12.072	12.168	12.354	12.52	13.17	13.375	13.611	13.734	15.004	16.743	17.635	19.145	20.455
211018_057	211018_SP30_057.D	F2834T	7.216	7.753	8.018	8.032	8.274	8.606	9.14	9.402	10.185	11.15	11.313	11.598	11.724	12.069	12.166	12.351	12.521	13.111	13.337	13.609	13.728	15.002	16.734	17.633	19.129	20.45
211018_058	211018_SP30_058.D	B37	7.223	7.757	8.026	8.039	8.275	8.606	9.137	9.406	10.186	11.148	11.314	11.599	11.725	12.073	12.163	12.345	12.525	13.152	13.331	13.609	13.726	14.996	16.731	17.637	19.14	20.46
211018_059	211018_SP30_059.D	NC328	7.231	7.762	8.024	8.038	8.273	8.612	9.139	9.404	10.184	11.15	11.315	11.601	11.724	12.075	12.165	12.351	12.523	13.163	13.333	13.608	13.734	15.005	16.727	17.632	19.135	20.459
211018_060	211018_SP30_060.D	N7A	7.222	7.756	8.022	8.035	8.277	8.609	9.14	9.409	10.188	11.144	11.323	11.602	11.721	12.069	12.162	12.348	12.517	13.148	13.337	13.609	13.728	15.006	16.731	17.633	19.146	20.45
211018_061	211018_SP30_061.D	B54	7.223	7.754	8.023	8.032	8.275	8.606	9.137	9.406	10.189	11.144	11.317	11.602	11.728	12.073	12.166	12.352	12.518	13.155	13.337	13.606	13.729	15.006	16.728	17.641	19.147	20.444
211018_062	211018_SP30_062.D	DKIB014	7.223	7.757	8.023	8.036	8.275	8.597	9.137	9.403	10.182	11.145	11.317	11.602	11.725	12.074	12.166	12.352	12.518	13.165	13.331	13.61	13.729	15	16.735	17.634	19.144	20.464
211018_063	211018_SP30_063.D	B90	7.224	7.755	8.024	8.034	8.273	8.604	9.139	9.404	10.19	11.146	11.315	11.597	11.726	12.075	12.164	12.347	12.519	13.15	13.335	13.611	13.727	15.004	16.733	17.632	19.141	20.455
211018_064	211018_SP30_064.D	C123	7.222	7.756	8.025	8.035	8.277	8.606	9.137	9.402	10.185	11.147	11.32	11.598	11.721	12.069	12.169	12.351	12.517	13.168	13.333	13.609	13.728	15.006	16.734	17.643	19.149	20.457
211018_065	211018_SP30_065.D	WU-TAN-TZAO	7.219	7.747	8.022	8.029	8.268	8.603	9.137	9.402	10.185	11.144	11.32	11.599	11.725	12.073	12.163	12.348	12.518	13.141	13.334	13.606	13.729	15.006	16.728	17.637	19.136	20.447
211018_066	211018_SP30_066.D	DK8F196	7.22	7.751	8.016	8.029	8.268	8.603	9.137	9.403	10.182	11.148	11.317	11.599	11.725	12.074	12.163	12.346	12.518	13.145	13.338	13.606	13.729	15.006	16.725	17.637	19.137	20.454
211018_067	211018_SP30_067.D	B97	7.229	7.757	8.029	8.035	8.274	8.606	9.14	9.406	10.188	11.147	11.31	11.602	11.728	12.073	12.166	12.348	12.518	13.155	13.337	13.609	13.728	15.002	16.738	17.633	19.143	20.447
211018_068	211018_SP30_068.D	Oh43	7.223	7.751	8.019	8.033	8.271	8.61	9.137	9.403	10.186	11.145	11.317	11.599	11.722	12.07	12.166	12.346	12.518	13.148	13.331	13.61	13.729	15.006	16.728	17.627	19.14	20.447
211018_069	211018_SP30_069.D	G3 T5a	7.229	7.756	8.028	8.042	8.277	8.606	9.14	9.402	10.185	11.144	11.319	11.598	11.724	12.073	12.165	12.348	12.52	13.157	13.33	13.609	13.728	15.002	16.724	17.633	19.139	20.45
211018_070	211018_SP30_070.D	LH93	7.218	7.752	8.017	8.03	8.269	8.608	9.139	9.401	10.184	11.146	11.322	11.6	11.726	12.071	12.164	12.35	12.516	13.166	13.332	13.608	13.727	15.004	16.733	17.655	19.141	20.442
211018_071	211018_SP30_071.D	DKF274	7.218	7.745	8.017	8.027	8.269	8.608	9.132	9.401	10.184	11.149	11.315	11.6	11.72	12.075	12.168	12.35	12.516	13.15	13.332	13.608	13.73	14.998	16.746	17.652	19.152	20.462
211018_072	211018_SP30_072.D	Pa91	7.22	7.751	8.02	8.033	8.272	8.607	9.138	9.4	10.186	11.145	11.318	11.596	11.722	12.074	12.167	12.349	12.519	13.165	13.331	13.61	13.726	15	16.735	17.634	19.137	20.461
211018_073	211018_SP30_073.D	CH753-4	7.223	7.75	8.022	8.036	8.275	8.61	9.137	9.406	10.186	11.144	11.317	11.599	11.725	12.073	12.166	12.352	12.518	13.171	13.331	13.606	13.729	15.003	16.728	17.634	19.137	20.46
211018_074	211018_SP30_074.D	ICI 441	7.22	7.754	8.023	8.033	8.272	8.61	9.138	9.403	10.186	11.148	11.314	11.596	11.722	12.074	12.164	12.346	12.519	13.152	13.331	13.607	13.733	15	16.719	17.631	19.137	20.464
211018_075	211018_SP30_075.D	ICI 986	7.223	7.75	8.019	8.032	8.271	8.609	9.137	9.406	10.185	11.147	11.32	11.599	11.725	12.07	12.166	12.348	12.518	13.145	13.334	13.606	13.729	15.003	16.728	17.634	19.143	20.447
211018_076	211018_SP30_076.D	A572	7.219	7.753	8.022	8.032	8.271	8.606	9.137	9.402	10.182	11.144	11.313	11.599	11.725	12.07	12.163	12.348	12.514	13.165	13.334	13.606	13.735	15.003	16.731	17.637	19.136	20.46
211018_077	211018_SP30_077.D	Oh33	7.219	7.75	8.019	8.035	8.274	8.606	9.133	9.399	10.185	11.144	11.316	11.598	11.728	12.073	12.166	12.355	12.517	13.171	13.337	13.609	13.725	14.996	16.724	17.633	19.14	20.457
211018_078	211018_SP30_078.D	NK907	7.221	7.748	8.024	8.03	8.272	8.604	9.138	9.401	10.183	11.142	11.315	11.597	11.723	12.071	12.164	12.347	12.519	13.166	13.329	13.607	13.73	15.001	16.729	17.638	19.138	20.445
211018_079	211018_SP30_079.D	LH51	7.225	7.756	8.025	8.035	8.277	8.609	9.139	9.405	10.188	11.147	11.316	11.598	11.727	12.072	12.165	12.351	12.52	13.164	13.336	13.608	13.728	15.005	16.727	17.636	19.136	20.453
211018_080	211018_SP30_080.D	A659	7.216	7.753	8.019	8.025	8.271	8.603	9.137	9.402	10.185	11.144	11.313	11.602	11.721	12.073	12.163	12.345	12.514	13.148	13.33	13.606	13.729	14.996	16.724	17.627	19.133	20.447
211018_081	211018_SP30_081.D	NC326	7.221	7.745	8.017	8.034	8.279	8.604	9.132	9.401	10.187	11.142	11.312	11.597	11.72	12.071	12.161	12.347	12.519	13.16	13.332	13.604	13.734	14.998	16.72	17.629	19.138	20.455
211018_082	211018_SP30_082.D	B97	7.218	7.749	8.018	8.024	8.27	8.608	9.133	9.401	10.188	11.14	11.319	11.601	11.717	12.072	12.158	12.347	12.52	13.14	13.326	13.605	13.731	15.002	16.723	17.639	19.135	20.456
211018_083	211018_SP30_083.D	B73Htrhm	7.221	7.752	8.024	8.037	8.273	8.604	9.135	9.401	10.184	11.146	11.315	11.597	11.723	12.071	12.161	12.35	12.519	13.17	13.332	13.604	13.73	15.008	16.726	17.632	19.138	20.459
211018_084	211018_SP30_084.D	A374	7.221	7.756	8.028	8.038	8.28	8.612	9.139	9.408	10.187	11.143	11.315	11.594	11.724	12.069	12.165	12.344	12.52	13.15	13.323	13.608	13.727	14.995	16.723	17.632	19.135	20.456
211018_085	211018_SP30_085.D	B97	7.217	7.754	8.02	8.026	8.269	8.604	9.135	9.403	10.186	11.145	11.318	11.6	11.722	12.074	12.164	12.349	12.519	13.159	13.331	13.607	13.726	14.997	16.739	17.635	19.141	20.461
211018_086	211018_SP30_086.D	PHG39	7.22	7.75	8.026	8.032	8.271	8.603	9.137	9.403	10.189	11.144	11.317	11.596	11.722	12.07	12.163	12.349	12.525	13.165	13.334	13.609	13.732	15	16.721	17.63	19.14	20.451
211018_087	211018_SP30_087.D	B97	7.229	7.756	8.025	8.042	8.277	8.609	9.14	9.405	10.182	11.144	11.313	11.595	11.724	12.073	12.162	12.345	12.521	13.141	13.333	13.606	13.728	14.999	16.727	17.627	19.139	20.453
211018_088	211018_SP30_088.D	J8606	7.217	7.748	8.017	8.03	8.272	8.604	9.135	9.4	10.187	11.142	11.318	11.6	11.723	12.071	12.167	12.353	12.519	13.162	13.328	13.61	13.726	14.997	16.739	17.638	19.138	20.448
211018_089	211018_SP30_089.D	PHW53	7.219	7.75	8.019	8.032	8.271	8.6	9.134	9.399	10.179	11.141	11.317	11.599	11.725	12.067	12.163	12.349	12.515	13.168	13.331	13.606	13.732	14.996	16.731	17.63	19.14	20.46
211018_090	211018_SP30_090.D	SG 30A	7.218	7.745	8.017	8.031	8.276	8.605	9.135	9.401	10.181	11.143	11.315	11.604	11.72	12.078	12.161	12.35	12.516	13.157	13.332	13.604	13.727	15.001	16.723	17.632	19.142	20.459
211018_091	211018_SP30_091.D	LH156	7.221	7.749	8.021	8.034	8.273	8.602	9.139	9.404	10.191	11.143	11.319	11.597	11.727	12.072	12.165	12.347	12.52	13.147	13.333	13.605	13.727	14.998	16.73	17.629	19.135	20.449
211018_092	211018_SP30_092.D	LH212Ht	7.217	7.748	8.017	8.024	8.266	8.601	9.135	9.4	10.183	11.145	11.315	11.597	11.723	12.071	12.164	12.35	12.516	13.163	13.335	13.607	13.73	15.001	16.729	17.625	19.135	20.458
211018_093	211018_SP30_093.D	Mo3	7.217	7.745	8.02	8.027	8.269	8.604	9.135	9.4	10.18	11.145	11.318	11.6	11.719	12.071	12.164	12.35	12.516	13.163	13.332	13.604	13.727	15.001	16.726	17.635	19.148	20.452
211018_094	211018_SP30_094.D	B97	7.218	7.748	8.02	8.027	8.273	8.601	9.135	9.404	10.184	11.146	11.315	11.6	11.723	12.075	12.161	12.347	12.523	13.153	13.329	13.604	13.727	15.004	16.723	17.632	19.135	20.452
211018_095	211018_SP30_095.D	DK2MCDB	7.222	7.756	8.028	8.038	8.277	8.609	9.14	9.405	10.185	11.147	11.313	11.601	11.721	12.069	12.165	12.351	12.517	13.164	13.333	13.608	13.728	15.002	16.74	17.63	19.136	20.446
211018_096	211018_SP30_096.D	WIL901	7.224	7.755	8.024	8.037	8.276	8.604	9.138	9.404	10.183	11.145	11.318	11.597	11.723	12.071	12.161	12.346	12.516	13.149	13.332	13.607	13.733	14.997	16.719	17.635	19.138	20.452
211018_097	211018_SP30_097.D	Mo23W	7.219	7.753	8.018	8.028	8.27	8.602	9.136	9.405	10.185	11.143	11.313	11.598	11.724	12.069	12.162	12.348	12.517	13.151	13.33	13.602	13.728	14.999	16.717	17.63	19.132	20.453
211018_098	211018_SP30_098.D	LH39	7.218	7.749	8.018	8.031	8.27	8.605	9.136	9.401	10.181	11.143	11.319	11.598	11.724	12.069	12.162	12.344	12.513	13.15	13.336	13.605	13.724	15.002	16.723	17.629	19.142	20.459
211018_099	211018_SP30_099.D	CI 540	7.226	7.757	8.029	8.039	8.278	8.616	9.134	9.402	10.185	11.144	11.31	11.599	11.725	12.07	12.163	12.342	12.514	13.148	13.334	13.603	13.732	15.003	16.718	17.634	19.14	20.444
211018_100	211018_SP30_100.D	B97	7.216	7.747	8.019	8.029	8.268	8.606	9.137	9.399	10.182	11.144	11.313	11.595	11.722	12.073	12.166	12.352	12.514	13.168	13.334	13.606	13.732	14.999	16.731	17.63	19.143	20.444
211018_101	211018_SP30_101.D	B108	7.22	7.747	8.022	8.032	8.271	8.603	9.137	9.399	10.182	11.144	11.317	11.599	11.725	12.07	12.16	12.349	12.518	13.158	13.331	13.606	13.729	14.996	16.721	17.631	19.133	20.451
211018_102	211018_SP30_102.D	DKNL001	7.219	7.75	8.018	8.032	8.271	8.609	9.133	9.402	10.182	11.144	11.313	11.598	11.724	12.069	12.166	12.348	12.517	13.154	13.333	13.605	13.725	15.005	16.734	17.617	19.129	20.453
211018_103	211018_SP30_103.D	Oh603	7.221	7.755	8.027	8.033	8.272	8.601	9.138	9.4	10.183	11.142	11.315	11.6	11.726	12.071	12.167	12.35	12.519	13.166	13.329	13.607	13.73	14.994	16.716	17.625	19.141	20.448
211018_104	211018_SP30_104.D	Yong 28	7.215	7.749	8.021	8.034	8.273	8.608	9.136	9.401	10.184	11.146	11.319	11.597	11.723	12.072	12.165	12.35	12.516	13.16	13.329	13.608	13.727	15.001	16.73	17.629	19.135	20.442
211018_105	211018_SP30_105.D	Hi28	7.22	7.751	8.023	8.03	8.272	8.604	9.134	9.4	10.189	11.145	11.311	11.603	11.719	12.074	12.163	12.349	12.515	13.162	13.328	13.607	13.726	14.997	16.729	17.634	19.131	20.448
211018_106	211018_SP30_106.D	S 56	7.218	7.752	8.021	8.034	8.276	8.608	9.136	9.401	10.184	11.14	11.312	11.601	11.717	12.069	12.165	12.347	12.517	13.147	13.329	13.605	13.727	15.001	16.723		19.132	20.446
211018_107	211018_SP30_107.D	B8	7.221	7.752	8.024	8.037	8.269	8.601	9.135	9.401	10.184	11.142	11.315	11.597	11.72	12.071	12.164	12.35	12.516	13.169	13.335	13.604	13.727	14.994	16.719	17.628	19.135	20.458
211018_108	211018_SP30_108.D	W64A	7.226	7.761	8.026	8.039	8.272	8.603	9.137	9.403	10.179	11.141	11.314	11.596	11.722	12.067	12.163	12.346	12.518	13.149	13.334	13.606	13.726	14.997	16.725	17.634	19.137	20.441
211018_109	211018_SP30_109.D	CA-4	7.216	7.747	8.019	8.029	8.261	8.603	9.137	9.399	10.179	11.144	11.317	11.596	11.722	12.067	12.166	12.349	12.511	13.165	13.331	13.606	13.729	14.999	16.728	17.63	19.137	20.46
211018_110	211018_SP30_110.D	R101	7.216	7.746	8.018	8.025	8.271	8.609	9.133	9.402	10.185	11.144	11.316	11.598	11.724	12.069	12.166	12.348	12.517	13.148	13.333	13.605	13.728	15.002	16.721	17.623	19.139	20.45
211018_111	211018_SP30_111.D	NKNP901	7.219	7.75	8.022	8.029	8.271	8.596	9.13	9.403	10.182	11.141	11.314	11.599	11.722	12.07	12.16	12.345	12.515	13.165	13.331	13.599	13.729	14.996	16.718	17.624	19.133	20.447
211018_112	211018_SP30_112.D	ZS01250	7.219	7.75	8.022	8.036	8.274	8.603	9.134	9.403	10.182	11.138	11.314	11.596	11.722	12.067	12.163	12.345	12.518	13.148	13.334	13.603	13.729	15.003	16.718	17.63	19.133	20.45
211018_113	211018_SP30_113.D	PHTM9	7.222	7.756	8.021	8.038	8.274	8.605	9.136	9.398	10.185	11.143	11.313	11.595	11.721	12.069	12.159	12.344	12.514	13.147	13.33	13.605	13.725	14.992	16.724	17.639	19.132	20.45
211018_114	211018_SP30_114.D	Oh7	7.22	7.754	8.023	8.039	8.282	8.603	9.137	9.403	10.183	11.148	11.314	11.599	11.725	12.067	12.163	12.349	12.518	13.152	13.331	13.603	13.726	14.997	16.722	17.631	19.134	20.448
211018_115	211018_SP30_115.D	DKMBPM	7.222	7.753	8.025	8.035	8.274	8.602	9.137	9.399	10.182	11.144	11.316	11.595	11.724	12.069	12.159	12.345	12.514	13.148	13.333	13.605	13.725	15.002	16.727	17.633	19.136	20.447
211018_116	211018_SP30_116.D	LH123HT	7.22	7.751	8.02	8.033	8.272	8.603	9.138	9.4	10.179	11.145	11.311	11.599	11.725	12.074	12.163	12.349	12.518	13.149	13.328	13.607	13.719	15	16.732	17.631	19.137	20.451
211018_117	211018_SP30_117.D	B79	7.222	7.749	8.018	8.031	8.273	8.602	9.136	9.401	10.184	11.143	11.316	11.595	11.717	12.069	12.165	12.344	12.514	13.144	13.336	13.602	13.728	14.998	16.724	17.626	19.132	20.443
211018_118	211018_SP30_118.D	B97	7.22	7.748	8.02	8.026	8.268	8.604	9.134	9.403	10.183	11.145	11.317	11.593	11.726	12.074	12.163	12.349	12.515	13.139	13.331	13.603	13.723	15.003	16.739	17.628	19.137	20.448
211018_119	211018_SP30_119.D	LP5	7.221	7.752	8.024	8.03	8.273	8.601	9.135	9.401	10.184	11.139	11.315	11.594	11.723	12.071	12.164	12.35	12.516	13.163	13.332	13.604	13.727	14.998	16.733	17.635	19.135	20.449
211018_120	211018_SP30_120.D	MS221	7.218	7.749	8.021	8.031	8.273	8.605	9.135	9.404	10.184	11.143	11.318	11.594	11.723	12.072	12.158	12.347	12.513	13.156	13.332	13.604	13.724	14.994	16.723	17.629	19.138	20.445
211018_121	211018_SP30_121.D	W23	7.219	7.75	8.022	8.029	8.271	8.603	9.134	9.403	10.186	11.141	11.314	11.596	11.725	12.067	12.16	12.345	12.515	13.145	13.334	13.603	13.729	15.003	16.725	17.627	19.137	20.454
211018_122	211018_SP30_122.D	PHK93	7.218	7.752	8.021	8.031	8.273	8.601	9.132	9.401	10.184	11.14	11.312	11.594	11.723	12.068	12.165	12.347	12.516	13.167	13.329	13.605	13.727	14.995	16.723	17.629	19.135	20.452
211018_123	211018_SP30_123.D	NC258	7.225	7.756	8.025	8.041	8.273	8.605	9.139	9.405	10.181	11.143	11.312	11.598	11.72	12.069	12.165	12.347	12.517	13.17	13.333	13.602	13.728	14.998	16.74	17.633	19.139	20.443
211018_124	211018_SP30_124.D	NC302	7.222	7.75	8.022	8.035	8.271	8.609	9.137	9.399	10.185	11.14	11.313	11.598	11.721	12.066	12.162	12.345	12.514	13.154	13.333	13.602	13.728	14.999	16.724	17.63	19.163	20.457
211018_125	211018_SP30_125.D	B97	7.216	7.75	8.022	8.028	8.274	8.599	9.137	9.399	10.185	11.144	11.316	11.598	11.721	12.069	12.159	12.341	12.517	13.148	13.33	13.606	13.732	14.996	16.721		19.136	20.45
211018_126	211018_SP30_126.D	B97	7.218	7.749	8.018	8.031	8.267	8.602	9.136	9.401	10.184	11.143	11.312	11.601	11.717	12.072	12.158	12.344	12.513	13.137	13.333	13.605	13.724	14.992	16.727	17.633	19.139	20.449
211018_127	211018_SP30_127.D	LH119	7.22	7.744	8.019	8.033	8.268	8.6	9.134	9.403	10.183	11.141	11.317	11.593	11.722	12.07	12.163	12.349	12.522	13.162	13.328	13.603	13.726	15	16.735	17.624	19.134	20.451
211018_128	211018_SP30_128.D	LH166	7.22	7.75	8.012	8.026	8.271	8.603	9.134	9.399	10.182	11.141	11.314	11.599	11.718	12.067	12.16	12.342	12.515	13.148	13.334	13.606	13.729	15	16.718	17.63	19.133	20.457
211018_129	211018_SP30_129.D	Va52	7.218	7.752	8.024	8.027	8.276	8.604	9.135	9.397	10.177	11.143	11.315	11.594	11.72	12.068	12.158	12.347	12.513	13.163	13.332	13.604	13.727	14.994	16.723	17.622	19.135	20.442
211018_130	211018_SP30_130.D	CS608	7.226	7.753	8.029	8.032	8.271	8.599	9.137	9.402	10.179	11.144	11.313	11.595	11.718	12.07	12.163	12.348	12.518	13.151	13.33	13.603	13.729	14.996	16.718	17.627	19.14	20.45
211018_131	211018_SP30_131.D	B97	7.221	7.751	8.02	8.033	8.269	8.604	9.138	9.404	10.183	11.152	11.315	11.597	11.723	12.071	12.161	12.346	12.516	13.149	13.332	13.607	13.727	14.997	16.736	17.631	19.134	20.438
211018_132	211018_SP30_132.D	ND247	7.217	7.752	8.02	8.03	8.269	8.604	9.135	9.397	10.18	11.142	11.315	11.593	11.723	12.068	12.167	12.35	12.516	13.163	13.332	13.604	13.727	14.994	16.736	17.635	19.135	20.442
211018_133	211018_SP30_133.D	K41	7.222	7.756	8.022	8.038	8.274	8.605	9.136	9.402	10.185	11.144	11.313	11.591	11.718	12.069	12.162	12.348	12.52	13.144	13.32	13.602	13.728	15.002	16.721	17.633	19.136	20.443
211018_134	211018_SP30_134.D	W117HT	7.215	7.752	8.014	8.028	8.27	8.595	9.136	9.401	10.184	11.143	11.316	11.601	11.72	12.069	12.165	12.347	12.513	13.15	13.329	13.602	13.724	14.998	16.723	17.619	19.142	20.453
211018_135	211018_SP30_135.D	DK84BRQ4	7.224	7.755	8.024	8.037	8.272	8.604	9.135	9.4	10.177	11.139	11.315	11.593	11.723	12.068	12.164	12.35	12.516	13.163	13.332	13.607	13.73	14.994	16.736	17.628	19.135	20.442
211018_136	211018_SP30_136.D	PHP02	7.222	7.753	8.022	8.035	8.274	8.606	9.136	9.399	10.182	11.14	11.313	11.595	11.718	12.069	12.166	12.351	12.514	13.164	13.33	13.605	13.728	14.996	16.741	17.63	19.136	20.447
211018_137	211018_SP30_137.D	CR14	7.216	7.75	8.019	8.025	8.278	8.603	9.137	9.396	10.182	11.134	11.313	11.595	11.718	12.063	12.159	12.342	12.514	13.148	13.33	13.599	13.715	15.003	16.728	17.627	19.14	20.467
211018_138	211018_SP30_138.D	E8501	7.217	7.741	8.02	8.026	8.269	8.607	9.135	9.4	10.183	11.145	11.314	11.596	11.719	12.071	12.164	12.346	12.515	13.162	13.331	13.603	13.733	14.997	16.735	17.628	19.134	20.438
211018_139	211018_SP30_139.D	B37	7.221	7.755	8.024	8.03	8.273	8.604	9.135	9.397	10.18	11.142	11.315	11.597	11.723	12.065	12.161	12.347	12.516	13.166	13.332	13.604	13.724	14.998	16.729	17.625	19.135	20.435
211018_140	211018_SP30_140.D	B66	7.218	7.746	8.025	8.031	8.27	8.602	9.136	9.401	10.181	11.14	11.309	11.594	11.721	12.069	12.162	12.348	12.517	13.16	13.33	13.602	13.721	14.995	16.724	17.629	19.132
211018_141	211018_SP30_141.D	B73	7.215	7.743	8.018	8.025	8.27	8.595	9.133	9.398	10.184	11.14	11.316	11.598	11.721	12.069	12.162	12.348	12.523	13.144	13.336	13.602	13.724	15.002	16.717		19.132	20.449
211018_142	211018_SP30_142.D	LH167	7.226	7.757	8.025	8.035	8.274	8.606	9.137	9.402	10.175	11.144	11.316	11.598	11.721	12.066	12.159	12.345	12.514	13.148	13.317	13.606	13.722	14.996	16.721	17.627	19.136	20.447
211018_143	211018_SP30_143.D	OQ601	7.217	7.747	8.019	8.023	8.268	8.597	9.134	9.4	10.176	11.138	11.314	11.599	11.719	12.074	12.157	12.346	12.515	13.155	13.334	13.603	13.719	14.993	16.725	17.628	19.134	20.444
211018_144	211018_SP30_144.D	PHGG7	7.209	7.736	8.015	8.021	8.267	8.599	9.133	9.398	10.181	11.153	11.313	11.598	11.724	12.066	12.162	12.344	12.517	13.144	13.336	13.605	13.728	15.002	16.727	17.633	19.139	20.453
211018_145	211018_SP30_145.D	NC306	7.225	7.756	8.021	8.031	8.27	8.602	9.133	9.395	10.181	11.137	11.313	11.595	11.721	12.066	12.159	12.344	12.514	13.147	13.326	13.602	13.725	14.992	16.717	17.633	19.132	20.456
211018_146	211018_SP30_146.D	A662	7.206	7.741	8.013	8.019	8.265	8.6	9.131	9.396	10.176	11.141	11.307	11.596	11.718	12.067	12.163	12.349	12.518	13.162	13.334	13.603	13.722	14.996	16.738	17.631	19.137	20.437
211018_150	211018_SP30_150.D	Ky21	7.218	7.745	8.017	8.031	8.273	8.601	9.132	9.398	10.184	11.139	11.315	11.594	11.723	12.072	12.161	12.347	12.513	13.163	13.326	13.601	13.727	14.998	16.72	17.645	19.135	20.436
211026_002	211026_SP30_002.D	PHV78	7.197	7.732	8	8.01	8.256	8.584	9.118	9.384	10.167	11.126	11.295	11.583	11.709	12.054	12.144	12.333	12.496	13.126	13.315	13.591	13.713	14.984	16.706	17.635	19.118	20.415
211026_003	211026_SP30_003.D	33-16	7.202	7.732	8.004	8.018	8.257	8.592	9.119	9.388	10.171	11.126	11.299	11.584	11.71	12.055	12.148	12.331	12.503	13.137	13.319	13.591	13.714	14.975	16.707	17.606	19.115	20.416
211026_004	211026_SP30_004.D	LH52	7.183		7.99	8.029			9.124	9.376	10.146		11.274		11.735		12.137	12.349				13.59	13.709	14.99	16.695			20.375
211026_005	211026_SP30_005.D	WIL903	7.219	7.743	8.008	8.022	8.257	8.589	9.12	9.389	10.165	11.127	11.296	11.585	11.708	12.059	12.149	12.335	12.497	13.134	13.31	13.589	13.708	14.976	16.708	17.627	19.113	20.417
211026_006	211026_SP30_006.D	W153R	7.2	7.731	8.007	8.01	8.255	8.587	9.121	9.383	10.17	11.129	11.301	11.583	11.709	12.058	12.147	12.333	12.502	13.129	13.312	13.59	13.713	14.984	16.709	17.611	19.114	20.428
211026_007	211026_SP30_007.D	4722	7.199	7.727	8.002	8.009	8.251	8.586	9.12	9.386	10.169	11.127	11.3	11.582	11.705	12.053	12.143	12.328	12.504	13.128	13.317	13.589	13.712	14.983	16.708	17.614	19.123	20.42
211026_008	211026_SP30_008.D	ICI 581	7.207	7.734	8.003	8.019	8.255	8.59	9.121	9.386	10.173	11.125	11.297	11.583	11.705	12.057	12.147	12.329	12.502	13.122	13.318	13.59	13.713	14.98	16.708		19.114	20.414
211026_009	211026_SP30_009.D	INB 101LFY/LFY (A632 X M16 S5)	7.202	7.736	8.005	8.015	8.253	8.589	9.119	9.385	10.168	11.127	11.299	11.581	11.707	12.056	12.142	12.331	12.5	13.137	13.313	13.592	13.711	14.982	16.714	17.616	19.119
211026_010	211026_SP30_010.D	DKIBC2	7.201	7.732	8.004	8.017	8.253	8.585	9.119	9.384	10.171	11.126	11.295	11.587	11.707	12.055	12.148	12.33	12.5	13.15	13.319	13.591	13.711	14.985	16.716	17.619	19.118	20.412
211026_011	211026_SP30_011.D	B88	7.205	7.739	8.004	8.018	8.26	8.592	9.123	9.388	10.168	11.13	11.299	11.581	11.707	12.059	12.145	12.331	12.5	13.134	13.313	13.591	13.711	14.982	16.71	17.609	19.112	20.409
211026_012	211026_SP30_012.D	B97	7.197	7.728	8.003	8.01	8.252	8.591	9.122	9.384	10.17	11.129	11.301	11.583	11.706	12.054	12.151	12.333	12.506	13.129	13.305	13.59	13.71	14.981	16.719	17.608	19.118	20.418
211026_013	211026_SP30_013.D	LH165	7.233	7.754	8.019	8.033	8.265	8.593	9.124	9.389	10.169	11.131	11.297	11.579	11.705	12.054	12.147	12.329	12.501	13.148	13.314	13.59	13.712	14.983	16.702	17.617	19.114	20.431
211026_014	211026_SP30_014.D	CO158	7.225	7.743	8.008	8.025	8.257	8.592	9.123	9.388	10.171	11.13	11.299	11.585	11.707	12.056	12.152	12.334	12.497	13.131	13.317	13.592	13.715	14.982	16.73	17.613	19.116	20.416
211026_015	211026_SP30_015.D	A634	7.198	7.732	8.001	8.011	8.253	8.588	9.119	9.384	10.171	11.123	11.299	11.587	11.707	12.058	12.151	12.337	12.5	13.15	13.319	13.588	13.711	14.981	16.726	17.616	19.115	20.416
211026_016	211026_SP30_016.D	MS72	7.219	7.743	8.008	8.022	8.264	8.596	9.12	9.385	10.175	11.13	11.3	11.582	11.708	12.056	12.146	12.328	12.497	13.134	13.317	13.589	13.715	14.982	16.697	17.607	19.116	20.417
211026_017	211026_SP30_017.D	CML 218	7.222	7.743	8.012	8.022	8.258	8.586	9.12	9.386	10.165	11.127	11.297	11.585	11.705	12.053	12.146	12.332	12.504	13.135	13.317	13.589	13.709	14.983	16.701	17.617	19.116	20.43
211026_018	211026_SP30_018.D	PHT55	7.201	7.732	8.007	8.014	8.256	8.588	9.119	9.384	10.171	11.126	11.302	11.584	11.707	12.058	12.151	12.334	12.5	13.133	13.312	13.591	13.711	14.978	16.726	17.612	19.118	20.426
211026_019	211026_SP30_019.D	R71	7.208	7.738	8.007	8.02	8.256	8.594	9.122	9.387	10.17	11.126	11.295	11.584	11.706	12.055	12.144	12.327	12.499	13.126	13.315	13.588	13.71	14.978	16.719	17.612	19.115	20.419
211026_020	211026_SP30_020.D	KO679Y	7.198	7.732	8	8.01	8.253	8.591	9.119	9.387	10.164	11.129	11.295	11.584	11.706	12.051	12.144	12.33	12.496	13.13	13.312	13.591	13.71	14.978	16.713	17.612	19.115	20.422
211026_021	211026_SP30_021.D	INBRED 2-687	7.218	7.742	8.011	8.024	8.26	8.588	9.122	9.391	10.174	11.13	11.302	11.581	11.707	12.055	12.142	12.327	12.503	13.127	13.316	13.591	13.714	14.982	16.707	17.609	19.115	20.423
211026_022	211026_SP30_022.D	PHG47	7.203	7.737	8.006	8.015	8.261	8.589	9.12	9.389	10.169	11.127	11.3	11.579	11.711	12.053	12.149	12.329	12.501	13.135	13.314	13.589	13.712	14.983	16.705	17.614	19.117	20.414
211026_023	211026_SP30_023.D	CH711-10	7.198	7.729	8.001	8.007	8.249	8.591	9.119	9.387	10.17	11.129	11.298	11.584	11.707	12.052	12.148	12.33	12.499	13.14	13.319	13.591	13.714	14.981	16.713	17.612	19.115	20.416
211026_024	211026_SP30_024.D	PHM81	7.211	7.735	8.004	8.017	8.256	8.591	9.119	9.387	10.164	11.126	11.302	11.584	11.706	12.058	12.144	12.333	12.503	13.146	13.319	13.591	13.71	14.981	16.709	17.609	19.118	20.419
211026_025	211026_SP30_025.D	PHT22	7.203	7.734	8.006	8.009	8.258	8.587	9.121	9.386	10.169	11.128	11.301	11.583	11.702	12.057	12.143	12.329	12.498	13.129	13.318	13.59	13.709	14.977	16.715	17.614	19.11	20.421
211026_026	211026_SP30_026.D	B97	7.194	7.728	7.997	8.003	8.252	8.587	9.118	9.38	10.167	11.125	11.305	11.583	11.706	12.058	12.151	12.333	12.499	13.146	13.315	13.59	13.713	14.981	16.716	17.608	19.114	20.408
211026_027	211026_SP30_027.D	SD44	7.197	7.725	8.004	8.004	8.252	8.591	9.118	9.38	10.167	11.129	11.301	11.583	11.706	12.051	12.147	12.333	12.499	13.153	13.315	13.587	13.717	14.984	16.712	17.612	19.111	20.418
211026_028	211026_SP30_028.D	A632	7.227	7.741	8.02	8.023	8.212	8.587	9.121	9.387	10.166	11.128	11.301	11.583	11.702	12.054	12.147	12.329	12.502	13.132	13.311	13.587	13.713	14.98	16.702	17.608	19.114	20.415
211026_029	211026_SP30_029.D	NK792	7.201	7.732	8	8.014	8.256	8.584	9.118	9.384	10.17	11.132	11.298	11.583	11.706	12.054	12.147	12.333	12.496	13.146	13.312	13.591	13.71	14.984	16.713	17.612	19.118	20.422
211026_030	211026_SP30_030.D	NC350	7.199	7.73	7.999	8.012	8.251	8.589	9.12	9.385	10.172	11.127	11.303	11.582	11.708	12.056	12.149	12.332	12.498	13.151	13.314	13.586	13.712	14.982	16.711	17.61	19.116	20.417
211026_031	211026_SP30_031.D	B97	7.208	7.739	8.004	8.021	8.26	8.588	9.119	9.384	10.171	11.136	11.302	11.577	11.707	12.055	12.141	12.327	12.493	13.137	13.312	13.591	13.711	14.981	16.703	17.612	19.112	20.419
211026_032	211026_SP30_032.D	DKMBNA	7.225	7.746	8.018	8.025	8.254	8.596	9.12	9.382	10.165	11.127	11.303	11.582	11.704	12.056	12.146	12.331	12.504	13.128	13.31	13.592	13.711	14.979	16.697	17.616	19.116	20.407
211026_033	211026_SP30_033.D	PHT60	7.2	7.734	8.003	8.016	8.258	8.59	9.121	9.386	10.166	11.132	11.301	11.583	11.709	12.054	12.147	12.333	12.498	13.142	13.311	13.59	13.713	14.977	16.715	17.614	19.117	20.414
211026_034	211026_SP30_034.D	PHG84	7.196	7.73	8.002	8.009	8.255	8.583	9.12	9.386	10.169	11.131	11.297	11.586	11.708	12.057	12.15	12.329	12.505	13.132	13.311	13.589	13.715	14.98	16.705	17.614	19.113	20.414
211026_035	211026_SP30_035.D	B97	7.195	7.726	7.998	8.008	8.25	8.582	9.119	9.385	10.168	11.133	11.302	11.584	11.707	12.056	12.148	12.334	12.503	13.147	13.316	13.592	13.714	14.985	16.72	17.613	19.116	20.426
211026_037	211026_SP30_037.D	A661	7.199	7.727	7.999	8.009	8.251	8.586	9.117	9.386	10.165	11.127	11.3	11.582	11.705	12.053	12.146	12.332	12.501	13.135	13.311	13.586	13.712	14.986	16.701	17.614	19.107	20.414
211026_038	211026_SP30_038.D	LH184	7.196	7.734	8.002	8.016	8.251	8.59	9.121	9.386	10.169	11.131	11.297	11.579	11.705	12.053	12.143	12.329	12.501	13.132	13.317	13.589	13.712	14.986	16.701	17.611	19.113	20.414
211026_039	211026_SP30_039.D	LH213	7.199	7.729	8.001	8.011	8.254	8.585	9.12	9.382	10.168	11.127	11.299	11.581	11.707	12.056	12.145	12.328	12.5	13.127	13.316	13.589	13.711	14.982	16.707	17.61	19.109	20.41
211026_040	211026_SP30_040.D	PHK46	7.232	7.746	8.015	8.031	8.254	8.592	9.123	9.385	10.165	11.13	11.299	11.581	11.708	12.053	12.149	12.331	12.5	13.154	13.31	13.589	13.711	14.982	16.744	17.613	19.113	20.42
211026_041	211026_SP30_041.D	SD102	7.194	7.731	8	8.013	8.256	8.577	9.115	9.384	10.17	11.122	11.298	11.583	11.706	12.051	12.144	12.33	12.496	13.146	13.315	13.587	13.713	14.984	16.706	17.615	19.114	20.408
211026_042	211026_SP30_042.D	LH146Ht	7.202	7.739	8.002	8.015	8.254	8.585	9.12	9.388	10.171	11.127	11.296	11.585	11.707	12.052	12.149	12.331	12.5	13.154	13.31	13.589	13.711	14.979	16.724	17.61	19.116	20.416
211026_043	211026_SP30_043.D	IDS28	7.201	7.732	8.004	8.014	8.253	8.588	9.119	9.384	10.171	11.126	11.295	11.584	11.71	12.055	12.148	12.33	12.496	13.133	13.316	13.591	13.714	14.991	16.707	17.616	19.115	20.419
211026_044	211026_SP30_044.D	W815G	7.2	7.734	8.002	8.016	8.258	8.586	9.12	9.386	10.169	11.124	11.297	11.582	11.705	12.053	12.146	12.329	12.498	13.138	13.317	13.589	13.709	14.98	16.728	17.607	19.113	20.407
211026_045	211026_SP30_045.D	DK3IIH6	7.205	7.736	8.008	8.014	8.26	8.588	9.119	9.388	10.171	11.133	11.296	11.584	11.71	12.052	12.145	12.331	12.5	13.15	13.313	13.588	13.711	14.982	16.713	17.609	19.109	20.416
211026_046	211026_SP30_046.D	PHM57	7.196	7.73	7.998	8.008	8.254	8.589	9.12	9.389	10.168	11.13	11.3	11.585	11.704	12.056	12.149	12.335	12.504	13.138	13.313	13.589	13.712	14.982	16.717	17.613	19.113	20.423
211026_0047	211026_SP30_0047.D	B97	7.197	7.732	8	8.014	8.252	8.587	9.122	9.387	10.167	11.129	11.298	11.583	11.709	12.058	12.151	12.333	12.499	13.149	13.322	13.591	13.71	14.981	16.723	17.618	19.115	20.412
211026_048	211026_SP30_048.D	LH199	7.206	7.734	8.009	8.016	8.258	8.583	9.121	9.389	10.169	11.125	11.3	11.582	11.708	12.054	12.15	12.332	12.501	13.152	13.318	13.586	13.709	14.98	16.712	17.611	19.117	20.414
211026_049	211026_SP30_049.D	A258	7.221	7.745		8.024	8.233	8.551	9.089	9.407		11.116	11.298	11.587	11.713	12.051	12.148	12.317	12.486	13.153	13.312	13.584	13.707	14.974	16.69		19.105	20.449
211028_002	211028_SP30_002.D	Pa468	7.197	7.724	7.996	8.013	8.252	8.587	9.118	9.383	10.166	11.125	11.291	11.58	11.702	12.051	12.147	12.333	12.499	13.152	13.311	13.587	13.709	14.974	16.719	17.611	19.107	20.411
211028_003	211028_SP30_003.D	NC338	7.196	7.727	7.995	8.012	8.247	8.596	9.117	9.382	10.162	11.124	11.3	11.578	11.705	12.053	12.146	12.332	12.497	13.151	13.31	13.586	13.708	14.976	16.704	17.61	19.11	20.41
211028_004	211028_SP30_004.D	CM99	7.2	7.734	8.002	8.012	8.258	8.583	9.117	9.383	10.162	11.121	11.297	11.579	11.702	12.053	12.153	12.345	12.498	13.152	13.311	13.586	13.709	14.98	16.711	17.607	19.11	20.407
211028_005	211028_SP30_005.D	NO. 380	7.193	7.727	7.999	8.009	8.251	8.583	9.114	9.383	10.159	11.125	11.294	11.579	11.705	12.054	12.146	12.332	12.498	13.142	13.311	13.583	13.709	14.973	16.705	17.611	19.107	20.414
211028_006	211028_SP30_006.D	PHHB9	7.197	7.727	8.003	8.01	8.255	8.583	9.118	9.383	10.163	11.125	11.294	11.579	11.705	12.054	12.147	12.329	12.495	13.122	13.311	13.587	13.706	14.973	16.702	17.611	19.111	20.411
211028_007	211028_SP30_007.D	B97	7.2	7.728	8	8.01	8.255	8.59	9.118	9.383	10.16	11.125	11.298	11.58	11.702	12.051	12.147	12.329	12.495	13.126	13.308	13.587	13.71	14.977	16.712	17.611	19.114	20.415
211028_008	211028_SP30_008.D	PH207	7.197	7.731	8.003	8.013	8.252	8.59	9.118	9.383	10.166	11.125	11.297	11.579	11.702	12.054	12.147	12.332	12.498	13.149	13.315	13.59	13.706	14.977	16.725	17.611	19.114	20.408
211028_009	211028_SP30_009.D	Pa891	7.195	7.722	8.001	8.008	8.253	8.585	9.116	9.381	10.164	11.126	11.299	11.577	11.704	12.052	12.148	12.331	12.496	13.15	13.309	13.588	13.707	14.978	16.72	17.609	19.109	20.406
211028_010	211028_SP30_010.D	OQ403	7.197	7.728	8	8.01	8.256	8.581	9.118	9.384	10.167	11.125	11.295	11.58	11.706	12.054	12.144	12.326	12.496	13.123	13.312	13.587	13.71	14.984	16.712	17.608	19.111	20.412
211028_011	211028_SP30_011.D	A554	7.192	7.726	7.998	8.008	8.253	8.579	9.116	9.381	10.168	11.123	11.296	11.578	11.704	12.056	12.145	12.331	12.497	13.147	13.313	13.585	13.711	14.978	16.714	17.606	19.112	20.416
211028_012	211028_SP30_012.D	LH220Ht	7.196	7.727	7.999	8.013	8.251	8.58	9.117	9.383	10.162	11.125	11.294	11.579	11.702	12.047	12.146	12.329	12.498	13.125	13.311	13.586	13.709	14.98	16.715	17.611	19.11	20.404
211028_013	211028_SP30_013.D	DKMM501D	7.197	7.724	7.999	8.009	8.248	8.587	9.114	9.38	10.163	11.125	11.297	11.579	11.702	12.05	12.143	12.329	12.495	13.148	13.311	13.583	13.706	14.98	16.715	17.611	19.114	20.408
211028_014	211028_SP30_014.D	ZS1791	7.199	7.73	8.006	8.012	8.254	8.583	9.117	9.382	10.126	11.124	11.3	11.579	11.701	12.05	12.146	12.332	12.494	13.145	13.307	13.586	13.709	14.973	16.705	17.607	19.11	20.41
211028_015	211028_SP30_015.D	PHV37	7.195	7.729	7.998	8.008	8.247	8.585	9.116	9.381	10.167	11.123	11.296	11.581	11.704	12.052	12.145	12.327	12.5	13.15	13.313	13.585	13.711	14.978	16.709	17.609	19.112	20.419
211028_016	211028_SP30_016.D	W9	7.197	7.724	8	8.013	8.249	8.587	9.118	9.38	10.166	11.125	11.298	11.58	11.706	12.054	12.144	12.326	12.499	13.122	13.315	13.587	13.706	14.977	16.705	17.605	19.107	20.411
211028_017	211028_SP30_017.D	LH224	7.194	7.728	8	8.007	8.252	8.581	9.115	9.383	10.163	11.125	11.294	11.576	11.699	12.051	12.144	12.33	12.495	13.142	13.312	13.587	13.706	14.974	16.706	17.611	19.108	20.408
211028_018	211028_SP30_018.D	OQ101	7.193	7.727	8.002	8.006	8.248	8.583	9.117	9.382	10.162	11.127	11.297	11.582	11.705	12.053	12.146	12.332	12.501	13.148	13.314	13.589	13.709	14.979	16.715	17.614	19.113	20.41
211028_019	211028_SP30_019.D	N217	7.196	7.73	7.999	8.012	8.255	8.586	9.117	9.383	10.162	11.128	11.294	11.576	11.702	12.05	12.146	12.332	12.498	13.145	13.311	13.586	13.709	14.976	16.705	17.611	19.11	20.407
211028_020	211028_SP30_020.D	LH211	7.197	7.728	8.004	8.013	8.256	8.584	9.118	9.384	10.163	11.125	11.295	11.58	11.703	12.051	12.147	12.33	12.499	13.126	13.312	13.584	13.707	14.977	16.703	17.612	19.111	20.422
211028_021	211028_SP30_021.D	K4	7.198	7.726	7.998	8.008	8.25	8.589	9.116	9.382	10.168	11.123	11.293	11.581	11.704	12.052	12.145	12.331	12.497	13.137	13.313	13.588	13.708	14.978	16.717	17.606	19.112	20.413
211028_022	211028_SP30_022.D	OS602	7.195	7.726	7.998	8.008	8.25	8.579	9.116	9.378	10.161	11.127	11.296	11.581	11.704	12.052	12.142	12.325	12.497	13.127	13.31	13.589	13.708	14.979	16.704	17.603	19.109	20.413
211028_023	211028_SP30_023.D	LH181	7.196	7.723	7.999	8.005	8.248	8.579	9.113	9.382	10.162	11.124	11.297	11.579	11.705	12.05	12.146	12.328	12.498	13.148	13.31	13.589	13.708	14.976	16.708	17.607	19.113	20.414
211028_024	211028_SP30_024.D	MS142	7.193	7.727	7.999	8.009	8.255	8.586	9.117	9.383	10.166	11.124	11.297	11.579	11.705	12.053	12.146	12.332	12.495	13.148	13.311	13.586	13.709	14.973	16.728	17.611	19.117	20.411
211028_025	211028_SP30_025.D	ND287	7.195	7.726	8.001	8.011	8.25	8.585	9.116	9.385	10.168	11.123	11.302	11.581	11.7	12.052	12.145	12.331	12.5	13.124	13.313	13.588	13.708	14.978	16.713	17.613	19.112	20.413
211028_026	211028_SP30_026.D	RS 710	7.195	7.729	8.001	8.011	8.25	8.582	9.116	9.378	10.168	11.126	11.296	11.578	11.7	12.052	12.145	12.327	12.497	13.14	13.309	13.588	13.708	14.975	16.72	17.609	19.109	20.413
211028_027	211028_SP30_027.D	L 155	7.195	7.73	7.998	8.005	8.25	8.589	9.113	9.382	10.158	11.124	11.299	11.578	11.704	12.053	12.145	12.328	12.494	13.151	13.313	13.585	13.705	14.979	16.714	17.603	19.113	20.407
211028_028	211028_SP30_028.D	DKPB80	7.197	7.721	7.993	8.007	8.252	8.587	9.115	9.383	10.157	11.125	11.294	11.576	11.703	12.051	12.141	12.326	12.499	13.129	13.312	13.587	13.71	14.98	16.699	17.608	19.118	20.402
211028_029	211028_SP30_029.D	F44	7.196	7.727	7.999	8.009	8.251	8.59	9.117	9.383	10.109	11.128	11.297	11.579	11.702	12.053	12.143	12.325	12.498	13.128	13.311	13.586	13.709	14.973	16.705	17.607	19.11	20.407
211028_030	211028_SP30_030.D	LH196	7.196	7.724	7.996	8.006	8.248	8.583	9.114	9.383	10.169	11.121	11.297	11.579	11.702	12.047	12.14	12.326	12.495	13.125	13.311	13.586	13.706	14.977	16.695	17.611	19.114	20.401
211028_031	211028_SP30_031.D	W24	7.192	7.729	7.995	8.008	8.25	8.582	9.116	9.382	10.168	11.123	11.296	11.578	11.704	12.049	12.142	12.324	12.497	13.137	13.313	13.585	13.708	14.972	16.697	17.61	19.112	20.406
211028_032	211028_SP30_032.D	L 127	7.192	7.73	8.002	8.008	8.251	8.586	9.117	9.382	10.172	11.124	11.293	11.578	11.708	12.056	12.139	12.328	12.501	13.131	13.31	13.586	13.708	14.976	16.694	17.607	19.11	20.403
211028_033	211028_SP30_033.D	N28	7.196	7.73	7.999	8.012	8.251	8.573	9.117	9.379	10.162	11.131	11.294	11.579	11.705	12.047	12.14	12.322	12.495	13.118	13.314	13.586	13.709	14.973	16.702	17.607	19.107	20.421
211028_034	211028_SP30_034.D	CML 91	7.193	7.724	7.996	8.003	8.245	8.587	9.114	9.38	10.166	11.125	11.291	11.579	11.699	12.051	12.143	12.326	12.492	13.132	13.308	13.587	13.706	14.973	16.702	17.608	19.114	20.408
211028_035	211028_SP30_035.D	PHWRZ	7.195	7.729	8.001	8.011	8.253	8.585	9.116	9.381	10.164	11.126	11.296	11.578	11.704	12.049	12.145	12.331	12.497	13.147	13.313	13.585	13.704	14.975	16.72	17.606	19.106	20.406
211028_036	211028_SP30_036.D	B46	7.194	7.728	7.997	8.007	8.246	8.581	9.112	9.377	10.16	11.122	11.295	11.577	11.703	12.048	12.141	12.327	12.493	13.139	13.312	13.584	13.707	14.974	16.703	17.602	19.111	20.412
211028_037	211028_SP30_037.D	B84	7.193	7.724	7.996	8.009	8.245	8.586	9.114	9.383	10.166	11.121	11.294	11.579	11.705	12.053	12.143	12.322	12.495	13.128	13.307	13.586	13.709	14.973	16.705	17.607	19.11	20.401
211028_038	211028_SP30_038.D	ICI 193	7.194	7.728	7.997	8.01	8.252	8.584	9.115	9.38	10.163	11.125	11.291	11.58	11.703	12.054	12.144	12.33	12.499	13.143	13.308	13.584	13.703	14.974	16.716	17.598	19.111	20.408
211028_039	211028_SP30_039.D	W809G	7.195	7.726	8.005	8.011	8.25	8.582	9.116	9.382	10.158	11.13	11.293	11.578	11.701	12.049	12.145	12.328	12.497	13.144	13.31	13.585	13.708	14.975	16.714	17.606	19.106	20.406
211028_040	211028_SP30_040.D	LH202	7.193	7.731	8	8.01	8.252	8.58	9.114	9.377	10.163	11.122	11.301	11.576	11.706	12.051	12.143	12.326	12.498	13.122	13.311	13.587	13.706	14.977	16.719	17.611	19.107	20.411
211028_041	211028_SP30_041.D	PHJ90	7.191	7.722	7.997	8.004	8.256	8.584	9.115	9.384	10.164	11.122	11.292	11.577	11.7	12.048	12.144	12.327	12.496	13.146	13.309	13.584	13.707	14.981	16.709	17.605	19.105	20.409
211028_042	211028_SP30_042.D	DKFBLL	7.199	7.727	8.005	8.012	8.257	8.583	9.117	9.382	10.132	11.127	11.293	11.575	11.705	12.05	12.139	12.328	12.491	13.128	13.294	13.586	13.705	14.976	16.701	17.603	19.11	20.4
211028_043	211028_SP30_043.D	MoG	7.19	7.724	7.996	8.006	8.252	8.58	9.114	9.38	10.166	11.128	11.297	11.583	11.705	12.051	12.143	12.329	12.495	13.152	13.311	13.587	13.706	14.977	16.705	17.604	19.114	20.408
211028_044	211028_SP30_044.D	Ill.Hy	7.193	7.731	7.996	8.006	8.249	8.58	9.118	9.383	10.16	11.125	11.297	11.583	11.699	12.051	12.144	12.329	12.498	13.142	13.311	13.587	13.706	14.98	16.712	17.608	19.111	20.405
211028_045	211028_SP30_045.D	PHW86	7.195	7.725	8.001	8.007	8.253	8.585	9.116	9.381	10.134	11.126	11.295	11.577	11.7	12.048	12.141	12.324	12.496	13.123	13.306	13.585	13.704	14.978	16.7	17.606	19.109	20.409
211028_046	211028_SP30_046.D	DK6M502	7.192	7.726	8.002	8.008	8.251	8.579	9.116	9.385	10.128	11.124	11.293	11.582	11.701	12.049	12.146	12.331	12.494	13.147	13.31	13.585	13.711	14.976	16.711	17.606	19.113	20.413
211028_048	211028_SP30_048.D	DE1	7.198	7.726	8.001	8.008	8.25	8.582	9.116	9.381	10.161	11.123	11.295	11.577	11.704	12.049	12.145	12.327	12.496	13.143	13.313	13.585	13.704	14.975	16.707	17.606	19.105	20.406
211028_049	211028_SP30_049.D	PHKE6	7.196	7.724	7.999	8.006	8.251	8.583	9.117	9.382	10.165	11.124	11.293	11.575	11.705	12.05	12.143	12.329	12.498	13.125	13.311	13.586	13.709	14.976	16.701	17.607	19.107	20.404
211103_002	211103_SP30_002.D	B97	7.192	7.723	7.998	8.001	8.244	8.585	9.113	9.378	10.161	11.12	11.293	11.575	11.701	12.049	12.142	12.324	12.451	13.121	13.31	13.579	13.705	14.919	16.694	17.6		20.4
211103_003	211103_SP30_003.D	B97	7.212	7.737	7.999	8.012	8.248	8.586	9.114	9.379	10.165	11.124	11.293	11.572	11.698	12.05	12.143	12.325	12.458	13.125	13.31	13.582	13.705	14.973	16.694	17.6	19.116	20.4
211103_004	211103_SP30_004.D	B97	7.22	7.741	8.003	8.013	8.249	8.584	9.115	9.38	10.16	11.122	11.294	11.576	11.699	12.051	12.14	12.326	12.456	13.142	13.308	13.584	13.706	14.97	16.705	17.598	19.101	20.405
211103_005	211103_SP30_005.D	B97	7.19	7.724	7.996	8.003	8.245	8.584	9.114	9.383	10.163	11.125	11.294	11.579	11.702	12.051	12.144	12.326	12.455	13.122	13.305	13.583	13.7	14.97	16.705	17.601	19.094	20.411
211103_006	211103_SP30_006.D	B97	7.211	7.739	8.004	8.018	8.25	8.582	9.112	9.381	10.161	11.126	11.292	11.574	11.703	12.052	12.141	12.324	12.46	13.123	13.309	13.581	13.704	14.975	16.7	17.599	19.095	20.389
211103_007	211103_SP30_007.D	B97	7.195	7.726	7.998	8.001	8.25	8.582	9.112	9.378	10.161	11.123	11.292	11.574	11.704	12.045	12.142	12.327	12.497	13.143	13.306	13.581	13.704	14.975	16.707	17.602	19.095	20.393
211103_008	211103_SP30_008.D	B97	7.19	7.721	7.993	8	8.249	8.577	9.111	9.377	10.163	11.122	11.291	11.576	11.699	12.051	12.14	12.326	12.456	13.139	13.305	13.58	13.706	14.974	16.696	17.605	19.104	20.401
211103_009	211103_SP30_009.D	B97	7.189	7.726	7.995	8.008	8.211	8.582	9.113	9.379	10.162	11.12	11.29	11.578	11.701	12.049	12.142	12.328	12.457	13.121	13.307	13.582	13.702	14.979	16.701	17.603	19.1	20.393
211103_010	211103_SP30_010.D	B97	7.214	7.738	8.003	8.013	8.249	8.584	9.111	9.38	10.163	11.125	11.295	11.577	11.699	12.044	12.141	12.323	12.452	13.129	13.302	13.584	13.703	14.974	16.706	17.598	19.104	20.402
211103_011	211103_SP30_011.D	B97	7.223	7.744	8.013	8.023	8.258	8.583	9.114	9.383	10.162	11.121	11.291	11.576	11.699	12.05	12.14	12.326	12.452	13.125	13.308	13.58	13.702	14.97	16.695	17.597	19.104	20.394
211103_012	211103_SP30_012.D	B97	7.192	7.723	7.992	8.008	8.244	8.579	9.11	9.379	10.162	11.12	11.293	11.578	11.701	12.049	12.139	12.322	12.454	13.144	13.307	13.582	13.702	14.979	16.708	17.603	19.11	20.4
211103_013	211103_SP30_013.D	B97	7.189	7.727	7.992	7.995	8.251	8.579	9.113	9.379	10.162	11.124	11.29	11.572	11.701	12.046	12.143	12.325	12.454	13.141	13.307	13.582	13.705	14.976	16.698	17.603	19.103	20.4
211103_014	211103_SP30_014.D	B97	7.204	7.732	7.997	8.01	8.249	8.581	9.112	9.38	10.163	11.122	11.291	11.577	11.703	12.048	12.141	12.327	12.453	13.143	13.309	13.581	13.707	14.971	16.703	17.605	19.105	20.405
211103_015	211103_SP30_015.D	B97	7.221	7.741	8.007	8.017	8.256	8.584	9.112	9.38	10.16	11.122	11.288	11.573	11.699	12.048	12.141	12.327	12.459	13.143	13.305	13.584	13.707	14.971	16.696	17.602	19.101	20.402
211103_016	211103_SP30_016.D	B97	7.191	7.725	7.994	8.001	8.243	8.575	9.112	9.378	10.164	11.123	11.289	11.577	11.697	12.048	12.141	12.324	12.456	13.123	13.306	13.581	13.701	14.971	16.716	17.602	19.098	20.399
211103_017	211103_SP30_017.D	M14	7.195	7.729	7.998	8.008	8.244	8.579	9.113	9.375	10.158	11.12	11.293	11.578	11.701	12.046	12.142	12.324	12.457	13.127	13.303	13.582	13.704	14.972	16.714	17.603	19.109	20.396
211103_018	211103_SP30_018.D	LH185	7.215	7.735	8.001	8.017	8.253	8.585	9.112	9.378	10.164	11.126	11.292	11.574	11.703	12.048	12.141	12.321	12.493	13.123	13.306	13.581	13.704	14.975	16.703	17.602	19.102	20.402
211103_019	211103_SP30_019.D	B97	7.189	7.72	7.992	8.009	8.241	8.576	9.11	9.379	10.159	11.121	11.293	11.575	11.701	12.046	12.136	12.322	12.491	13.118	13.307	13.583	13.705	14.969	16.691	17.6	19.1	20.394
211103_020	211103_SP30_020.D	W816G	7.204	7.728	7.993	8.01	8.242	8.584	9.112	9.377	10.16	11.122	11.291	11.577	11.696	12.048	12.141	12.326	12.456	13.123	13.308	13.58	13.707	14.971	16.696	17.602	19.104	20.395
211103_021	211103_SP30_021.D	N523	7.191	7.728	7.997	8.004	8.249	8.578	9.112	9.377	10.157	11.126	11.291	11.577	11.7	12.048	12.141	12.327	12.459	13.143	13.309	13.581	13.703	14.974	16.716	17.595	19.105	20.399
211103_022	211103_SP30_022.D	PHW52	7.214	7.738	8	8.02	8.252	8.584	9.112	9.38	10.157	11.122	11.295	11.577	11.7	12.048	12.137	12.327	12.492	13.146	13.309	13.581	13.703	14.974	16.693	17.602	19.105	20.392
211103_023	211103_SP30_023.D	PHAA0	7.193	7.727	7.996	8.006	8.252	8.583	9.111	9.38	10.163	11.121	11.294	11.576	11.695	12.05	12.133	12.316	12.495	13.129	13.311	13.58	13.706	14.97	16.692	17.604	19.104	20.404
211103_024	211103_SP30_024.D	DKIB02	7.206	7.733	8.002	8.015	8.254	8.586	9.114	9.379	10.162	11.121	11.29	11.575	11.698	12.046	12.143	12.325	12.491	13.118	13.307	13.583	13.702	14.969	16.705	17.604	19.1	20.351
211103_025	211103_SP30_025.D	B97	7.19	7.721	7.993	8.003	8.245	8.58	9.111	9.38	10.163	11.121	11.291	11.576	11.699	12.05	12.14	12.326	12.452	13.125	13.304	13.58	13.699	14.967	16.698	17.604	19.104	20.398
211103_026	211103_SP30_026.D	MS67	7.202	7.726	7.998	8.011	8.253	8.575	9.109	9.378	10.158	11.12	11.292	11.574	11.697	12.049	12.142	12.324	12.454	13.14	13.293	13.578	13.704	14.968	16.697	17.603	19.102	20.403
211103_027	211103_SP30_027.D	PHVJ4	7.208	7.732	8	8.017	8.253	8.581	9.115	9.377	10.167	11.122	11.288	11.574	11.7	12.048	12.141	12.323	12.453	13.133	13.306	13.581	13.7	14.974	16.713	17.595	19.102	20.402
211103_028	211103_SP30_028.D	B7	7.201	7.729	8.001	8.011	8.253	8.585	9.116	9.378	10.157	11.12	11.292	11.577	11.697	12.049	12.138	12.321	12.49	13.117	13.309	13.581	13.704	14.971	16.7	17.602	19.105	20.399
211103_029	211103_SP30_029.D	Tx303	7.208	7.732	8.004	8.011	8.25	8.585	9.112	9.381	10.161	11.123	11.292	11.574	11.7	12.045	12.135	12.324	12.493	13.143	13.309	13.581	13.704	14.971	16.693	17.599	19.102	20.399
211103_030	211103_SP30_030.D	DKAQA3	7.224	7.741	8.006	8.02	8.219	8.587	9.111	9.377	10.163	11.122	11.288	11.57	11.699	12.047	12.137	12.326	12.452	13.146	13.302	13.58	13.703	14.97	16.699	17.601	19.104	20.401
211103_031	211103_SP30_031.D	LH1	7.208	7.733	8.005	8.015	8.253	8.585	9.113	9.378	10.161	11.127	11.289	11.571	11.697	12.049	12.135	12.321	12.497	13.12	13.306	13.582	13.701	14.972	16.717	17.606	19.102	20.393
211103_032	211103_SP30_032.D	LH197	7.197	7.731	7.996	8.009	8.192	8.58	9.114	9.376	10.163	11.118	11.294	11.573	11.699	12.047	12.14	12.326	12.492	13.142	13.308	13.58	13.703	14.973	16.722	17.601	19.104	20.401
211103_033	211103_SP30_033.D	SD102	7.19	7.724	7.996	8.003	8.242	8.584	9.108	9.373	10.159	11.118	11.291	11.573	11.699	12.044	12.14	12.323	12.492	13.125	13.305	13.58	13.706	14.973	16.692	17.601	19.101	20.404
211103_034	211103_SP30_034.D	A649	7.195	7.726	7.995	8.008	8.254	8.575	9.113	9.378	10.158	11.12	11.289	11.575	11.701	12.046	12.139	12.324	12.494	13.121	13.29	13.582	13.701	14.979	16.697	17.6	19.102	20.403
211103_035	211103_SP30_035.D	W37A	7.188	7.723	7.991	8.001	8.247	8.575	9.113	9.378	10.161	11.12	11.292	11.574	11.7	12.045	12.142	12.324	12.454	13.137	13.293	13.582	13.704	14.972	16.707	17.606	19.102	20.403
211103_036	211103_SP30_036.D	DKHBA1	7.191	7.725	7.994	8.004	8.246	8.581	9.112	9.378	10.161	11.119	11.292	11.574	11.7	12.048	12.138	12.324	12.493	13.127	13.306	13.578	13.701	14.968	16.693	17.602	19.102
211103_037	211103_SP30_037.D	R229	7.191	7.722	7.997	8.004	8.246	8.578	9.109	9.377	10.16	11.119	11.292	11.574	11.696	12.048	12.134	12.32	12.489	13.12	13.309	13.578	13.7	14.971	16.693	17.605	19.102	20.392
211103_038	211103_SP30_038.D	Huanyao	7.191	7.725	7.994	8.004	8.246	8.578	9.112	9.377	10.163	11.119	11.291	11.577	11.7	12.045	12.137	12.323	12.453	13.129	13.305	13.584	13.703	14.974	16.696	17.605	19.105	20.395
211103_039	211103_SP30_039.D	L222	7.191	7.722	7.994	8	8.243	8.531	9.109	9.377	10.164	11.122	11.292	11.574	11.696	12.048	12.134	12.317	12.493	13.12	13.305	13.581	13.7	14.968	16.693	17.599	19.101	20.395
211103_040	211103_SP30_040.D	YE 4	7.192	7.726	7.995	8.005	8.247	8.582	9.113	9.382	10.162	11.12	11.293	11.572	11.698	12.043	12.139	12.321	12.461	13.121	13.3	13.582	13.698	14.969	16.701	17.606	19.099	20.387
211103_041	211103_SP30_041.D	H113	7.201	7.728	8	8.007	8.252	8.581	9.112	9.38	10.16	11.122	11.291	11.573	11.696	12.044	12.137	12.32	12.489	13.119	13.308	13.58	13.703	14.974	16.709	17.605	19.104	20.402
211103_042	211103_SP30_042.D	IDS69	7.192	7.726	7.998	7.998	8.25	8.509	9.113	9.375	10.158	11.123	11.292	11.574	11.697	12.049	12.142	12.324	12.457	13.137	13.306	13.582	13.704	14.975	16.697	17.599	19.102	20.399
211103_043	211103_SP30_043.D	PHR25	7.189	7.727	7.996	8.006	8.241	8.576	9.11	9.376	10.159	11.121	11.29	11.575	11.701	12.046	12.139	12.325	12.448	13.121	13.311	13.579	13.705	14.973	16.705	17.6	19.103	20.407
211103_044	211103_SP30_044.D	PHT47	7.228	7.739	8.001	8.021	8.217	8.588	9.112	9.381	10.161	11.123	11.292	11.574	11.697	12.045	12.138	12.327	12.493	13.117	13.303	13.581	13.701	14.971	16.693	17.592	19.102	20.336
211103_045	211103_SP30_045.D	B10	7.19	7.724	7.996	7.999	8.242	8.577	9.114	9.376	10.159	11.125	11.291	11.576	11.695	12.044	12.14	12.322	12.488	13.119	13.308	13.58	13.703	14.97	16.699	17.594	19.101	20.408
211103_046	211103_SP30_046.D	N28Ht	7.19	7.725	7.993	8.003	8.245	8.584	9.111	9.377	10.156	11.122	11.294	11.573	11.702	12.051	12.14	12.323	12.489	13.122	13.305	13.58	13.703	14.974	16.709	17.598	19.104	20.398
211103_047	211103_SP30_047.D	W818G	7.192	7.726	7.995	8.002	8.244	8.579	9.107	9.375	10.158	11.12	11.293	11.578	11.698	12.049	12.136	12.321	12.494	13.118	13.307	13.582	13.708	14.972	16.697	17.6	19.106	20.407
211103_048	211103_SP30_048.D	B97	7.214	7.735	8.003	8.013	8.259	8.591	9.112	9.38	10.163	11.119	11.298	11.573	11.699	12.044	12.141	12.323	12.489	13.089	13.305	13.58	13.7	14.974	16.699	17.608	19.104	20.402
211103_049	211103_SP30_049.D	B97	7.199	7.726	7.998	8.008	8.247	8.582	9.113	9.382	10.162	11.12	11.29	11.575	11.701	12.049	12.139	12.321	12.491	13.121	13.303	13.582	13.702	14.972	16.701	17.603	19.106	20.39
211105_002	211105_SP30_002.D	LH193	7.193	7.724	7.993	8.003	8.251	8.577	9.111	10.156	11.118	11.29	11.572	11.695	12.044	12.136	12.322	12.488	13.122	13.301	13.576	13.702	14.966	16.688	17.597	19.097	20.394
211105_003	211105_SP30_003.D	PHTD5	7.192	7.723	7.995	8.002	8.244	8.586	9.11	10.162	11.117	11.287	11.569	11.698	12.04	12.133	12.322	12.491	13.115	13.307	13.579	13.702	14.973	16.691	17.603	19.103	20.42
211105_004	211105_SP30_004.D	PHBA6	7.213	7.734	8.01	8.013	8.252	8.584	9.111	10.159	11.118	11.294	11.576	11.696	12.044	12.14	12.323	12.485	13.145	13.305	13.58	13.703	14.967	16.719	17.601	19.101	20.395
211105_005	211105_SP30_005.D	B-28	7.201	7.729	8.001	8.007	8.246	8.578	9.109	10.157	11.119	11.285	11.571	11.7	12.045	12.131	12.317	12.49	13.12	13.306	13.574	13.704	14.968	16.69	17.602	19.102	20.422
211105_006	211105_SP30_006.D	DE811	7.189	7.717	7.992	7.999	8.247	8.576	9.107	10.158	11.117	11.29	11.575	11.701	12.046	12.139	12.322	12.487	13.131	13.304	13.582	13.698	14.966	16.691	17.6	19.103	20.4
211105_007	211105_SP30_007.D	Oh43E	7.191	7.725	7.998	8.004	8.246	8.588	9.109	10.157	11.12	11.285	11.577	11.697	12.045	12.135	12.321	12.49	13.117	13.306	13.581	13.697	14.971	16.697	17.599	19.099	20.392
211105_008	211105_SP30_008.D	SD101	7.197	7.728	8	8.007	8.249	8.584	9.112	10.16	11.119	11.292	11.574	11.696	12.048	12.138	12.323	12.489	13.133	13.309	13.581	13.7	14.971	16.713	17.599	19.098	20.395
211105_009	211105_SP30_009.D	A680	7.197	7.724	7.996	8.006	8.248	8.577	9.111	10.159	11.122	11.287	11.573	11.699	12.041	12.133	12.316	12.488	13.115	13.305	13.58	13.703	14.967	16.695	17.601	19.101	20.401
211105_010	211105_SP30_010.D	PHWG5	7.193	7.724	7.996	8.006	8.242	8.58	9.111	10.162	11.121	11.287	11.576	11.692	12.044	12.137	12.316	12.488	13.119	13.301	13.58	13.699	14.97	16.688	17.597	19.1	20.398
211105_011	211105_SP30_011.D	Mo39	7.19	7.717	7.993	7.996	8.245	8.573	9.107	10.156	11.118	11.287	11.573	11.699	12.047	12.133	12.322	12.488	13.142	13.301	13.58	13.699	14.967	16.685	17.601	19.1	20.398
211105_012	211105_SP30_012.D	LH252	7.188	7.719	7.988	7.994	8.246	8.581	9.109	10.161	11.116	11.292	11.577	11.7	12.048	12.138	12.32	12.493	13.137	13.302	13.578	13.697	14.968	16.699	17.599	19.095	20.392
211105_013	211105_SP30_013.D	B99	7.193	7.727	7.992	8.006	8.248	8.583	9.11	10.162	11.121	11.29	11.575	11.698	12.046	12.136	12.319	12.488	13.121	13.304	13.579	13.699	14.969	16.701	17.6	19.1	20.394
211105_014	211105_SP30_014.D	B97	7.193	7.727	7.999	8.002	8.248	8.579	9.11	10.162	11.121	11.29	11.575	11.695	12.046	12.139	12.318	12.488	13.135	13.304	13.579	13.702	14.969	16.708	17.6	19.103	20.4
211105_015	211105_SP30_015.D	B97	7.21	7.734	8.003	8.013	8.252	8.584	9.111	10.156	11.118	11.284	11.573	11.699	12.044	12.137	12.319	12.489	13.126	13.308	13.577	13.703	14.97	16.709	17.598	19.097	20.395
211105_016	211105_SP30_016.D	R226	7.188	7.722	7.991	8.001	8.24	8.578	9.109	10.154	11.116	11.289	11.571	11.7	12.045	12.138	12.321	12.49	13.14	13.303	13.578	13.697	14.968	16.71	17.599	19.099	20.402
211105_017	211105_SP30_017.D	B104	7.189	7.719	7.988	7.998	8.237	8.579	9.109	10.155	11.12	11.286	11.578	11.697	12.046	12.135	12.321	12.49	13.121	13.3	13.578	13.698	14.975	16.71	17.59	19.102	20.393
211105_018	211105_SP30_018.D	NC340	7.195	7.723	7.995	8.005	8.247	8.579	9.113	10.158	11.117	11.286	11.571	11.701	12.042	12.139	12.321	12.494	13.127	13.307	13.579	13.698	14.972	16.724	17.593	19.103	20.39
211105_019	211105_SP30_019.D	B97	7.187	7.718	7.99	7.993	8.239	8.574	9.108	10.153	11.119	11.288	11.573	11.696	12.044	12.137	12.323	12.496	13.133	13.305	13.58	13.7	14.967	16.706	17.598	19.094	20.392
211105_020	211105_SP30_020.D	DK2MCDB	7.193	7.727	7.995	8.005	8.248	8.579	9.11	10.159	11.117	11.29	11.572	11.698	12.046	12.139	12.322	12.488	13.135	13.304	13.576	13.702	14.973	16.704	17.6	19.097	20.397
211105_021	211105_SP30_021.D	B97	7.189	7.724	7.992	8.002	8.248	8.579	9.107	10.155	11.114	11.287	11.572	11.695	12.043	12.139	12.322	12.488	13.135	13.301	13.576	13.699	14.969	16.698	17.637	19.097	20.4
211105_022	211105_SP30_022.D	H122w	7.183	7.721	7.99	8.003	8.245	8.58	9.108	10.163	11.118	11.284	11.569	11.695	12.041	12.137	12.319	12.485	13.115	13.301	13.577	13.696	14.97	16.692	17.594	19.104	20.394
211105_023	211105_SP30_023.D	DK3IBZ2	7.183	7.717	7.992	7.999	8.238	8.569	9.107	10.155	11.114	11.287	11.569	11.698	12.043	12.136	12.318	12.484	13.125	13.3	13.576	13.699	14.973	16.708	17.6	19.1	20.394
211105_024	211105_SP30_024.D	PHV57	7.2	7.724	7.996	8.006	8.242	8.583	9.111	10.156	11.118	11.291	11.573	11.695	12.044	12.137	12.322	12.492	13.139	13.301	13.58	13.703	14.97	16.712	17.601	19.101	20.388
211105_025	211105_SP30_025.D	H99	7.209	7.736	7.995	8.005	8.247	8.576	9.106	10.161	11.117	11.293	11.568	11.694	12.043	12.135	12.318	12.487	13.121	13.303	13.575	13.705	14.969	16.687	17.6	19.099	20.39
211105_026	211105_SP30_026.D	W821G	7.19	7.714	7.989	7.996	8.245	8.573	9.107	10.156	11.118	11.287	11.572	11.692	12.043	12.133	12.319	12.488	13.115	13.301	13.58	13.696	14.966	16.688	17.601	19.1
211105_027	211105_SP30_027.D	52220	7.19	7.721	7.997	8.007	8.249	8.574	9.108	10.156	11.119	11.284	11.57	11.699	12.044	12.134	12.316	12.485	13.116	13.298	13.577	13.7	14.97	16.689	17.595	19.101	20.388
211105_028	211105_SP30_028.D	PHR32	7.186	7.72	7.992	7.998	8.247	8.572	9.106	10.155	11.117	11.286	11.572	11.698	12.046	12.136	12.321	12.487	13.121	13.297	13.579	13.698	14.969	16.694	17.596	19.096	20.403
211105_029	211105_SP30_029.D	L 139	7.19	7.727	7.993	8.006	8.242	8.577	9.111	10.159	11.118	11.291	11.573	11.695	12.044	12.137	12.319	12.488	13.122	13.301	13.576	13.699	14.97	16.695	17.598	19.097	20.391
211105_030	211105_SP30_030.D	B97	7.19	7.717	7.993	7.996	8.242	8.577	9.108	10.153	11.115	11.287	11.569	11.695	12.04	12.133	12.316	12.488	13.119	13.304	13.58	13.703	14.97	16.692	17.598	19.097	20.391
211105_031	211105_SP30_031.D	DE2	7.194	7.724	7.996	8.006	8.245	8.58	9.111	10.16	11.118	11.291	11.573	11.699	12.044	12.137	12.323	12.489	13.119	13.298	13.577	13.7	14.967	16.719	17.595	19.097	20.391
211105_032	211105_SP30_032.D	B97	7.19	7.727	7.993	8.003	8.241	8.576	9.111	10.159	11.118	11.29	11.569	11.698	12.043	12.136	12.319	12.488	13.122	13.304	13.576	13.699	14.966	16.698	17.601	19.104	20.404
211105_033	211105_SP30_033.D	NK794	7.188	7.723	7.991	8.001	8.247	8.579	9.109	10.158	11.117	11.289	11.571	11.697	12.042	12.135	12.318	12.484	13.117	13.306	13.578	13.698	14.965	16.7	17.599	19.099	20.393
211105_034	211105_SP30_034.D	DKFBHJ	7.201	7.726	7.994	8.011	8.247	8.578	9.109	10.161	11.12	11.286	11.574	11.694	12.045	12.138	12.324	12.483	13.14	13.299	13.578	13.701	14.968	16.703	17.599	19.095	20.399
211105_035	211105_SP30_035.D	INBRED 321	7.202	7.73	7.998	8.012	8.254	8.586	9.11	10.158	11.117	11.29	11.572	11.698	12.043	12.139	12.321	12.494	13.141	13.307	13.575	13.698	14.972	16.707	17.603	19.096	20.39
211105_036	211105_SP30_036.D	CH157	7.187	7.722	7.99	7.997	8.242	8.574	9.108	10.157	11.116	11.285	11.57	11.696	12.045	12.134	12.32	12.489	13.119	13.302	13.577	13.7	14.967	16.699	17.595	19.095	20.382
211105_037	211105_SP30_037.D	B97	7.19	7.718	7.99	8.003	8.245	8.577	9.108	10.156	11.119	11.288	11.573	11.692	12.041	12.137	12.32	12.485	13.116	13.302	13.577	13.7	14.964	16.702	17.598	19.098	20.395
211105_038	211105_SP30_038.D	PHR62	7.187	7.721	7.993	8.006	8.242	8.574	9.108	10.16	11.118	11.288	11.57	11.699	12.041	12.134	12.316	12.489	13.122	13.301	13.577	13.7	14.967	16.696	17.595	19.098	20.385
211105_039	211105_SP30_039.D	SD42	7.187	7.714	7.989	7.996	8.245	8.577	9.107	10.159	11.111	11.291	11.573	11.692	12.04	12.14	12.319	12.488	13.138	13.294	13.576	13.699	14.97	16.698	17.597	19.09	20.398
211105_040	211105_SP30_040.D	NQ402	7.196	7.733	7.999	8.002	8.248	8.583	9.114	10.159	11.118	11.287	11.572	11.695	12.046	12.139	12.322	12.484	13.138	13.301	13.579	13.692	14.969	16.698	17.597	19.09	20.4
211105_041	211105_SP30_041.D	PHW06	7.191	7.719	7.991	8.007	8.24	8.571	9.105	10.154	11.113	11.292	11.571	11.69	12.042	12.138	12.317	12.486	13.137	13.299	13.578	13.701	14.965	16.686	17.605	19.095	20.392
211105_042	211105_SP30_042.D	A334	7.19	7.721	7.993	8	8.239	8.574	9.108	10.156	11.115	11.284	11.573	11.696	12.048	12.134	12.316	12.485	13.112	13.302	13.58	13.696	14.974	16.709	17.638	19.098	20.388
211105_043	211105_SP30_043.D	B164	7.188	7.722	7.994	7.994	8.243	8.575	9.109	10.161	11.113	11.292	11.571	11.694	12.042	12.135	12.321	12.49	13.14	13.299	13.578	13.701	14.968	16.697	17.596	19.099	20.393
211105_044	211105_SP30_044.D	K47	7.195	7.726	7.998	8.008	8.253	8.575	9.109	10.158	11.12	11.282	11.571	11.694	12.042	12.135	12.317	12.487	13.117	13.306	13.578	13.698	14.968	16.693	17.593	19.095	20.396
211105_045	211105_SP30_045.D	Va17	7.192	7.722	7.994	8.004	8.243	8.575	9.109	10.158	11.116	11.286	11.568	11.697	12.042	12.135	12.321	12.487	13.12	13.299	13.578	13.694	14.965	16.697	17.596	19.099	20.389
211105_046	211105_SP30_046.D	PHV63	7.183	7.713	7.992	8.002	8.244	8.576	9.107	10.159	11.117	11.283	11.572	11.695	12.04	12.136	12.322	12.484	13.138	13.3	13.576	13.699	14.966	16.694	17.597	19.1	20.39
211105_047	211105_SP30_047.D	NC290A	7.186	7.717	7.989	7.999	8.241	8.577	9.107	10.159	11.118	11.284	11.572	11.698	12.047	12.136	12.322	12.488	13.118	13.301	13.576	13.699	14.96	16.702	17.594	19.1	20.388
211105_048	211105_SP30_048.D	B97	7.187	7.722	7.994	8.004	8.242	8.581	9.108	10.163	11.119	11.285	11.57	11.699	12.041	12.134	12.323	12.489	13.139	13.302	13.577	13.7	14.967	16.693	17.608	19.101	20.398
211105_049	211105_SP30_049.D	N6	7.205	7.726	7.995	8.011	8.247	8.579	9.11	10.155	11.12	11.286	11.571	11.694	12.046	12.135	12.318	12.49	13.124	13.3	13.579	13.698	14.965	16.697	17.593	19.099	20.386
211105_050	211105_SP30_050.D	DE4	7.187	7.721	7.993	8.003	8.242	8.577	9.107	10.159	11.118	11.284	11.573	11.699	12.044	12.137	12.322	12.492	13.138	13.298	13.58	13.696	14.967	16.728	17.594	19.097	20.398
211105_051	211105_SP30_051.D	WXB6	7.197	7.728	8.043	8.063			9.115	10.12	11.105	11.288	11.573	11.696	12.044	12.137	12.319	12.502			13.577	13.696	15.007	16.686	17.618	19.098	20.385
211105_052	211105_SP30_052.D	CO256	7.185	7.719	7.991	8.001	8.24	8.572	9.106	10.154	11.116	11.289	11.571	11.697	12.042	12.135	12.321	12.49	13.127	13.299	13.575	13.694	14.968	16.7	17.592	19.099	20.383
211105_053	211105_SP30_053.D	PHJ70	7.185	7.715	7.987	7.997	8.24	8.571	9.109	10.157	11.116	11.285	11.567	11.693	12.042	12.131	12.317	12.486	13.11	13.299	13.574	13.694	14.974	16.69	17.595	19.095	20.382
211105_054	211105_SP30_054.D	Eng-Li Chih	7.189	7.72	7.986	7.999	8.248	8.576	9.107	10.155	11.114	11.346	11.572	11.688	12.043	12.129	12.315	12.488	13.111	13.3	13.573	13.692	14.959	16.688	17.597	19.097	20.384
211105_055	211105_SP30_055.D	Mp339	7.192	7.723	7.995	8.001	8.244	8.572	9.106	10.155	11.117	11.283	11.571	11.694	12.042	12.132	12.318	12.48	13.117	13.296	13.575	13.698	14.965	16.687	17.596	19.092	20.396
211105_056	211105_SP30_056.D	B97	7.191	7.722	7.991	8	8.246	8.581	9.109	10.154	11.116	11.288	11.574	11.696	12.045	12.131	12.314	12.486	13.11	13.299	13.578	13.697	14.961	16.693	17.595	19.095	20.392
211105_057	211105_SP30_057.D	P39	7.197	7.721	7.993	8.006	8.245	8.574	9.108	10.156	11.115	11.281	11.573	11.696	12.041	12.137	12.319	12.489	13.119	13.295	13.577	13.696	14.964	16.692	17.594	19.097	20.391
211105_058	211105_SP30_058.D	B97	7.186	7.721	7.989	8.003	8.238	8.57	9.107	10.159	11.115	11.284	11.569	11.692	12.044	12.137	12.319	12.488	13.135	13.298	13.573	13.699	14.963	16.708	17.594	19.094	20.394
211105_059	211105_SP30_059.D	B109		7.726	7.991	8.048	8.234	8.562	9.09	10.125	11.163	11.326	11.594		12.075	12.145		12.513	13.14	13.296	13.575	13.718	14.982	16.687
211105_060	211105_SP30_060.D	MS222	7.186	7.714	7.986	7.996	8.241	8.57	9.104	10.156	11.111	11.28	11.569	11.688	12.04	12.13	12.312	12.481	13.118	13.301	13.576	13.696	14.963	16.688	17.591	19.093	20.384
211105_061	211105_SP30_061.D	Fe	7.185	7.719	7.988	7.998	8.247	8.578	9.106	10.154	11.113	11.286	11.568	11.69	12.042	12.132	12.321	12.487	13.134	13.303	13.572	13.698	14.965	16.697	17.596	19.095	20.379
211105_062	211105_SP30_062.D	ND283	7.184	7.715	7.987	7.994	8.239	8.574	9.105	10.16	11.112	11.288	11.567	11.69	12.038	12.131	12.317	12.489	13.133	13.302	13.574	13.697	14.964	16.696	17.599	19.098	20.385
211105_063	211105_SP30_063.D	W814G	7.192	7.726	7.998	8.005	8.25	8.579	9.103	10.158	11.11	11.286	11.568	11.691	12.039	12.138	12.321	12.487	13.137	13.3	13.572	13.694	14.958	16.694	17.596	19.096	20.39
211105_064	211105_SP30_064.D	A654	7.184	7.715	7.991	7.997	8.24	8.578	9.105	10.151	11.116	11.285	11.567	11.69	12.038	12.131	12.314	12.483	13.14	13.299	13.574	13.697	14.971	16.686	17.592	19.098	20.396
211105_065	211105_SP30_065.D	B97	7.186	7.72	7.992	7.995	8.241	8.576	9.107	10.155	11.114	11.286	11.565	11.695	12.043	12.132	12.315	12.484	13.118	13.3	13.572	13.698	14.969	16.681	17.593	19.096	20.39
211105_066	211105_SP30_066.D	ND262	7.187	7.721	7.99	8	8.245	8.574	9.108	10.156	11.115	11.287	11.569	11.692	12.041	12.13	12.316	12.488	13.119	13.301	13.577	13.696	14.957	16.702	17.594	19.097	20.388
211105_067	211105_SP30_067.D	Mo13	7.182	7.713	7.992	7.995	8.244	8.579	9.107	10.145	11.114	11.283	11.568	11.691	12.043	12.132	12.312	12.487	13.114	13.3	13.572	13.695	14.966	16.681	17.6	19.093	20.407
211105_068	211105_SP30_068.D	A427	7.187	7.718	7.99	8	8.239	8.571	9.105	10.15	11.112	11.285	11.567	11.696	12.041	12.134	12.32	12.486	13.136	13.302	13.574	13.697	14.964	16.686	17.595	19.095	20.385
211105_069	211105_SP30_069.D	B87	7.186	7.714	7.982	7.999	8.244	8.573	9.104	10.162	11.104	11.29	11.565	11.692	12.037	12.133	12.312	12.481	13.135	13.301	13.569	13.695	14.989	16.681	17.597	19.1	20.4
211105_070	211105_SP30_070.D	DK78371A	7.184	7.711	7.987	7.997	8.235	8.571	9.105	10.156	11.112	11.281	11.57	11.696	12.038	12.134	12.316	12.482	13.139	13.298	13.574	13.696	14.967	16.689	17.595	19.098	20.395
211105_071	211105_SP30_071.D	B97	7.186	7.713	7.992	7.995	8.241	8.569	9.1	10.102	11.107	11.343	11.565	11.695	12.04	12.132	12.312	12.487	13.138	13.297	13.569	13.695	14.962	16.681	17.59	19.09	20.43
211105_072	211105_SP30_072.D	L 289	7.187	7.714	7.993	8.003	8.242	8.58	9.108	10.149	11.115	11.287	11.569	11.692	12.041	12.133	12.316	12.482	13.112	13.301	13.577	13.693	14.967	16.685	17.604	19.097	20.398
211105_073	211105_SP30_073.D	LH172	7.184	7.715	7.987	7.997	8.243	8.571	9.105	10.154	11.113	11.285	11.57	11.693	12.042	12.134	12.317	12.489	13.11	13.296	13.574	13.694	14.964	16.69	17.599	19.095	20.392
211105_074	211105_SP30_074.D	B14A	7.19	7.721	7.997	8.003	8.245	8.574	9.108	10.153	11.112	11.288	11.57	11.693	12.038	12.134	12.316	12.489	13.119	13.298	13.577	13.696	14.967	16.706	17.595	19.094	20.388
211105_075	211105_SP30_075.D	PHTE4	7.18	7.718	7.99	7.996	8.242	8.567	9.101	10.153	11.115	11.287	11.569	11.692	12.04	12.13	12.319	12.485	13.132	13.295	13.573	13.699	14.967	16.692	17.591	19.091
211105_076	211105_SP30_076.D	PHK74	7.199	7.73	7.999	8.005	8.241	8.579	9.107	10.155	11.114	11.283	11.569	11.695	12.036	12.136	12.318	12.481		13.301	13.576	13.695	14.966	16.691	17.594	19.093	20.39
211105_077	211105_SP30_077.D	B76	7.184	7.718	7.984	8	8.236	8.574	9.105	10.157	11.112	11.285	11.57	11.693	12.045	12.134	12.32	12.486	13.14	13.302	13.574	13.7	14.968	16.69	17.599	19.098	20.395
211105_078	211105_SP30_078.D	B97	7.187	7.721	7.993	8	8.239	8.577	9.108	10.153	11.112	11.287	11.566	11.692	12.044	12.13	12.313	12.482	13.116	13.301	13.57	13.693	14.963	16.685	17.591	19.091	20.391
211105_079	211105_SP30_079.D	B97	7.192	7.723	7.998	8.008	8.25	8.572	9.109	10.155	11.117	11.286	11.571	11.694	12.042	12.132	12.314	12.487	13.117	13.296	13.575	13.695	14.969	16.694	17.593	19.096	20.383
211105_080	211105_SP30_080.D	DK84QAB1	7.188	7.718	7.994	8	8.239	8.574	9.105	10.16	11.116	11.282	11.57	11.693	12.045	12.134	12.32	12.486	13.133	13.295	13.577	13.694	14.964	16.706	17.592	19.098	20.382
211105_081	211105_SP30_081.D	W8304		7.769	8.007	7.997		8.625		10.147	11.176			11.733		12.138	12.297		13.123		13.565		15.004				20.422
211105_082	211105_SP30_082.D	N538	7.192	7.723	7.995	8.005	8.25	8.585	9.109	10.155	11.117	11.279	11.568	11.691	12.042	12.129	12.314	12.487	13.114	13.3	13.575	13.698	14.962	16.7	17.59	19.092
211105_083	211105_SP30_083.D	K155	7.19	7.718	7.993	8	8.242	8.574	9.105	10.146	11.109	11.291	11.57	11.692	12.037	12.127	12.316	12.485	13.112	13.285	13.574	13.696	14.97	16.696	17.595	19.098	20.388
211105_084	211105_SP30_084.D	PHJR5	7.184	7.715	7.987	7.997	8.235	8.571	9.105	10.156	11.112	11.281	11.57	11.692	12.041	12.13	12.32	12.482	13.132	13.298	13.574	13.693	14.96	16.699	17.595	19.094	20.388
211105_085	211105_SP30_085.D	B97	7.189	7.717	7.992	7.999	8.241	8.573	9.104	10.155	11.111	11.29	11.569	11.691	12.04	12.129	12.315	12.484	13.111	13.301	13.573	13.695	14.963	16.695	17.59	19.097	20.381
211105_086	211105_SP30_086.D	W605S	7.189	7.717	7.989	7.999	8.241	8.573	9.1	10.149	11.111	11.28	11.565	11.692	12.04	12.133	12.315	12.488	13.131	13.301	13.569	13.695	14.956	16.681	17.59	19.09	20.397
211105_087	211105_SP30_087.D	AusTRCF 306238	7.186	7.723	7.992	8.002	8.241	8.572	9.103	10.152	11.114	11.286	11.568	11.691	12.036	12.132	12.315	12.487	13.118	13.297	13.572	13.692	14.959	16.688	17.59	19.09
211105_088	211105_SP30_088.D	S8326	7.187	7.721	7.99	8.003	8.242	8.577	9.105	10.133	11.112	11.281	11.567	11.689	12.041	12.134	12.32	12.486	13.136	13.298	13.57	13.693	14.967	16.682	17.598	19.098	20.388
211105_089	211105_SP30_089.D	B97	7.188	7.719	7.991	7.997	8.243	8.575	9.105	10.154	11.113	11.282	11.57	11.69	12.042	12.131	12.314	12.489	13.117	13.302	13.574	13.697	14.968	16.687	17.595	19.095	20.396
211105_090	211105_SP30_090.D	T8	7.187	7.722	7.99	8	8.239	8.574	9.108	10.153	11.112	11.285	11.567	11.696	12.041	12.134	12.313	12.486	13.11	13.302	13.571	13.693	14.958	16.696	17.598	19.091	20.385
211105_091	211105_SP30_091.D	B57	7.188	7.722	7.994	8.001	8.243	8.578	9.109	10.157	11.113	11.285	11.567	11.69	12.041	12.134	12.317	12.486	13.106	13.296	13.574	13.697	14.961	16.7	17.592	19.092	20.386
211105_092	211105_SP30_092.D	A674	7.186	7.72	7.988	7.995	8.237	8.569	9.106	10.148	11.114	11.28	11.572	11.694	12.036	12.129	12.311	12.484	13.111	13.3	13.575	13.695	14.966	16.694	17.593	19.093	20.387
211105_093	211105_SP30_093.D	NC342	7.189	7.72	7.992	8.002	8.241	8.579	9.107	10.152	11.114	11.286	11.568	11.688	12.039	12.132	12.311	12.484	13.121	13.297	13.572	13.698	14.959	16.691	17.593	19.09	20.383
211105_094	211105_SP30_094.D	B97	7.185	7.722	7.991	8.001	8.25	8.572	9.106	10.144	11.116	11.286	11.571	11.69	12.042	12.135	12.317	12.487	13.114	13.303	13.571	13.694	14.965	16.687	17.592	19.092	20.386
211105_095	211105_SP30_095.D	EP1	7.183	7.721	7.989	7.999	8.242	8.573	9.108	10.153	11.115	11.291	11.566	11.692	12.037	12.133	12.312	12.485	13.119	13.298	13.57	13.696	14.963	16.695	17.594	19.097	20.391
211105_096	211105_SP30_096.D	A344	7.187	7.722	7.99	8.004	8.242	8.574	9.105	10.153	11.112	11.285	11.567	11.686	12.038	12.134	12.313	12.486	13.129	13.302	13.574	13.697	14.964	16.693	17.612	19.091	20.395
211105_097	211105_SP30_097.D	B106	7.184	7.712	7.984	7.991	8.236	8.578	9.102	10.157	11.113	11.285	11.57	11.693	12.042	12.134	12.314	12.483	13.113	13.296	13.574	13.694	14.968	16.686	17.622	19.092	20.382
211105_098	211105_SP30_098.D	B97	7.185	7.716	7.988	7.998	8.24	8.572	9.106	10.151	11.113	11.285	11.571	11.687	12.039	12.131	12.307	12.486	13.11	13.299	13.571	13.694	14.968	16.683	17.599	19.092
211105_099	211105_SP30_099.D	NC348	7.186	7.72	7.992	8.002	8.244	8.573	9.107	10.152	11.114	11.28	11.565	11.691	12.04	12.133	12.315	12.484	13.115	13.297	13.572	13.695	14.966	16.688	17.594	19.096	20.39
211105_100	211105_SP30_100.D	L317	7.187	7.718	7.99	7.996	8.239	8.57	9.101	10.153	11.108	11.281	11.566	11.692	12.041	12.13	12.316	12.485	13.112	13.298	13.573	13.693	14.96	16.682	17.594	19.091	20.378
211105_101	211105_SP30_101.D	B97	7.188	7.722	7.994	8.001	8.243	8.571	9.105	10.151	11.113	11.285	11.567	11.687	12.042	12.131	12.317	12.49	13.107	13.302	13.574	13.694	14.965	16.696	17.592	19.095	20.389
211109_003	211109_SP30_003.D	YING-55	7.183	7.714	7.986	7.992	8.234	8.569	9.1	9.366	10.149	11.174	11.277	11.562	11.691	12.036	12.129	12.312	12.484	13.108	13.294	13.566	13.692	14.959	16.685	17.59	19.09	20.384
211109_004	211109_SP30_004.D	DKMBST	7.191	7.722	7.991	8.001	8.243	8.568	9.102	9.368	10.151	11.179	11.282	11.567	11.687	12.038	12.125	12.31	12.483	13.113	13.299	13.571	13.694	14.958	16.696	17.592	19.095	20.379
211109_005	211109_SP30_005.D	CML 154Q	7.186	7.716	7.985	7.992	8.237	8.566	9.103	9.365	10.155	11.183	11.283	11.568	11.691	12.039	12.132	12.315	12.484	13.114	13.297	13.569	13.692	14.956	16.694	17.59	19.096	20.383
211109_006	211109_SP30_006.D	A321	7.214	7.732	7.997	8.01	8.239	8.574	9.105	9.37	10.15	11.179	11.285	11.563	11.686	12.038	12.131	12.313	12.446	13.11	13.295	13.571	13.69	14.961	16.696	17.595	19.091	20.382
211109_007	211109_SP30_007.D	Mt42	7.196	7.724	7.986	8.002	8.241	8.566	9.104	9.369	10.152	11.181	11.28	11.565	11.688	12.037	12.129	12.312	12.481	13.138	13.297	13.573	13.689	14.956	16.698	17.594	19.093	20.387
211109_008	211109_SP30_008.D	L 135	7.2	7.724	7.989	8.006	8.241	8.573	9.104	9.366	10.156	11.177	11.284	11.562	11.688	12.037	12.13	12.309	12.481	13.112	13.294	13.573	13.696	14.963	16.695	17.591	19.093	20.377
211109_009	211109_SP30_009.D	W819G	7.194	7.721	7.99	8	8.236	8.567	9.102	9.367	10.15	11.175	11.281	11.563	11.686	12.038	12.127	12.31	12.479	13.113	13.295	13.571	13.693	14.961	16.696	17.588	19.091	20.392
211109_010	211109_SP30_010.D	B97	7.204	7.728	7.993	8.003	8.242	8.574	9.105	9.37	10.153	11.178	11.284	11.566	11.686	12.038	12.127	12.313	12.485	13.109	13.298	13.57	13.693	14.964	16.696	17.591	19.091	20.378
211109_011	211109_SP30_011.D	B97	7.199	7.727	7.992	8.002	8.241	8.573	9.103	9.366	10.149	11.177	11.283	11.565	11.688	12.04	12.133	12.315	12.484	13.075	13.297	13.569	13.689	14.963	16.704	17.584	19.09	20.377
211109_012	211109_SP30_012.D	MS224	7.203	7.724	7.993	8.006	8.231	8.57	9.101	9.366	10.149	11.178	11.28	11.566	11.685	12.033	12.13	12.312	12.481	13.112	13.298	13.57	13.692	14.96	16.701	17.584	19.087	20.391
211109_013	211109_SP30_013.D	CO258	7.206	7.73	7.996	8.009	8.244	8.576	9.104	9.369	10.152	11.177	11.28	11.565	11.688	12.04	12.129	12.315	12.481	13.108	13.294	13.569	13.695	14.963	16.708	17.59	19.093	20.377
211109_014	211109_SP30_014.D	LH225	7.197	7.722	7.99	8	8.239	8.568	9.102	9.364	10.143	11.179	11.278	11.563	11.689	12.038	12.134	12.317	12.486	13.126	13.295	13.571	13.693	14.961	16.689	17.595	19.095	20.385
211109_015	211109_SP30_015.D	TZU-CHIAO-HSI-WU 105	7.201	7.725	8.004	8.001	8.246	8.568	9.105	9.371	10.151	11.182	11.285	11.567	11.687	12.038	12.131	12.317	12.486	13.13	13.289	13.571	13.694	14.958	16.703	17.592	19.092	20.389
211109_016	211109_SP30_016.D	Va85	7.2	7.727	7.996	8.006	8.238	8.57	9.101	9.366	10.146	11.178	11.281	11.566	11.689	12.037	12.13	12.312	12.478	13.132	13.295	13.57	13.693	14.963	16.685	17.588	19.091	20.375
211109_017	211109_SP30_017.D	LH143 (Maintainer)	7.171		8.007	7.97	8.186	8.564	9.072		10.167	11.182	11.268	11.527	11.683	12.048	12.091	12.277	12.482	13.126		13.571	13.693	14.967	16.679			20.408
211109_019	211109_SP30_019.D	B97	7.197	7.718	7.994	8.004	8.236	8.568	9.098	9.367	10.153	11.179	11.281	11.563	11.69	12.035	12.127	12.31	12.482	13.116	13.295	13.567	13.693	14.957	16.699	17.588	19.091	20.389
211109_020	211109_SP30_020.D	B97	7.193	7.72	7.989	8.002	8.241	8.569	9.1	9.366	10.152	11.177	11.283	11.565	11.688	12.036	12.129	12.312	12.478	13.111	13.294	13.569	13.692	14.959	16.685	17.59	19.09	20.387
211109_021	211109_SP30_021.D	PHBB3	7.177	7.711	7.98	7.99	8.239	8.571	9.098	9.367	10.15	11.178	11.281	11.563	11.689	12.034	12.127	12.313	12.482	13.126	13.295	13.567	13.693	14.957	16.689	17.588	19.091	20.385
211109_022	211109_SP30_022.D	NC262	7.197	7.728	7.994	8.004	8.236	8.571	9.098	9.367	10.154	11.182	11.285	11.56	11.686	12.031	12.128	12.31	12.483	13.133	13.295	13.567	13.69	14.958	16.699	17.589	19.091	20.375
211109_023	211109_SP30_023.D	B97	7.177	7.711	7.983	7.99	8.239	8.567	9.101	9.367	10.153	11.178	11.274	11.566	11.686	12.038	12.127	12.313	12.479	13.109	13.298	13.57	13.693	14.96	16.699	17.588	19.094	20.375
211109_024	211109_SP30_024.D	WIL900	7.196	7.72	7.989	7.996	8.241	8.573	9.1	9.366	10.152	11.177	11.28	11.565	11.688	12.036	12.129	12.309	12.481	13.111	13.294	13.569	13.692	14.959	16.681	17.587	19.09	20.381
211109_025	211109_SP30_025.D	Mo39	7.193	7.721	7.993	8	8.242	8.564	9.098	9.367	10.146	11.175	11.281	11.566	11.689	12.037	12.127	12.316	12.479	13.129	13.298	13.57	13.693	14.96	16.682	17.588	19.091	20.375
211109_026	211109_SP30_026.D	MS226	7.189	7.717	7.985	7.999	8.237	8.573	9.097	9.369	10.148	11.177	11.28	11.562	11.685	12.033	12.129	12.312	12.478	13.111	13.294	13.569	13.692	14.962	16.684	17.603	19.09	20.384
211109_027	211109_SP30_027.D	PHAW6	7.2	7.717	7.999	7.999	8.242	8.57	9.101	9.366	10.149	11.178	11.284	11.566	11.689	12.034	12.127	12.309	12.478	13.105	13.291	13.57	13.693	14.957	16.678	17.588	19.087	20.394
211109_028	211109_SP30_028.D	B42	7.199	7.723	7.995	8.002	8.238	8.569	9.103	9.369	10.145	11.177	11.277	11.562	11.688	12.036	12.129	12.312	12.481	13.108	13.297	13.569	13.692	14.959	16.684	17.59	19.09	20.384
211109_052	211109_SP30_052.D	NKH8431	7.172	7.709	7.974	7.984	8.237	8.572	9.102	9.365	10.151	11.179	11.282	11.564	11.687	12.035	12.132	12.314	12.487	13.067	13.289	13.571	13.694	14.958	16.697	17.596	19.095	20.386
211109_053	211109_SP30_053.D	DK91IFC2	7.198	7.715	7.984	7.994	8.233	8.565	9.099	9.361	10.154	11.172	11.278	11.564	11.69	12.038	12.128	12.314	12.479	13.11	13.296	13.571	13.694	14.961	16.696	17.589	19.095	20.392
211109_054	211109_SP30_054.D	DK6M502A	7.201	7.722	7.987	8.004	8.239	8.568	9.099	9.367	10.147	11.179	11.278	11.564	11.69	12.035	12.131	12.313	12.476	13.106	13.296	13.571	13.69	14.964	16.709	17.589	19.088	20.382
211109_055	211109_SP30_055.D	A15	7.2	7.727	7.986	8.003	8.238	8.567	9.104	9.366	10.149	11.178	11.277	11.563	11.689	12.037	12.13	12.312	12.482	13.069	13.291	13.57	13.693	14.967	16.685	17.584	19.097	20.384
211109_056	211109_SP30_056.D	B97	7.182	7.713	7.985	7.992	8.237	8.572	9.1	9.365	10.145	11.173	11.28	11.565	11.691	12.039	12.126	12.305	12.481	13.071	13.29	13.569	13.695	14.959	16.681	17.59	19.086	20.37
211109_057	211109_SP30_057.D	CO245	7.176	7.71	7.982	7.989	8.231	8.566	9.097	9.366	10.152	11.174	11.28	11.559	11.688	12.033	12.133	12.315	12.484		13.297	13.569	13.689	14.963	16.691	17.584	19.093	20.387
211109_058	211109_SP30_058.D	W810G	7.201	7.725	7.987	8	8.242	8.564	9.105	9.364	10.147	11.165	11.275	11.567	11.683	12.035	12.127	12.307	12.482	13.116	13.295	13.571	13.69	14.961	16.679	17.582	19.091	20.365
211109_059	211109_SP30_059.D	NC294	7.197	7.721	7.993	8.003	8.242	8.57	9.101	9.367	10.149	11.168	11.281	11.56	11.686	12.037	12.13	12.316	12.485	13.129	13.295	13.57	13.693	14.957	16.699	17.598	19.094	20.375
211109_060	211109_SP30_060.D	PHT10	7.192	7.717	7.992	7.995	8.237	8.569	9.1	9.369	10.145	11.174	11.28	11.565	11.685	12.033	12.126	12.312	12.481	13.114	13.297	13.569	13.692	14.962	16.694	17.593	19.093	20.384
211109_061	211109_SP30_061.D	B97	7.191	7.719	7.984	7.994	8.236	8.568	9.102	9.368	10.15	11.176	11.279	11.567	11.687	12.038	12.131	12.314	12.476	13.11	13.299	13.568	13.694	14.961	16.683	17.589	19.092	20.379
211109_062	211109_SP30_062.D	PHP85	7.196	7.72	7.989	8.002	8.244	8.566	9.1	9.365	10.152	11.174	11.28	11.562	11.685	12.033	12.126	12.308	12.477		13.294	13.569	13.688	14.962	16.688	17.587	19.09	20.384
211109_063	211109_SP30_063.D	YE-CHI-HUNG	7.196	7.72	7.988	8.002	8.241	8.566	9.1	9.365	10.152	11.17	11.28	11.568	11.691	12.036	12.129	12.311	12.477	13.068	13.29	13.569	13.692	14.959	16.707	17.59	19.09	20.387
211109_064	211109_SP30_064.D	B64	7.199	7.723	7.991	8.001	8.23	8.572	9.1	9.368	10.145	11.176	11.276	11.565	11.687	12.039	12.129	12.311	12.484	13.111	13.296	13.569	13.688	14.962	16.681	17.593	19.096	20.39
211109_065	211109_SP30_065.D	NC230	7.197	7.724	7.993	8.003	8.239	8.574	9.101	9.37	10.156	11.175	11.278	11.563	11.689	12.037	12.13	12.313	12.479	13.132	13.295	13.57	13.693	14.954	16.702	17.585	19.091	20.378
211109_066	211109_SP30_066.D	ND245	7.194	7.725	7.981	8.004	8.239	8.568	9.102	9.367	10.154	11.176	11.278	11.564	11.69	12.035	12.124	12.31	12.483	13.116	13.282	13.571	13.694	14.964	16.69	17.592	19.095	20.382
211109_067	211109_SP30_067.D	INBRED 141	7.195	7.72	7.988	7.998	8.231	8.566	9.1	9.365	10.148	11.173	11.28	11.565	11.684	12.036	12.129	12.315	12.484	13.131	13.29	13.569	13.692	14.959	16.694	17.59	19.089	20.383
211109_068	211109_SP30_068.D	Hi26	7.197	7.721	7.993	8	8.238	8.57	9.101	9.366	10.149	11.175	11.281	11.566	11.689	12.034	12.127	12.309	12.482	13.109	13.295	13.57	13.693	14.963	16.695	17.594	19.084	20.375
211109_069	211109_SP30_069.D	LH82	7.193	7.72	7.996	8.003	8.235	8.57	9.101	9.366	10.146	11.174	11.277	11.566	11.688	12.037	12.13	12.312	12.481	13.075	13.291	13.566	13.689	14.96	16.682	17.597	19.09	20.391
211109_070	211109_SP30_070.D	A619	7.195	7.719	7.988	7.998	8.244	8.565	9.1	9.368	10.151	11.177	11.279	11.565	11.691	12.036	12.129	12.311	12.484	13.071	13.29	13.569	13.691	14.959	16.687	17.586	19.096	20.393
211109_071	211109_SP30_071.D	CL17	7.195		7.998	7.998	8.207	8.542	9.1	9.362	10.152	11.193	11.276	11.568		12.029	12.132	12.315	12.454		13.247	13.572	13.698	14.966	16.691	17.557	19.086
211109_072	211109_SP30_072.D	B97	7.19	7.714	7.983	8.002	8.235	8.57	9.101	9.369	10.152	11.178	11.28	11.569	11.685	12.04	12.13	12.315	12.481	13.112	13.298	13.57	13.689	14.96	16.688	17.591	19.094	20.384
211109_073	211109_SP30_073.D	R134	7.193	7.724	7.992	8.002	8.238	8.57	9.1	9.366	10.152	11.174	11.277	11.562	11.688	12.033	12.126	12.309	12.488	13.108	13.294	13.573	13.689	14.959	16.691	17.59	19.093	20.384
211109_074	211109_SP30_074.D	N527	7.199	7.72	7.998	8.002	8.234	8.572	9.1	9.365	10.152	11.177	11.276	11.565	11.688	12.036	12.129	12.312	12.481	13.131	13.29	13.569	13.692	14.959	16.698	17.59	19.093	20.374
211109_075	211109_SP30_075.D	N193	7.198	7.723	7.998	8.001	8.237	8.565	9.106	9.365	10.151	11.183	11.279	11.561	11.687	12.036	12.122	12.311	12.48	13.111	13.29	13.572	13.688	14.959	16.697	17.586	19.092	20.383
211109_076	211109_SP30_076.D	W604S	7.193	7.72	7.992	7.999	8.238	8.57	9.101	9.363	10.152	11.174	11.277	11.566	11.688	12.04	12.12	12.312	12.481	13.118	13.294	13.566	13.686	14.956	16.685	17.587	19.087	20.381
211109_077	211109_SP30_077.D	W812G	7.194	7.718	7.984	7.997	8.232	8.568	9.098	9.364	10.147	11.175	11.278	11.56	11.689	12.031	12.131	12.313	12.476	13.073	13.289	13.567	13.687	14.961	16.699	17.588	19.088	20.375
211109_100	211109_SP30_100.D	LH61	7.195	7.719	7.991	7.998	8.237	8.569	9.099	9.365	10.148	11.176	11.276	11.564	11.687	12.032	12.122	12.308	12.48	13.107	13.293	13.568	13.688	14.952	16.684	17.586	19.089	20.373
211109_101	211109_SP30_101.D	PHR58	7.191	7.715	7.987	7.997	8.236	8.565	9.096	9.364	10.144	11.176	11.282	11.561	11.687	12.035	12.121	12.31	12.48	13.073	13.292	13.565	13.687	14.961	16.68	17.589	19.088	20.379
211109_29	211109_SP30_29.D	LH198	7.194	7.715	7.997	7.997	8.236	8.567	9.098	9.36	10.15	11.175	11.278	11.56	11.686	12.034	12.127	12.306	12.482	13.109	13.295	13.567	13.687	14.957	16.696	17.585	19.088	20.378
211109_30	211109_SP30_30.D	ND230	7.192	7.72	7.985	8.002	8.237	8.562	9.097	9.362	10.148	11.17	11.28	11.562	11.688	12.026	12.126	12.308	12.477	13.071	13.29	13.569	13.685	14.956	16.694	17.59	19.09	20.377
211109_31	211109_SP30_31.D	B77	7.192	7.72	7.978	8.005	8.241	8.566	9.1	9.362	10.145	11.173	11.28	11.562	11.688	12.036	12.126	12.311	12.477	13.108	13.29	13.565	13.688	14.959	16.681	17.586	19.086	20.38
211109_32	211109_SP30_32.D	N201	7.194	7.719	8.001	8.001	8.24	8.568	9.099	9.361	10.151	11.172	11.275	11.561	11.687	12.032	12.125	12.31	12.48	13.07	13.292	13.568	13.687	14.958	16.686	17.579	19.092	20.376
211109_33	211109_SP30_33.D	M37W	7.192	7.72	7.998	8.002	8.244	8.576	9.1	9.362	10.148	11.173	11.276	11.562	11.684	12.033	12.122	12.308	12.474	13.108	13.3	13.565	13.688	14.959	16.687	17.58	19.089	20.383
211109_34	211109_SP30_34.D	W813G	7.193	7.718	7.986	8	8.235	8.564	9.098	9.366	10.149	11.175	11.281	11.563	11.686	12.034	12.127	12.313	12.482	13.072	13.298	13.567	13.686	14.957	16.689	17.591	19.087	20.381
211109_35	211109_SP30_35.D	A548	7.189	7.716	7.985	7.992	8.231	8.572	9.096	9.362	10.148	11.173	11.276	11.562	11.688	12.033	12.126	12.311	12.477	13.124	13.293	13.565	13.688	14.956	16.674	17.587	19.086	20.377
211109_36	211109_SP30_36.D	4F-306 108	7.183	7.71	7.986	7.992	8.231	8.566	9.097	9.366	10.145	11.167	11.277	11.559	11.688	12.037	12.129	12.312	12.481	13.125	13.294	13.569	13.685	14.956	16.695	17.594	19.09	20.387
211109_37	211109_SP30_37.D	YANG	7.19	7.711	7.983	7.989	8.232	8.56	9.094	9.363	10.149	11.171	11.274	11.563	11.682	12.034	12.127	12.312	12.478	13.125	13.294	13.563	13.689	14.957	16.692	17.588	19.087	20.378
211109_38	211109_SP30_38.D	LH204	7.197	7.718	7.993	7.997	8.229	8.564	9.095	9.36	10.15	11.175	11.274	11.563	11.686	12.031	12.124	12.306	12.479	13.106	13.292	13.567	13.69	14.954	16.679	17.588	19.084	20.375
211109_39	211109_SP30_39.D	LH195	7.197	7.718	7.996	7.996	8.235	8.56	9.098	9.363	10.146	11.171	11.281	11.56	11.682	12.034	12.124	12.306	12.475	13.102	13.291	13.563	13.686	14.954	16.695	17.591	19.087	20.371
211109_40	211109_SP30_40.D	N534	7.192	7.716	7.985	7.995	8.23	8.565	9.096	9.362	10.145	11.176	11.279	11.558	11.681	12.029	12.125	12.311	12.474	13.131	13.29	13.562	13.685	14.955	16.69	17.573	19.086	20.383
211109_41	211109_SP30_41.D	NK807	7.196	7.72	7.999	7.999	8.234	8.563	9.097	9.359	10.145	11.171	11.277	11.562	11.682	12.033	12.126	12.312	12.481	13.128	13.294	13.566	13.692	14.956	16.695	17.594	19.087	20.374
211109_42	211109_SP30_42.D	NY6371	7.189	7.71	7.985	7.988	8.237	8.562	9.093	9.359	10.148	11.17	11.28	11.565	11.684	12.036	12.126	12.311	12.477	13.124	13.287	13.565	13.688	14.949	16.694	17.587	19.093	20.377
211109_43	211109_SP30_43.D	Mo15W	7.194	7.715	7.997	7.997	8.236	8.561	9.095	9.361	10.144	11.169	11.269	11.564	11.687	12.035	12.128	12.31	12.443	13.067	13.292	13.564	13.687	14.958	16.68	17.586	19.082	20.376
211109_44	211109_SP30_44.D	A797NW	7.196	7.717	7.986	7.996	8.238	8.566	9.097	9.362	10.142	11.171	11.28	11.559	11.685	12.033	12.126	12.309	12.478	13.065	13.291	13.566	13.685	14.953	16.681	17.587	19.087	20.371
211109_45	211109_SP30_45.D	PHW80	7.195	7.716	7.992	7.998	8.234	8.562	9.096	9.358	10.145	11.17	11.273	11.561	11.684	12.036	12.129	12.311	12.444	13.131	13.293	13.565	13.688	14.952	16.694	17.586	19.086	20.373
211109_46	211109_SP30_46.D	CI 21E	7.19	7.718	7.993	7.997	8.245	8.567	9.095	9.36	10.146	11.168	11.278	11.566	11.686	12.034	12.124	12.31	12.479	13.073	13.292	13.564	13.686	14.96	16.689	17.585	19.091	20.375
211109_47	211109_SP30_47.D	LH192	7.193	7.714	7.986	7.999	8.234	8.563	9.097	9.366	10.149	11.171	11.277	11.562	11.688	12.033	12.123	12.305	12.478	13.111	13.287	13.563	13.689	14.953	16.688	17.587	19.09	20.374
211109_48	211109_SP30_48.D	LH250	7.18	7.711	7.977	7.987	8.229	8.564	9.095	9.36	10.143	11.168	11.274	11.56	11.686	12.031	12.124	12.31	12.475	13.069	13.292	13.564	13.683	14.954	16.686	17.581	19.088	20.372
211109_49	211109_SP30_49.D	PHW43	7.186	7.714	7.979	7.996	8.238	8.56	9.094	9.363	10.149	11.171	11.277	11.559	11.682	12.03	12.12	12.306	12.472	13.105	13.294	13.566	13.692	14.96	16.675	17.587	19.084	20.371
211109_50	211109_SP30_50.D	A556	7.194	7.718	7.983	7.997	8.239	8.567	9.098	9.364	10.143	11.172	11.275	11.56	11.686	12.031	12.127	12.306	12.476	13.113	13.292	13.567	13.687	14.957	16.688	17.588	19.084	20.382
211109_78	211109_SP30_78.D	R113	7.19	7.714	7.983	7.996	8.232	8.564	9.094	9.363	10.146	11.171	11.274	11.559	11.686	12.034	12.12	12.303	12.475	13.102	13.291	13.567	13.689	14.957	16.685	17.584	19.084	20.381
211109_79	211109_SP30_79.D	DK2FADB	7.195	7.716	7.998	7.998	8.234	8.565	9.096	9.362	10.145	11.17	11.276	11.558	11.684	12.032	12.125	12.308	12.48	13.067	13.286	13.568	13.691	14.959	16.694	17.586	19.092	20.376
211109_80	211109_SP30_80.D	CO257	7.193	7.718	7.993	8	8.242	8.567	9.098	9.363	10.146	11.168	11.274	11.556	11.686	12.031	12.12	12.306	12.478	13.069	13.288	13.567	13.686	14.953	16.675	17.584	19.091	20.375
211109_81	211109_SP30_81.D	K64	7.196	7.72	7.999	7.999	8.234	8.566	9.097	9.359	10.149	11.17	11.277	11.565	11.688	12.033	12.126	12.308	12.474	13.125	13.287	13.566	13.685	14.956	16.691	17.587	19.087	20.37
211109_82	211109_SP30_82.D	SD15	7.189	7.713	7.982	7.992	8.234	8.559	9.097	9.362	10.142	11.17	11.273	11.558	11.684	12.029	12.122	12.305	12.477		13.294	13.566	13.688	14.956	16.704	17.583	19.093	20.373
211109_83	211109_SP30_83.D	LH260	7.194	7.719	7.994	7.997	8.243	8.565	9.096	9.364	10.147	11.172	11.275	11.561	11.68	12.032	12.125	12.307	12.476	13.107	13.292	13.568	13.691	14.958	16.68	17.586	19.088	20.369
211109_84	211109_SP30_84.D	CO106	7.192	7.716	7.992	7.992	8.231	8.559	9.093	9.362	10.145	11.173	11.28	11.562	11.684	12.029	12.126	12.311	12.474	13.128	13.294	13.566	13.688	14.956	16.717	17.587	19.086	20.373
211109_85	211109_SP30_85.D	A239	7.19	7.71	7.989	7.989	8.235	8.566	9.094	9.363	10.146	11.171	11.274	11.559	11.685	12.033	12.126	12.309	12.485	13.112	13.291	13.566	13.686	14.953	16.688	17.591	19.084	20.381
211109_86	211109_SP30_86.D	A415-1-3 INBRED	7.194	7.718	7.984	7.997	8.229	8.568	9.095	9.364	10.143	11.175	11.275	11.56	11.683	12.035	12.127	12.31	12.476	13.066	13.292	13.564	13.687	14.957	16.673	17.588	19.088	20.375
211109_87	211109_SP30_87.D	INBRED 309	7.199	7.716	7.998	7.998	8.23	8.562	9.096	9.365	10.148	11.173	11.273	11.558	11.687	12.032	12.122	12.305	12.477	13.107	13.293	13.565	13.685	14.952	16.681	17.58	19.086	20.373
211109_88	211109_SP30_88.D	B97	7.194	7.719	7.997	8.001	8.236	8.565	9.095	9.364	10.144	11.169	11.275	11.56	11.683	12.035	12.124	12.304	12.476	13.107	13.289	13.568	13.681	14.951	16.686	17.585	19.085	20.376
211109_89	211109_SP30_89.D	FR19	7.196	7.721	7.986	7.999	8.238	8.567	9.094	9.363	10.143	11.168	11.271	11.559	11.682	12.03	12.123	12.309	12.478	13.105	13.291	13.563	13.686	14.95	16.685	17.591	19.09	20.374
211109_90	211109_SP30_90.D	HP301	7.19	7.714	7.983	7.996	8.232	8.557	9.091	9.36	10.14	11.168	11.278	11.56	11.682	12.031	12.124	12.306	12.479	13.066	13.292	13.564	13.686	14.957	16.689	17.605	19.088	20.371
211109_92	211109_SP30_92.D	PHK76	7.195	7.72	7.982	7.998	8.24	8.562	9.09	9.362	10.141	11.17	11.276	11.555	11.684	12.029	12.125	12.308	12.477	13.071	13.293	13.565	13.688	14.955	16.681	17.583	19.086	20.383
211109_93	211109_SP30_93.D	Sg 1533	7.193	7.714	7.996	7.996	8.235	8.564	9.098	9.363	10.146	11.171	11.281	11.559	11.682	12.031	12.127	12.309	12.475	13.119	13.295	13.567	13.689	14.953	16.692	17.584	19.091	20.375
211109_94	211109_SP30_94.D	CO255	7.192	7.72	7.995	7.998	8.231	8.566	9.093	9.362	10.148	11.17	11.276	11.562	11.684	12.033	12.126	12.308	12.477	13.101	13.293	13.565	13.688	14.959	16.694	17.59	19.089	20.377
211109_95	211109_SP30_95.D	Mo7	7.193	7.714	7.996	7.999	8.238	8.566	9.097	9.363	10.142	11.164	11.277	11.562	11.682	12.03	12.126	12.309	12.478	13.065	13.291	13.566	13.692	14.96	16.695	17.587	19.087	20.374
211109_96	211109_SP30_96.D	F115	7.192	7.716	7.998	7.998	8.237	8.562	9.097	9.362	10.148	11.173	11.273	11.562	11.684	12.033	12.126	12.308	12.477	13.128	13.29	13.565	13.688	14.956	16.694	17.58	19.086	20.377
211109_97	211109_SP30_97.D	A619	7.191	7.715	7.997	7.997	8.236	8.568	9.095	9.361	10.147	11.176	11.275	11.561	11.683	12.028	12.125	12.307	12.473	13.113	13.286	13.568	13.684	14.961	16.7	17.586	19.088	20.372
211109_99	211109_SP30_99.D	PHK35	7.184	7.711	7.973	7.986	8.232	8.56	9.095	9.363	10.143	11.171	11.278	11.56	11.686	12.031	12.127	12.309	12.479	13.116	13.288	13.567	13.69	14.96	16.695	17.588	19.088	20.375
211112_003	211112_SP30_003.D	Oh7B	7.188	7.709	7.988	7.991	8.23	8.555	9.093	9.358	10.144	11.17	11.272	11.558	11.684	12.032	12.125	12.308	12.473	13.067	13.286	13.562	13.688	14.955	16.707	17.579	19.082	20.37
211112_004	211112_SP30_004.D	H124w	7.183	7.714	7.99	7.993	8.232	8.564	9.094	9.363	10.143	11.175	11.271	11.556	11.682	12.027	12.12	12.303	12.475	13.066	13.288	13.56	13.686	14.96	16.679	17.581	19.084	20.365
211112_005	211112_SP30_005.D	Sg 18	7.183	7.711	7.983	7.986	8.228	8.56	9.094	9.36	10.143	11.171	11.274	11.563	11.679	12.034	12.123	12.306	12.475	13.062	13.284	13.563	13.686	14.953	16.688	17.581	19.08	20.368
211112_006	211112_SP30_006.D	DK78551S	7.188	7.715	7.964	7.994	8.233	8.561	9.095	9.361	10.144	11.176	11.272	11.557	11.68	12.031	12.124	12.307	12.473	13.067	13.289	13.561	13.684	14.951	16.686	17.579	19.088	20.372
211112_007	211112_SP30_007.D	NORTH 7	7.185	7.713	7.981	7.985	8.234	8.559	9.093	9.362	10.141	11.17	11.273	11.558	11.681	12.029	12.122	12.304	12.474	13.104	13.29	13.562	13.685	14.959	16.687	17.583	19.089	20.37
211112_008	211112_SP30_008.D	A508	7.185	7.716	7.984	7.984	8.223	8.558	9.092	9.361	10.144	11.173	11.272	11.557	11.684	12.029	12.121	12.304	12.47	13.064	13.283	13.561	13.687	14.955	16.673	17.589	19.089	20.366
211112_009	211112_SP30_009.D	B97	7.187	7.714	7.983	7.989	8.228	8.557	9.094	9.36	10.139	11.174	11.274	11.559	11.682	12.03	12.12	12.302	12.468	13.062	13.285	13.563	13.679	14.953	16.675	17.581	19.081	20.374
211112_010	211112_SP30_010.D	B85	7.188	7.715	7.994	7.994	8.229	8.561	9.095	9.361	10.147	11.172	11.278	11.56	11.68	12.028	12.121	12.304	12.476	13.067	13.286	13.564	13.68	14.954	16.683	17.582	19.088	20.372
211112_011	211112_SP30_011.D	Pa405	7.185	7.712	7.994	7.984	8.23	8.558	9.092	9.361	10.144	11.173	11.272	11.561	11.677	12.029	12.125	12.304	12.473	13.067	13.276	13.561	13.684	14.955	16.68	17.579	19.082	20.366
211112_012	211112_SP30_012.D	NY 159 (Neveh Yaar)	7.185	7.712	7.978	7.994	8.227	8.562	9.096	9.361	10.144	11.166	11.272	11.561	11.68	12.032	12.125	12.304	12.477	13.057	13.286	13.565	13.681	14.958	16.69	17.583	19.082	20.366
211112_013	211112_SP30_013.D	B97	7.184	7.712	7.984	7.994	8.229	8.561	9.092	9.36	10.14	11.169	11.275	11.557	11.683	12.031	12.121	12.303	12.472	13.06	13.289	13.557	13.68	14.954	16.686	17.582	19.081	20.372
211112_014	211112_SP30_014.D	LH186	7.186	7.711	7.989	7.993	8.231	8.56	9.091	9.36	10.142	11.168	11.277	11.556	11.679	12.03	12.123	12.309	12.475	13.062	13.284	13.563	13.686	14.95	16.682	17.584	19.08	20.371
211112_015	211112_SP30_015.D	DKFBLA	7.185	7.706	7.981	7.991	8.23	8.562	9.093	9.362	10.141	11.17	11.269	11.558	11.681	12.026	12.122	12.308	12.474	13.064	13.29	13.562	13.685	14.949	16.684	17.586	19.082	20.37
211112_016	211112_SP30_016.D	NC324	7.181	7.709	7.981	7.991	8.23	8.562	9.092	9.361	10.141	11.169	11.275	11.557	11.684	12.029	12.122	12.307	12.48		13.289	13.561	13.684	14.948	16.683	17.582	19.082	20.376
211112_017	211112_SP30_017.D	C15	7.184	7.711	7.986	7.996	8.225	8.56	9.095	9.363	10.146	11.171	11.274	11.56	11.686	12.027	12.127	12.309	12.475	13.072	13.291	13.563	13.683	14.947	16.682	17.581	19.081	20.368
211112_018	211112_SP30_018.D	Va14	7.183	7.707	7.982	7.989	8.228	8.563	9.094	9.359	10.142	11.167	11.273	11.559	11.678	12.03	12.119	12.305	12.474	13.065	13.284	13.563	13.685	14.953	16.681	17.584	19.083	20.367
211112_019	211112_SP30_019.D	ND249	7.185	7.715	7.991	7.991	8.226	8.561	9.096	9.361	10.147	11.169	11.275	11.561	11.68	12.028	12.121	12.304	12.48	13.064	13.286	13.565	13.687	14.951	16.69	17.582	19.085	20.369
211112_020	211112_SP30_020.D	LH128	7.184	7.715	7.994	7.994	8.229	8.558	9.092	9.357	10.144	11.172	11.272	11.56	11.683	12.028	12.124	12.303	12.476	13.06	13.285	13.561	13.687	14.948	16.693	17.585	19.085	20.369
211112_021	211112_SP30_021.D	NC304	7.186	7.71	7.982	7.989	8.238	8.563	9.094	9.356	10.142	11.171	11.27	11.559	11.682	12.03	12.123	12.309	12.471	13.062	13.287	13.563	13.686	14.95	16.678	17.584	19.087	20.361
211112_022	211112_SP30_022.D	Huobai	7.186	7.71	7.982	7.992	8.234	8.563	9.09	9.359	10.139	11.164	11.267	11.559	11.685	12.027	12.119	12.305	12.441	13.062	13.287	13.559	13.685	14.949	16.678	17.574	19.08	20.367
211112_023	211112_SP30_023.D	K148	7.186	7.71	7.982	7.989	8.231	8.559	9.093	9.359	10.142	11.17	11.277	11.559	11.681	12.03	12.123	12.302	12.474	13.065	13.287	13.562	13.685	14.949	16.678	17.58	19.083	20.377
211112_025	211112_SP30_025.D	B101	7.186	7.71	7.985	7.992	8.231	8.566	9.093	9.359	10.145	11.174	11.27	11.562	11.681	12.026	12.122	12.302	12.474	13.068	13.287	13.562	13.682	14.946	16.688	17.583	19.086	20.37
211112_026	211112_SP30_026.D	CQ806	7.182	7.713	7.978	7.988	8.237	8.562	9.093	9.362	10.145	11.17	11.27	11.558	11.678	12.029	12.116	12.298	12.474	13.061	13.28	13.562	13.685	14.956	16.677	17.583	19.083	20.363
211112_027	211112_SP30_027.D	W802G	7.185	7.713	7.978	7.991	8.227	8.565	9.093	9.362	10.145	11.166	11.273	11.555	11.681	12.029	12.122	12.304	12.474	13.067	13.286	13.565	13.685	14.952	16.694	17.58	19.086	20.37
211112_028	211112_SP30_028.D	B97	7.184	7.709	7.977	7.994	8.23	8.561	9.092	9.358	10.141	11.172	11.272	11.561	11.683	12.032	12.121	12.307	12.473	13.063	13.286	13.561	13.687	14.955	16.676	17.582	19.082	20.369
211112_052	211112_SP30_052.D	B97	7.179	7.71	7.986	7.976	8.234	8.553	9.087	9.359	10.142	11.141	11.273	11.552	11.678	12.023	12.109	12.302	12.481	13.042	13.307	13.563	13.682	14.943	16.665	17.607	19.07	20.384
211112_053	211112_SP30_053.D	B97	7.184	7.715	7.99	7.99	8.225	8.567	9.095	9.357	10.143	11.175	11.271	11.556	11.676	12.031	12.124	12.306		13.066	13.288	13.564	13.686	14.954	16.676	17.585	19.081	20.372
211112_054	211112_SP30_054.D	PHP55	7.188	7.709	7.991	7.991	8.23	8.559	9.093	9.358	10.144	11.166	11.272	11.558	11.681	12.032	12.122	12.308	12.473	13.064	13.29	13.562	13.684	14.952	16.697	17.583	19.086	20.366
211112_055	211112_SP30_055.D	CG10	7.185	7.713	7.985	7.992	8.227	8.562	9.093	9.359	10.142	11.17	11.276	11.558	11.684	12.029	12.126	12.308	12.474	13.068	13.287	13.562	13.682	14.952	16.687	17.58	19.086	20.373
211112_057	211112_SP30_057.D	Chi-tan 120	7.184	7.712	7.984	7.99	8.233	8.561	9.092	9.361	10.144	11.172	11.272	11.56	11.68	12.031	12.124	12.307	12.476	13.066	13.289	13.564	13.687	14.951	16.693	17.579	19.088	20.379
211112_058	211112_SP30_058.D	R30	7.183	7.714	7.983	7.993	8.228	8.56	9.094	9.36	10.146	11.168	11.274	11.556	11.682	12.03	12.123	12.306	12.472	13.066	13.288	13.563	13.683	14.957	16.692	17.581	19.087	20.374
211112_059	211112_SP30_059.D	MS200	7.183	7.711	7.986	7.986	8.228	8.56	9.091	9.36	10.143	11.171	11.274	11.553	11.682	12.024	12.12	12.306	12.475	13.062	13.288	13.563	13.686	14.947	16.675	17.584	19.081	20.378
211112_060	211112_SP30_060.D	PHKM5	7.185	7.709	7.985	7.991	8.23	8.562	9.093	9.362	10.145	11.17	11.276	11.558	11.681	12.029	12.122	12.301	12.474	13.067	13.29	13.562	13.685	14.955	16.68	17.583	19.082	20.366
211112_061	211112_SP30_061.D	Pa762	7.183	7.713	7.989	7.989	8.228	8.563	9.094	9.362	10.142	11.167	11.273	11.559	11.681	12.026	12.123	12.305	12.468	13.068	13.281	13.566	13.685	14.953	16.681	17.58	19.08	20.37
211112_062	211112_SP30_062.D	A401	7.177	7.708	7.973	7.99	8.229	8.557	9.092	9.357	10.147	11.168	11.271	11.563	11.683	12.028	12.124	12.303	12.476	13.063	13.292	13.564	13.683	14.951	16.689	17.578	19.078	20.368
211112_063	211112_SP30_063.D	PHJ33	7.179	7.707		7.985	8.218	8.563	9.09	9.359	10.142	11.167	11.27	11.555	11.681	12.03	12.119	12.305	12.471	13.068	13.29	13.562	13.682	14.956	16.678	17.587	19.086	20.367
211112_064	211112_SP30_064.D	B97	7.184	7.711	7.987	7.987	8.229	8.561	9.091	9.357	10.146	11.168	11.271	11.556	11.683	12.028	12.124	12.306	12.475	13.063	13.288	13.564	13.68	14.954	16.702	17.585	19.084	20.372
[truncated: 273 more rows]
